# Supplementary material for: A multi-omics longitudinal study of the murine retinal response to chronic low-dose irradiation and simulated microgravity
Source: Sci Rep. 2022 Oct 7;12:16825. doi: 10.1038/s41598-022-19360-9 (PMC9547011; doi:10.1038/s41598-022-19360-9)
Supplement: Supplementary file 2 — Supplementary Information 2. [file 41598_2022_19360_MOESM2_ESM.xlsx]

## Sheet: Table-S1_counts
	7 days	1 month	4 months
Control	6	5	4
HLU	5	5	5
IR	4	6	5
HLU + IR	6	4	4

## Sheet: Table-S2_Enrichr
Term	p-value	q-value	Genes
Cataract	2.49e-17	1.03e-13	[PRCD, GSTP1, LRP5, GUCA1B, CRYBA1, CRYBA4, EGFR, ADAMTS10, RS1, RHO, CNGA1, FLNB, PDE6A, PROM1, IMPG2, CRYGS, PDE6G, CRYBB1, ABCA4, ROM1, FN1, CRYBB3, CRYBB2, TDRD7, PEX13, DKK3, COL2A1, BFSP1, ARL2BP, RBP3, PRPH2, COL4A1, CDHR1, PXDN, ADAM9, CPE, CRYAA, KIZ]
Conductive hearing loss	6.37e-15	1.16e-11	[NOTCH3, NFIX, IQSEC2, PDE6G, PRCD, CTNND1, ABCA4, ROM1, GUCA1B, LRP5, COL2A1, ARL2BP, RBP3, PRPH2, CDHR1, CNGA1, RHO, FLNB, PDE6A, PROM1, KIZ, IMPG2]
Difficulties with night vision	8.49e-15	1.16e-11	[SLC24A1, ELOVL4, PDE6G, ABCA4, ROM1, PEX13, RIMS1, RBP3, PRPH2, CDHR1, CNGA1, RHO, ADAM9, UNC119, GNAT1, PDE6A, RAB28, PROM1, IMPG2]
Night Blindness	2.04e-14	2.1e-11	[SLC24A1, ELOVL4, PDE6G, ABCA4, ROM1, PEX13, RIMS1, RBP3, PRPH2, CDHR1, CNGA1, RHO, ADAM9, UNC119, GNAT1, PDE6A, RAB28, PROM1, IMPG2]
Glaucoma	7.18e-14	5.92e-11	[TFRC, PRCD, GSTP1, GUCA1B, XIAP, ADAMTS10, RS1, VTN, RHO, CNGA1, PDE6A, PROM1, IMPG2, PDE6G, ABCA4, ROM1, FN1, TDRD7, PEX13, PLEKHA7, VEGFA, COL2A1, ARL2BP, RBP3, PRPH2, COL4A1, CDHR1, CRYAA, KIZ]
Congenital anomaly of testis	1.19e-13	6.85e-11	[PDE6G, PRCD, ROM1, ABCA4, GUCA1B, ARL2BP, RBP3, PRPH2, CDHR1, CNGA1, RHO, PDE6A, PROM1, KIZ, IMPG2]
Progressive night blindness	1.19e-13	6.85e-11	[PDE6G, PRCD, ROM1, ABCA4, GUCA1B, ARL2BP, RBP3, PRPH2, CDHR1, CNGA1, RHO, PDE6A, PROM1, KIZ, IMPG2]
Retinal pigment epithelial abnormality	1.49e-13	6.85e-11	[PDE6G, PRCD, ABCA4, ROM1, GUCA1B, PEX13, RIMS1, ARL2BP, RBP3, PRPH2, CDHR1, CNGA1, RHO, ADAM9, UNC119, PDE6A, RAB28, PROM1, KIZ, IMPG2]
Abnormality of retinal pigmentation	1.49e-13	6.85e-11	[PDE6G, PRCD, ABCA4, ROM1, GUCA1B, PEX13, RIMS1, ARL2BP, RBP3, PRPH2, CDHR1, CNGA1, RHO, ADAM9, UNC119, PDE6A, RAB28, PROM1, KIZ, IMPG2]
Lens Opacities	1.85e-13	7.64e-11	[PRCD, LRP5, GUCA1B, CRYBA4, ADAMTS10, RS1, RHO, CNGA1, FLNB, PDE6A, PROM1, IMPG2, CRYGS, PDE6G, CRYBB1, ABCA4, ROM1, CRYBB2, TDRD7, PEX13, COL2A1, ARL2BP, RBP3, PRPH2, CDHR1, CRYAA, KIZ]

## Sheet: Table-S3_miRNA
Gene	Description	Enrichment
ATCAY	ATCAY kinesin light chain interacting caytaxin	SC
B4GALT6	beta-1,4-galactosyltransferase 6	miR-466
BNIP3	BCL2 interacting protein 3	SC
C1orf21	chromosome 1 open reading frame 21	miR-466
CACNG2	calcium voltage-gated channel auxiliary subunit gamma 2	SC
CALB1	calbindin 1	miR-466, SC
CDC42EP4	CDC42 effector protein 4	miR-466
DBN1	drebrin 1	SC
DNAI4	dynein axonemal intermediate chain 4	miR-466
ELAVL3	ELAV like RNA binding protein 3	miR-466
ELAVL4	ELAV like RNA binding protein 4	miR-466, SC
FUS	FUS RNA binding protein	SC
GABRA1	gamma-aminobutyric acid type A receptor subunit alpha1	SC
GABRA2	gamma-aminobutyric acid type A receptor subunit alpha2	miR-466, SC
GFRA2	GDNF family receptor alpha 2	miR-466
HCN4	hyperpolarization activated cyclic nucleotide gated potassium channel 4	SC
KCNAB1	potassium voltage-gated channel subfamily A regulatory beta subunit 1	SC
KCNIP3	potassium voltage-gated channel interacting protein 3	miR-466, SC
LAMP5	lysosomal associated membrane protein family member 5	SC
MAP2K1	mitogen-activated protein kinase kinase 1	SC
MAPT	microtubule associated protein tau	SC
MARCHF1	membrane associated ring-CH-type finger 1	miR-466
NEURL1	neuralized E3 ubiquitin protein ligase 1	SC
NSUN3	NOP2/Sun RNA methyltransferase 3	miR-466
PDE1B	phosphodiesterase 1B	SC
PRKAR1B	protein kinase cAMP-dependent type I regulatory subunit beta	SC
PRXL2A	peroxiredoxin like 2A	miR-466
SLC2A3	solute carrier family 2 member 3	SC
SLC6A6	solute carrier family 6 member 6	miR-466, SC
UVSSA	UV stimulated scaffold protein A	miR-466

## Sheet: Table-S4_GSEA
Group	ID	Description	setSize	p.adjust	NES	core_enrichment
7d_HLU	GO:0006163	purine nucleotide metabolic process	307	8.83362e-09	-2.09008	Mpc1/Prxl2c/Atp5o/Nt5c2/Acsl6/Gm10358/Prps1/Gpat4/Gucy2e/Ak1/Gucy2f/Atp5o/Acacb/Hmgcs2/Mpi/Lacc1/Aldoa/Nos1/Impdh1/Eno4/Fhit/Atp5g3/Gale/Suclg2/Trex1/Ogdh/Acot11/Atp5pb/Stoml2/Ldhd/Gapdh/Hprt/Cacnb4/Impdh2/Adsl/Ndufc2/App/Pde1a/Dlat/Atp5d/Adcy3/Eif6/Pgam1/Pfas/Guca1a/Eno2/Pdhb/Tgfb1/Tpi1/Lrrk2/Adcy9/Suclg1/Nudt3/Guk1/Rhoq/Slc25a13/Dld/Mif/Entpd5/Hif1a/Hmgcr/Uqcc3/Prpsap2/Opa1/Atp5e/Pdk1/Acot7/Far…
7d_HLU	GO:0019693	ribose phosphate metabolic process	299	1.3355e-08	-2.08597	Mpc1/Prxl2c/Atp5o/Nudt5/Nt5c2/Rfk/Acsl6/Gm10358/Prps1/Gpat4/G6pdx/Gucy2e/Ak1/Gucy2f/Atp5o/Acacb/Hmgcs2/Mpi/Aldoa/Impdh1/Eno4/Atp5g3/Gale/Suclg2/Trex1/Ogdh/Acot11/Atp5pb/Ctps/Stoml2/Ldhd/Gapdh/Hprt/Cacnb4/Impdh2/Adsl/Ndufc2/App/Pde1a/Dlat/Atp5d/Adcy3/Eif6/Pgam1/Pfas/Eno2/Pdhb/Tgfb1/Tpi1/Lrrk2/Adcy9/Suclg1/Nudt3/Guk1/Rhoq/Slc25a13/Dld/Tkt/Mif/Entpd5/Hif1a/Hmgcr/Uqcc3/Prpsap2/Opa1/Atp5e/Pdk1/Acot7/F…
7d_HLU	GO:0046034	ATP metabolic process	217	1.4721e-08	-2.19205	Prxl2c/Atp5o/Park7/Nudt5/Msh2/Slc25a25/Gm10358/Ak1/Atp5o/Afg1l/Ndufs1/Mpi/Aldoa/Ndufa12/Coq9/Eno4/Ndufb6/Atp5g3/Hspa8/Gale/Tspo/Trex1/Ogdh/Ldha/Atp5pb/Dnm1l/Cox7a2/Stoml2/Ldhd/Uqcr10/Gapdh/Atp1a2/Atp6v1a/Ndufc2/Ndufs8/App/Atp5d/Eif6/Pgam1/Slc25a33/Eno2/Fam20c/Uqcrq/Tgfb1/Tpi1/Ndufs2/Guk1/Sdhd/Slc25a13/Dld/Mif/Entpd5/Hif1a/Iscu/Uqcc3/Cox7c/Ndufa10/Atp5e/Ndufb9/Ndufb8/Surf1/Chchd10/Cox4i1/Ndufa8/At…
7d_HLU	GO:0009117	nucleotide metabolic process	372	1.4721e-08	-1.9854	Mthfd1/Gmpr/Mpc1/Prxl2c/Atp5o/Park7/Dck/Nt5c2/Rfk/Acsl6/Nt5c3b/Tbpl1/Gm10358/Prps1/Gpat4/G6pdx/Gucy2e/Ak1/Gucy2f/Atp5o/Acacb/Hmgcs2/Mpi/Lacc1/Aldoa/Nos1/Impdh1/Eno4/Fhit/Atp5g3/Gale/Suclg2/Trex1/Ogdh/Acot11/Atp5pb/Nmnat2/Ctps/Stoml2/Ldhd/Nadk/Gapdh/Fcsk/Hprt/Cacnb4/Enpp5/Impdh2/Adsl/Ndufc2/App/Pde1a/Dlat/Atp5d/Adcy3/Eif6/Nt5m/Pgam1/Pfas/Guca1a/Eno2/Pdhb/Tgfb1/Tpi1/Naxe/Lrrk2/Adcy9/Suclg1/Nudt3/Gu…
7d_HLU	GO:0009259	ribonucleotide metabolic process	289	1.4721e-08	-2.08166	Mpc1/Prxl2c/Atp5o/Nt5c2/Rfk/Acsl6/Gm10358/Prps1/Gpat4/Gucy2e/Ak1/Gucy2f/Atp5o/Acacb/Hmgcs2/Mpi/Aldoa/Impdh1/Eno4/Atp5g3/Gale/Suclg2/Trex1/Ogdh/Acot11/Atp5pb/Ctps/Stoml2/Ldhd/Gapdh/Hprt/Cacnb4/Impdh2/Adsl/Ndufc2/App/Pde1a/Dlat/Atp5d/Adcy3/Eif6/Pgam1/Pfas/Eno2/Pdhb/Tgfb1/Tpi1/Lrrk2/Adcy9/Suclg1/Nudt3/Guk1/Rhoq/Slc25a13/Dld/Mif/Entpd5/Hif1a/Hmgcr/Uqcc3/Opa1/Atp5e/Pdk1/Acot7/Far2/Adcy1/Ces1d/Itpa/Acl…
7d_HLU	GO:0055086	nucleobase-containing small molecule metabolic process	432	1.4721e-08	-1.94226	Gnmt/Mthfd1/Gmpr/Mpc1/Prxl2c/Atp5o/Park7/Dck/Nudt5/Nt5c2/Rfk/Acsl6/Nt5c3b/Tbpl1/Gm10358/Prps1/Gpat4/G6pdx/Gucy2e/Ak1/Gucy2f/Atp5o/Acacb/Hmgcs2/Mpi/Icmt/Lacc1/Aldoa/Nos1/Impdh1/Eno4/Fhit/Atp5g3/Cdadc1/Gale/Suclg2/Trex1/Ogdh/Acot11/Atp5pb/Nmnat2/Ctps/Stoml2/Ldhd/Nadk/Gapdh/Fcsk/Hprt/Cacnb4/Gnpda2/Enpp5/Impdh2/Adsl/Ndufc2/App/Pde1a/Dlat/Atp5d/Adcy3/Eif6/Nt5m/Pgam1/Pfas/Guca1a/Eno2/Pdhb/Tgfb1/Tpi1/Na…
7d_HLU	GO:0006753	nucleoside phosphate metabolic process	379	1.68908e-08	-1.96599	Mthfd1/Gmpr/Mpc1/Prxl2c/Atp5o/Park7/Dck/Nudt5/Nt5c2/Rfk/Acsl6/Nt5c3b/Tbpl1/Gm10358/Prps1/Gpat4/G6pdx/Gucy2e/Ak1/Gucy2f/Atp5o/Acacb/Hmgcs2/Mpi/Lacc1/Aldoa/Nos1/Impdh1/Eno4/Fhit/Atp5g3/Gale/Suclg2/Trex1/Ogdh/Acot11/Atp5pb/Nmnat2/Ctps/Stoml2/Ldhd/Nadk/Gapdh/Fcsk/Hprt/Cacnb4/Enpp5/Impdh2/Adsl/Ndufc2/App/Pde1a/Dlat/Atp5d/Adcy3/Eif6/Nt5m/Pgam1/Pfas/Guca1a/Eno2/Pdhb/Tgfb1/Tpi1/Naxe/Lrrk2/Adcy9/Suclg1/Nu…
7d_HLU	GO:0072521	purine-containing compound metabolic process	339	1.83043e-08	-2.02115	Gnmt/Mthfd1/Gmpr/Mpc1/Prxl2c/Atp5o/Nt5c2/Acsl6/Gm10358/Prps1/Gpat4/Gucy2e/Ak1/Gucy2f/Atp5o/Acacb/Hmgcs2/Mpi/Abcg2/Icmt/Lacc1/Aldoa/Nos1/Impdh1/Eno4/Fhit/Atp5g3/Gale/Suclg2/Trex1/Ogdh/Acot11/Atp5pb/Stoml2/Ldhd/Gapdh/Hprt/Cacnb4/Impdh2/Adsl/Ndufc2/App/Pde1a/Dlat/Atp5d/Adcy3/Eif6/Pgam1/Pfas/Guca1a/Eno2/Pdhb/Tgfb1/Tpi1/Lrrk2/Adcy9/Suclg1/Nudt3/Guk1/Rhoq/Slc25a13/Dld/Mif/Entpd5/Hif1a/Hmgcr/Uqcc3/Prpsa…
7d_HLU	GO:0009150	purine ribonucleotide metabolic process	279	1.95096e-08	-2.07822	Mpc1/Prxl2c/Atp5o/Nt5c2/Acsl6/Gm10358/Prps1/Gpat4/Gucy2e/Ak1/Gucy2f/Atp5o/Acacb/Hmgcs2/Mpi/Aldoa/Impdh1/Eno4/Atp5g3/Gale/Suclg2/Trex1/Ogdh/Acot11/Atp5pb/Stoml2/Ldhd/Gapdh/Hprt/Cacnb4/Impdh2/Adsl/Ndufc2/App/Pde1a/Dlat/Atp5d/Adcy3/Eif6/Pgam1/Pfas/Eno2/Pdhb/Tgfb1/Tpi1/Lrrk2/Adcy9/Suclg1/Nudt3/Guk1/Rhoq/Slc25a13/Dld/Mif/Entpd5/Hif1a/Hmgcr/Uqcc3/Opa1/Atp5e/Pdk1/Acot7/Far2/Adcy1/Ces1d/Itpa/Acly/Atp5g1/…
7d_HLU	GO:0006457	protein folding	143	5.30485e-08	-2.24737	Pfdn1/Tbcd/Selenof/Hspa14/Hspb1/Cdc37/Hspa8/Mesd/Cct5/Ahsa1/Fkbp4/Cryab/Hsph1/Cct2/Pdrg1/Hspb6/Hspa1b/Tbca/Tcp1/Dnajc3/Ahsa2/Ero1a/Entpd5/Cct6a/Ppih/Dnaja2/Cct4/P4hb/Dnajc10/Stub1/Bag1/Dnaja3/Dnajc5/Nudcd3/Chchd4/Sgtb/Fkbp1b/Cct3/Dnajb2/Cd74/Vbp1/Pdia4/Hspa9/Canx/Cct7/Hspa5/Ptges3/Fkbp8/Ppia/Cct8
7d_HLU	GO:0006091	generation of precursor metabolites and energy	345	5.3776e-08	-1.96389	Htr2a/Cat/Gadd45gip1/Gnmt/Slc37a4/Prxl2c/Atp5o/Park7/Msh2/Etfrf1/Ogdhl/Slc25a25/Mdh2/Gm10358/Sod2/Stbd1/Epm2a/Ppp1r3b/G6pdx/Coq10b/Idh3a/Idh3g/Adh1/Atp5o/Afg1l/Adh7/Ndufs1/Hmgcs2/Mpi/Aldoa/Ndufa12/Coq9/Eno4/Tyrp1/Pygb/Ndufb6/Ndufa5/Phkg2/Ppp1r2/Gale/Suclg2/Trex1/Ogdh/Ldha/Atp5pb/Aass/Cox7a2/Stoml2/Uqcr10/Gapdh/Lepr/Adsl/Gnas/Ndufc2/Ndufs8/App/Dlat/Atp5d/Eif6/Pgam1/Slc25a33/Eno2/Pdhb/Uqcrq/Oxct1/T…
7d_HLU	GO:0002181	cytoplasmic translation	84	1.04341e-06	-2.38	Rpl36/Fmr1/Eif2b3/Gspt2/Rpl22/Drg1/Pkm/Eif5/Rpl10a/Eif3d/Rwdd1/Rpl35a/Dhx36/Eif4a1/Eif3m/Rpl9-ps6/Zc3h15/Rpl13a/Rpl22l1/Rpl31/Dhx9/Eif4b/Tma7/Rpl17/Rpl30/Dph3/Etf1/Rplp0/Rpl19/Rpl39/Eif4h/Rpl11/Rpl15/Rpl6/Dhx29/Eif3i/Rps21/Rpl26/Rpl18/Eif2s3x/Rpsa/Rps29/Rpl18a/Rps2/Eif4a2/Cnbp/Rpl8/Eef2/Rpl9/Rplp1
7d_HLU	GO:0006119	oxidative phosphorylation	91	3.71965e-06	-2.29603	Atp5o/Afg1l/Ndufs1/Ndufa12/Coq9/Ndufb6/Atp5pb/Cox7a2/Stoml2/Uqcr10/Ndufc2/Ndufs8/Atp5d/Slc25a33/Uqcrq/Ndufs2/Sdhd/Dld/Iscu/Uqcc3/Cox7c/Ndufa10/Ndufb9/Ndufb8/Surf1/Chchd10/Cox4i1/Ndufa8/Coq7/Mtch2/Sdha/Vcp/Pink1/Ak4/Atp5a1/Cyc1/Pgk1/Ndufv1/Atp5j/Atp5c1/Cox7a2l/Atp5b/Rhoa
7d_HLU	GO:0007034	vacuolar transport	134	6.1897e-06	-2.13875	Leprotl1/Aktip/Pcsk9/Hgsnat/Rab7b/Vps4b/Sptbn5/Vps13a/M6pr/Vps36/Ubxn6/Vti1b/Mgrn1/Hspa1a/Pik3r4/Stx8/Snx27/Nedd4/Chmp5/Igf2r/Hspa8/Ehd3/Snf8/Chmp3/Vps16/Becn1/Tmem50b/Ap3d1/Vti1a/Vps53/Ccdc91/Vps28/Rab7/Rbsn/Vps4a/Sort1/Chmp4c/Chmp7/Scarb2/Vps11/Psap/Gosr2/Gprasp1/Vps35/Ndfip2/Tmem50a/Vcp/Chmp4b/Pink1/Hook1/Kif13a/Vps51/Atp13a2/Atp6v0d1/Chmp6/Ndfip1
7d_HLU	GO:0045454	cell redox homeostasis	56	6.44292e-06	-2.37316	Tmx3/Txn2/Tmx2/Prdx2/Prdx1/Txndc5/Apex1/Selenot/Ero1a/Dld/Dnajc16/P4hb/Dnajc10/Gpx1/Gclc/Egln2/Txnrd3/Gsr/Glrx5/Glrx3/Tmx4/Txndc15/Pdia4/Prdx5/Nfe2l1
7d_HLU	GO:0009205	purine ribonucleoside triphosphate metabolic process	71	2.32862e-05	-2.23999	Atp5o/Aldoa/Impdh1/Atp5g3/Atp5pb/Stoml2/Ldhd/Impdh2/Ndufc2/Atp5d/Tgfb1/Lrrk2/Rhoq/Slc25a13/Uqcc3/Opa1/Atp5e/Itpa/Atp5g1/Ran/Nme2/Vcp/Ak4/Atp5a1/Cyc1/Atp5j/Atp5c1/Atp5b/Rhoa/Map2k1
7d_HLU	GO:0090407	organophosphate biosynthetic process	385	2.37173e-05	-1.75293	Acat1/Abhd4/Htr2a/Tamm41/Itpka/Mthfd1/Pdgfa/Mpc1/Impa1/Gper1/Atp5o/Rfk/Gpat3/Acsl6/Pcyt1a/Mboat2/Tbpl1/Prps1/Agpat3/Gpat4/G6pdx/Gucy2e/Lpcat1/Ak1/Gucy2f/Atp5o/Acacb/Hmgcs2/Ptk2b/Aldoa/Nos1/Pip5k1b/Impdh1/Atp5g3/Atp5pb/Nmnat2/Ajuba/Ctps/Stoml2/Ldhd/Agpat4/Dgkb/Nadk/Pgs1/Fcsk/Hprt/Gnpat/Isyna1/Impdh2/Hexb/Adsl/Pigg/Lpgat1/Ndufc2/App/Ip6k1/Dlat/Pcx/Atp5d/Adcy3/Pfas/Guca1a/Plek/Pdhb/Tgfb1/Tpi1/Adcy9/…
7d_HLU	GO:0033108	mitochondrial respiratory chain complex assembly	83	2.37173e-05	-2.19172	Tmem126a/Ndufb3/Cox17/Ndufaf7/Sdhaf1/Sco1/Ndufab1/Ndufb11/Oma1/Ndufa1/Foxred1/Aifm1/Samm50/Ndufb6/Ndufa5/Smim20/Uqcr10/Ndufaf5/Cox14/Ndufc2/Ndufs8/Ndufb10/Slc25a33/Ndufaf4/Uqcc3/Ndufa10/Ndufb9/Ndufs7/Acad9/Ndufb8/Surf1/Ndufa13/Ndufa8/Ndufa2/Chchd4/Coa3/Ndufa3/Coa5/Ndufa6/Ndufs5
7d_HLU	GO:0009144	purine nucleoside triphosphate metabolic process	79	2.72681e-05	-2.2077	Atp5o/Aldoa/Impdh1/Atp5g3/Atp5pb/Stoml2/Ldhd/Impdh2/Ndufc2/Atp5d/Tgfb1/Lrrk2/Guk1/Rhoq/Slc25a13/Uqcc3/Opa1/Atp5e/Itpa/Atp5g1/Nudt15/Ran/Nme2/Vcp/Ak4/Atp5a1/Cyc1/Atp5j/Atp5c1/Atp5b/Rhoa/Map2k1
7d_HLU	GO:0015980	energy derivation by oxidation of organic compounds	216	2.72685e-05	-1.90825	Gnmt/Slc37a4/Park7/Etfrf1/Ogdhl/Slc25a25/Mdh2/Sod2/Stbd1/Epm2a/Ppp1r3b/Coq10b/Idh3a/Idh3g/Afg1l/Ndufs1/Ndufa12/Coq9/Pygb/Ndufb6/Ndufa5/Phkg2/Ppp1r2/Suclg2/Trex1/Ogdh/Ldha/Uqcr10/Lepr/Adsl/Gnas/Ndufc2/Ndufs8/Dlat/Atp5d/Pdhb/Uqcrq/Ndufs2/Gbe1/Bax/Suclg1/Sdhd/Slc25a13/Dld/Ppp1cb/Hif1a/Iscu/Uqcc3/Cox7c/Ndufa10/Ndufb9/Adra1b/Ppp1r3g/Ndufs7/Ndufb8/Acadm/Ppp1ca/Bnip3/Cox4i1/Ndufa8/Mdh1/Hmgb1/Mtor/Coq7/P…
7d_HLU	GO:0046390	ribose phosphate biosynthetic process	142	2.79737e-05	-2.07814	Mpc1/Atp5o/Rfk/Acsl6/Prps1/G6pdx/Gucy2e/Ak1/Gucy2f/Atp5o/Acacb/Aldoa/Impdh1/Atp5g3/Atp5pb/Ctps/Stoml2/Ldhd/Hprt/Impdh2/Adsl/Ndufc2/Dlat/Atp5d/Adcy3/Pfas/Pdhb/Tgfb1/Adcy9/Guk1/Slc25a13/Dld/Tkt/Uqcc3/Prpsap2/Atp5e/Pdk1/Acot7/Adcy1/Acly/Atp5g1/Gart/Cmpk1/Nme2/Vcp/Ak4/Atp5a1/Cyc1/Atp5j/Mlycd/Pdha1/Atp5c1/Atp5b/Map2k1/Adcy2
7d_HLU	GO:0009165	nucleotide biosynthetic process	183	2.79737e-05	-1.95235	Mthfd1/Mpc1/Atp5o/Rfk/Acsl6/Tbpl1/Prps1/G6pdx/Gucy2e/Ak1/Gucy2f/Atp5o/Acacb/Aldoa/Nos1/Impdh1/Atp5g3/Atp5pb/Nmnat2/Ctps/Stoml2/Ldhd/Nadk/Fcsk/Hprt/Impdh2/Adsl/Ndufc2/Dlat/Atp5d/Adcy3/Pfas/Guca1a/Pdhb/Tgfb1/Adcy9/Guk1/Slc25a13/Dld/Uqcc3/Prpsap2/Atp5e/Pdk1/Acot7/Dut/Adcy1/Acly/Atp5g1/Gart/Gars/Cmpk1/Nme2/Vcp/Ak4/Atp5a1/Cyc1/Atp5j/Mlycd/Pdha1/Guca1b/Atp5c1/Atp5b/Map2k1/Adcy2
7d_HLU	GO:0007005	mitochondrion organization	465	3.82474e-05	-1.66246	Micos13/Dnajc15/Hspd1/Tk2/Ccar2/Nol3/Slc25a36/Trak1/Snca/Jun/Ndufs6/Ppp2r2b/Them4/Aip/Tomm7/Maip1/Trem2/Lmna/Hk2/Rb1cc1/Miga2/Slc4a5/Tmem126a/Vps13a/Slc25a46/Dnlz/Fez1/Cttn/Ndufb3/Cox17/Ndufaf7/Primpol/Mpv17/Slc22a5/Sdhaf1/Map1lc3b/Sco1/Htra2/Prdx3/Fam162a/Gper1/Chchd2/Tomm70a/Ndufab1/Park7/Dcn/Ndufb11/Mfsd14a/Oma1/Sod2/Atg2b/Vdac1/Epm2a/Bok/Moap1/Ndufa1/Supv3l1/Afg1l/Ndufs1/Hgf/Spg7/Bloc1s2/Opa3…
7d_HLU	GO:0045333	cellular respiration	136	3.82474e-05	-2.06322	Park7/Etfrf1/Ogdhl/Slc25a25/Mdh2/Sod2/Coq10b/Idh3a/Idh3g/Afg1l/Ndufs1/Ndufa12/Coq9/Ndufb6/Ndufa5/Suclg2/Trex1/Ogdh/Uqcr10/Adsl/Ndufc2/Ndufs8/Dlat/Atp5d/Pdhb/Uqcrq/Ndufs2/Bax/Suclg1/Sdhd/Slc25a13/Dld/Hif1a/Iscu/Uqcc3/Cox7c/Ndufa10/Ndufb9/Ndufs7/Ndufb8/Bnip3/Cox4i1/Ndufa8/Mdh1/Coq7/Prelid1/Mtch2/Sdha/Sucla2/Sdhb/Chchd4/Vcp/Pink1/Cyc1/Ndufv1/Nop53/Pdha1
7d_HLU	GO:0006164	purine nucleotide biosynthetic process	144	5.3106e-05	-2.02008	Mthfd1/Mpc1/Atp5o/Acsl6/Prps1/Gucy2e/Ak1/Gucy2f/Atp5o/Acacb/Aldoa/Nos1/Impdh1/Atp5g3/Atp5pb/Stoml2/Ldhd/Hprt/Impdh2/Adsl/Ndufc2/Dlat/Atp5d/Adcy3/Pfas/Guca1a/Pdhb/Tgfb1/Adcy9/Guk1/Slc25a13/Dld/Uqcc3/Prpsap2/Atp5e/Pdk1/Acot7/Adcy1/Acly/Atp5g1/Gart/Nme2/Vcp/Ak4/Atp5a1/Cyc1/Atp5j/Mlycd/Pdha1/Guca1b/Atp5c1/Atp5b/Map2k1/Adcy2
7d_HLU	GO:0009260	ribonucleotide biosynthetic process	136	5.3106e-05	-2.04618	Mpc1/Atp5o/Rfk/Acsl6/Prps1/Gucy2e/Ak1/Gucy2f/Atp5o/Acacb/Aldoa/Impdh1/Atp5g3/Atp5pb/Ctps/Stoml2/Ldhd/Hprt/Impdh2/Adsl/Ndufc2/Dlat/Atp5d/Adcy3/Pfas/Pdhb/Tgfb1/Adcy9/Guk1/Slc25a13/Dld/Uqcc3/Atp5e/Pdk1/Acot7/Adcy1/Acly/Atp5g1/Gart/Cmpk1/Nme2/Vcp/Ak4/Atp5a1/Cyc1/Atp5j/Mlycd/Pdha1/Atp5c1/Atp5b/Map2k1/Adcy2
7d_HLU	GO:1901293	nucleoside phosphate biosynthetic process	187	5.5476e-05	-1.93766	Mthfd1/Mpc1/Atp5o/Rfk/Acsl6/Tbpl1/Prps1/G6pdx/Gucy2e/Ak1/Gucy2f/Atp5o/Acacb/Aldoa/Nos1/Impdh1/Atp5g3/Atp5pb/Nmnat2/Ctps/Stoml2/Ldhd/Nadk/Fcsk/Hprt/Impdh2/Adsl/Ndufc2/Dlat/Atp5d/Adcy3/Pfas/Guca1a/Pdhb/Tgfb1/Adcy9/Guk1/Slc25a13/Dld/Uqcc3/Prpsap2/Atp5e/Pdk1/Acot7/Dut/Adcy1/Acly/Atp5g1/Gart/Gars/Cmpk1/Nme2/Vcp/Ak4/Atp5a1/Cyc1/Atp5j/Mlycd/Pdha1/Guca1b/Atp5c1/Atp5b/Map2k1/Adcy2
7d_HLU	GO:0072522	purine-containing compound biosynthetic process	149	6.08675e-05	-1.98183	Mthfd1/Mpc1/Atp5o/Acsl6/Prps1/Gucy2e/Ak1/Gucy2f/Atp5o/Acacb/Aldoa/Nos1/Impdh1/Atp5g3/Atp5pb/Stoml2/Ldhd/Hprt/Impdh2/Adsl/Ndufc2/Dlat/Atp5d/Adcy3/Pfas/Guca1a/Pdhb/Tgfb1/Adcy9/Guk1/Slc25a13/Dld/Uqcc3/Prpsap2/Atp5e/Pdk1/Acot7/Adcy1/Acly/Atp5g1/Gart/Nme2/Vcp/Ak4/Atp5a1/Cyc1/Atp5j/Mlycd/Pdha1/Guca1b/Atp5c1/Atp5b/Map2k1/Adcy2
7d_HLU	GO:0009199	ribonucleoside triphosphate metabolic process	75	7.24793e-05	-2.16918	Atp5o/Aldoa/Impdh1/Atp5g3/Atp5pb/Ctps/Stoml2/Ldhd/Impdh2/Ndufc2/Atp5d/Tgfb1/Lrrk2/Rhoq/Slc25a13/Uqcc3/Opa1/Atp5e/Itpa/Atp5g1/Ran/Nme2/Vcp/Ak4/Atp5a1/Cyc1/Atp5j/Atp5c1/Atp5b/Rhoa/Map2k1
7d_HLU	GO:0010498	proteasomal protein catabolic process	444	7.87726e-05	-1.65152	Ube4a/Psmb3/Wac/Ccdc47/Zyg11b/Siah1b/Ubxn6/Sco1/Vhl/Fbxl17/Park7/Map1a/Sumo1/Spsb3/Hfe/Psma4/Erlec1/Hspa1a/Tmf1/Cdc27/Epm2a/Nsfl1c/Fbxw5/Psma7/Rnft1/Arih1/Psme3ip1/Trim63/Tbl1xr1/Dvl1/Fhit/Rhbdd1/Nedd4/Cdc16/Klhl22/Gid8/Usp19/Nrros/Cdc34/Kcne2/Hspbp1/Armc8/Socs5/Xbp1/Rnf34/Psmb7/Fbxo44/Rbx1/Rad23a/Ubqln1/Sumo2/Kctd17/Aqp11/Ube2v2/Kctd10/Psmd6/Bcap31/Ufl1/Ubxn1/Psmb1/Mapk9/Kctd5/Gabarapl2/Hspa1b/P…
7d_HLU	GO:0009152	purine ribonucleotide biosynthetic process	127	9.07975e-05	-2.02436	Mpc1/Atp5o/Acsl6/Prps1/Gucy2e/Ak1/Gucy2f/Atp5o/Acacb/Aldoa/Impdh1/Atp5g3/Atp5pb/Stoml2/Ldhd/Hprt/Impdh2/Adsl/Ndufc2/Dlat/Atp5d/Adcy3/Pfas/Pdhb/Tgfb1/Adcy9/Guk1/Slc25a13/Dld/Uqcc3/Atp5e/Pdk1/Acot7/Adcy1/Acly/Atp5g1/Gart/Nme2/Vcp/Ak4/Atp5a1/Cyc1/Atp5j/Mlycd/Pdha1/Atp5c1/Atp5b/Map2k1/Adcy2
7d_HLU	GO:0043161	proteasome-mediated ubiquitin-dependent protein catabolic process	380	0.00015966	-1.67904	Park7/Map1a/Sumo1/Spsb3/Hfe/Psma4/Erlec1/Hspa1a/Cdc27/Epm2a/Nsfl1c/Fbxw5/Psma7/Arih1/Trim63/Tbl1xr1/Dvl1/Fhit/Nedd4/Cdc16/Klhl22/Gid8/Usp19/Nrros/Cdc34/Hspbp1/Armc8/Socs5/Rnf34/Psmb7/Fbxo44/Rbx1/Rad23a/Ubqln1/Sumo2/Kctd17/Ube2v2/Kctd10/Psmd6/Bcap31/Ufl1/Ubxn1/Psmb1/Mapk9/Kctd5/Hspa1b/Pcbp2/Ppp2cb/Ube2cbp/Lrrk2/Nkd2/Psmb6/Spop/Anapc7/Ankzf1/Usp14/Ube2w/Usp7/Psmb4/Nccrp1/Psmd2/Dnajc10/Commd1/Psmd1/…
7d_HLU	GO:0009141	nucleoside triphosphate metabolic process	99	0.000165804	-2.07747	Ak1/Atp5o/Aldoa/Impdh1/Atp5g3/Atp5pb/Ctps/Stoml2/Ldhd/Impdh2/Ndufc2/Atp5d/Tgfb1/Lrrk2/Guk1/Rhoq/Slc25a13/Uqcc3/Opa1/Atp5e/Dut/Itpa/Atp5g1/Nudt15/Ran/Cmpk1/Nme2/Vcp/Ak4/Atp5a1/Cyc1/Atp5j/Atp5c1/Atp5b/Rhoa/Map2k1
7d_HLU	GO:0016197	endosomal transport	223	0.000230896	-1.8354	Ccdc22/Arfip1/Nsg2/Snx1/Vps36/Eipr1/Pla2g3/Ubxn6/Snx8/Tmem87b/Snx32/Mcoln1/Vti1b/Ehd1/Tbc1d17/Vamp4/Actn2/Spag9/Bloc1s2/Snx27/Chmp5/Coro1c/Ehd3/Snf8/Chmp3/Dnm1l/Arfrp1/Dctn1/Vps16/Srl/Reps2/Caly/Tmem50b/Arl4c/Ap3d1/Inpp5f/Ehd4/Rassf9/Vti1a/Nsg1/Vps53/Ykt6/Laptm4b/Lrrk2/Vps28/Dennd10/Rab7/Snx5/Arl8b/Rbsn/Zfyve9/Dennd5a/Cltc/Arl1/Vps4a/Sort1/Chmp4c/Chmp7/Commd1/Gosr2/Erc1/Vps35/Rab11fip4/Abca1/Tmem…
7d_HLU	GO:0006790	sulfur compound metabolic process	238	0.000230896	-1.79521	Acaca/Mgst1/Snca/Papss2/Hscb/Acot6/Hs3st5/Mical1/Csgalnact2/Glce/Ggt5/Chpf/Gstm2/Acat1/Mat2b/Gnmt/Mthfd1/Mpc1/Park7/Sqor/Dcn/Acsl6/Dsel/Sod2/Slc7a11/Gstm5/Gpat4/Ahcyl2/G6pdx/Acacb/Chst11/Hmgcs2/Ggt1/Icmt/Mmut/Xylt2/Ghr/Suclg2/Gpx4/Ogdh/Acot11/Gstp1/Eif2ak3/Ahcyl1/Bpnt2/Dlat/Chst2/Nubp2/Pdhb/Tpst2/Mpst/Pcyox1/Gsta4/Suclg1/Enoph1/Thtpa/Dld/Ciao2a/Iscu/Pdk1/Acot7/Sult1c1/Egflam/Far2/Ethe1/Pcmt1/Csga…
7d_HLU	GO:0010257	NADH dehydrogenase complex assembly	47	0.000230896	-2.17132	Tmem126a/Ndufb3/Ndufaf7/Ndufab1/Ndufb11/Ndufa1/Foxred1/Aifm1/Ndufb6/Ndufa5/Ndufaf5/Ndufc2/Ndufs8/Ndufb10/Ndufaf4/Ndufa10/Ndufb9/Ndufs7/Acad9/Ndufb8/Ndufa13/Ndufa8/Ndufa2/Ndufa3/Ndufa6/Ndufs5
7d_HLU	GO:0032981	mitochondrial respiratory chain complex I assembly	47	0.000230896	-2.17132	Tmem126a/Ndufb3/Ndufaf7/Ndufab1/Ndufb11/Ndufa1/Foxred1/Aifm1/Ndufb6/Ndufa5/Ndufaf5/Ndufc2/Ndufs8/Ndufb10/Ndufaf4/Ndufa10/Ndufb9/Ndufs7/Acad9/Ndufb8/Ndufa13/Ndufa8/Ndufa2/Ndufa3/Ndufa6/Ndufs5
7d_HLU	GO:0072594	establishment of protein localization to organelle	402	0.000261459	-1.66367	Ppp2r2b/Aip/Tomm7/Maip1/Pkia/Prkcq/Arxes2/Lmna/Nup188/Hk2/Sec63/Vps13a/Dnlz/Ddx5/Ipo8/Nup93/M6pr/Pex13/Vps36/Ppp2ca/Ing1/Nxt1/Srp54c/Trim28/Ppp3r1/Pex7/Heatr3/Pex5l/Tomm70a/Vti1b/Spcs2/Epm2a/Pik3r4/Moap1/Srprb/Tram1l1/Jak2/Kpna1/Aifm1/Hspa4/Samm50/Rpain/Nedd4/Hspa8/Numb/Cse1l/Tspo/Nup153/Sec62/Mbtps1/Snf8/Tspan10/Xbp1/Gsg1l/Cct5/Srp72/Ei24/Tspan17/Caly/Hsph1/Nfkbia/Txnip/Hcls1/Cct2/Sec61a1/Ap3d1/…
7d_HLU	GO:0048284	organelle fusion	134	0.000330168	-1.92902	Vamp4/Syt7/Spg7/Stx8/Usp30/Eno4/Chmp5/Stx3/Bet1/Miga1/Chmp3/Dnm1l/Stoml2/Vps16/Syt2/Syt11/Rab39/Chp1/Syt4/Vti1a/Eno2/Bax/Rab7/Nkd2/Stx7/Fis1/Opa1/Vps4a/Uso1/Chchd3/Bnip3/Syt1/Vps11/Vamp1/Gosr2/Gdap1/Cplx2/Stxbp1/Cltrn/Mfn2/Stx12/Cplx1/Atp13a2/Anxa2/Tfrc/Trarg1
7d_HLU	GO:0005975	carbohydrate metabolic process	466	0.00042048	-1.58773	Pkm/Hk2/Rb1cc1/Plcd1/Inpp5b/Gpi1/Rora/Nr3c1/Parg/Glb1l2/St3gal6/Hexa/B3gat2/Glb1/Htr2a/Pten/B4galt4/Itpka/Gnmt/Slc37a4/Impa1/Gper1/Prxl2c/Onecut1/Gpt2/Nudt5/St3gal2/Inpp5j/Oma1/Inpp5e/Mdh2/Gm10358/Manba/Pgm5/Stbd1/Epm2a/Ppp1r3b/G6pdx/Otogl/Nans/Neu1/Pgm2/Acacb/Chst11/Mpi/Abcg2/Ptger4/B4galt7/Ptk2b/Aldoa/Slc35b4/Galk2/Smpd3/Eno4/Fbn1/Pygb/Slc2a8/St6galnac5/Phkg2/Ppp1r2/Chst10/Gale/Amdhd2/Trex1/Ogd…
7d_HLU	GO:0042255	ribosome assembly	64	0.00124215	-2.0714	Rps15/Mrto4/Rpl5/Brix1/Abt1/Ddx3x/Eif6/Eif2a/Xrcc5/Rplp0/Rpl11/Rps10/Rpl6/Rps14/Dhx29/Rpsa/Nop53/Rps2/Rps25/Rps5/Rps19/Rrp7a/Rpl3/Rpl10
7d_HLU	GO:0006879	cellular iron ion homeostasis	49	0.0014076	-2.08451	Bmp6/Atp6v1a/Hif1a/Iscu/Atp6ap1/Tfr2/Fth1/Atp6v1g1/Atp13a2/Glrx3/Atp6v0d1/Ndfip1/Tfrc/Egln1
7d_HLU	GO:1902600	proton transmembrane transport	72	0.0014105	-1.98535	Slc4a11/Atp6v0a2/Atp6v0e2/Atp5j2/Slc4a10/Cox17/Atp1a3/Atp5o/Park7/Atp5o/Otop3/Plcb1/Atp5g3/Atp5pb/Stoml2/Atp1a2/Atp6v1a/Atp5d/Chp1/Slc17a7/Tcirg1/Atp5e/Ndufs7/Atp5g1/Slc9a6/Slc25a4/Atp6ap1/Atp6v1g1/Atp5a1/Cyc1/Atp5j/Atp6v1e1/Atp5c1/Atp5b/Atp6v1b2
7d_HLU	GO:0042775	mitochondrial ATP synthesis coupled electron transport	49	0.00145845	-2.07984	Uqcrfs1/Dnajc15/Cox5a/Uqcrc1/Snca/Ndufs6/Cycs/Park7/Afg1l/Ndufa12/Coq9/Ndufb6/Uqcr10/Ndufc2/Ndufs8/Uqcrq/Ndufs2/Sdhd/Dld/Iscu/Uqcc3/Cox7c/Ndufa10/Ndufb9/Ndufb8/Cox4i1/Ndufa8/Coq7/Mtch2/Sdha/Pink1/Cyc1/Ndufv1
7d_HLU	GO:0042773	ATP synthesis coupled electron transport	50	0.00148408	-2.1104	Uqcrfs1/Dnajc15/Cox5a/Uqcrc1/Snca/Ndufs6/Cycs/Park7/Afg1l/Ndufs1/Ndufa12/Coq9/Ndufb6/Uqcr10/Ndufc2/Ndufs8/Uqcrq/Ndufs2/Sdhd/Dld/Iscu/Uqcc3/Cox7c/Ndufa10/Ndufb9/Ndufb8/Cox4i1/Ndufa8/Coq7/Mtch2/Sdha/Pink1/Cyc1/Ndufv1
7d_HLU	GO:0061077	chaperone-mediated protein folding	50	0.0016483	-2.10392	Unc45a/Clu/Hspa13/Tor2a/Dnajb1/Hspa1a/Dnajb6/Hspa14/Hspb1/Hspa8/Fkbp4/Hsph1/Cct2/Hspb6/Hspa1b/Ero1a/Bag1/Dnajc5/Sgtb/Fkbp1b/Dnajb2/Cd74/Pdia4/Hspa9/Hspa5/Ptges3
7d_HLU	GO:0009206	purine ribonucleoside triphosphate biosynthetic process	58	0.00199784	-2.02391	Atp5o/Aldoa/Impdh1/Atp5g3/Atp5pb/Stoml2/Ldhd/Impdh2/Ndufc2/Atp5d/Tgfb1/Slc25a13/Uqcc3/Atp5e/Atp5g1/Nme2/Vcp/Ak4/Atp5a1/Cyc1/Atp5j/Atp5c1/Atp5b/Map2k1
7d_HLU	GO:0097193	intrinsic apoptotic signaling pathway	268	0.00207671	-1.67063	Mapk7/Bok/Moap1/Hyou1/S100a8/Snai2/Ppm1f/Ankrd2/Jak2/Cdkn2d/Aifm1/Msh6/Fhit/Hspb1/Hdac2/Hnrnpk/Casp12/Nck2/Dnm1l/Xbp1/Pou4f1/Ubqln1/Eif2ak3/Ei24/Arl6ip5/Bcap31/Nbn/Becn1/Ddx3x/Hsph1/Mapk8ip1/Ivns1abp/Xpa/Msx1/Lrrk2/Bax/Stk25/Ero1a/Stk11/Mif/Fis1/Hif1a/Spop/Selenok/Opa1/Tpt1/Pdk1/P4hb/Dnajc10/Mllt11/Itpr1/Tmem117/Bnip3/Ndufa13/Rpl11/Gpx1/Hipk1/Siah1a/Brsk2/Perp/Mtch2/Uri1/Vdac2/Pink1/Ndufs3/Hras/R…
7d_HLU	GO:0044283	small molecule biosynthetic process	493	0.0024571	-1.49824	Plcd1/Ggt5/Nus1/Elovl7/Gpi1/Ilvbl/Acsf3/Nr3c1/Got2/Asah1/Abcg1/Dkk3/Gstm2/Acat1/Psat1/Pla2g3/Rest/Liph/Itpka/Gnmt/Mthfd1/Amacr/Pnpla8/Lipg/Ptgds/Gper1/Park7/Gpt2/Nudt5/Bmp2/Rfk/Prps1/Aldh1a2/Pycr2/G6pdx/Coq10b/Ak1/Hsd17b7/Acacb/Hmgcs2/Ggt1/Snai2/Ptger4/Ptk2b/Prkag1/Aldoa/Slc35b4/Daglb/Impdh1/Coq9/Smpd3/Fhit/Ebp/Aldh1a3/Mcat/Ldha/Aass/Sephs2/Fads3/Gapdh/Bmp6/Hprt/Hacd1/Isyna1/Enpp5/Decr2/Hacd4/Imp…
7d_HLU	GO:0051640	organelle localization	490	0.0024571	-1.49555	Ezr/Cd300a/Trak1/Sec16b/Rab12/Rab11b/Snca/Ndel1/Borcs6/Arfgap3/Llgl2/Syne3/Myo1g/Ikbkg/Lamtor1/Kif5c/Rims2/Fam91a1/Slc4a5/Vps4b/Mreg/Fez1/Rab3b/Pdpk1/Map6/Slit1/Llgl1/Pex13/Stxbp3/Eipr1/Pla2g3/Dpysl2/Pten/Ift20/Tbccd1/Nlgn3/Mlph/Fam98a/Tmed9/Dync1i1/Borcs5/Actr10/Syn2/Chga/Eya1/Nsfl1c/Actr3/Prkcz/Golga2/Spag9/Spast/Tpgs1/Bloc1s2/Bicd2/Rps15/Stx8/Kcnb1/Psrc1/Chmp5/Stx3/Wdr11/Ptk2/Sdad1/Ralb/Copg2/…
7d_HLU	GO:0042254	ribosome biogenesis	290	0.00263849	-1.62223	Shq1/Heatr3/Rrp12/Ebna1bp2/Ncl/Rpl35a/Wdr55/Exosc10/Fbl/Rrp9/Mrps11/Aatf/Ddx56/Nat10/Rps15/Ddx52/Gtf2h5/Imp3/Mrto4/Rpl5/Heatr1/Wdr43/Utp6/Sdad1/Brix1/Ercc2/Mrm2/Eri3/Gar1/Abt1/Ddx3x/Znhit3/Exosc8/Eif6/Exosc2/Pop5/Eif2a/Ddx27/Ddx31/Xrcc5/Npm1/Tfb2m/Rps24/Mettl17/Kat2b/Rps8/Rplp0/Rpl11/Utp20/Nop58/Rps10/C1d/Rpl6/Rps14/Dhx29/Wdr18/Rrp1/Ran/Rpl27/Ipo9/Rpl7a/Rps21/Rpl26/Rps7/Rpsa/Nop53/Rps2/Ltv1/Rps25…
7d_HLU	GO:0009142	nucleoside triphosphate biosynthetic process	71	0.0027506	-1.94026	Atp5o/Tbpl1/Ak1/Atp5o/Aldoa/Impdh1/Atp5g3/Atp5pb/Ctps/Stoml2/Ldhd/Impdh2/Ndufc2/Atp5d/Tgfb1/Slc25a13/Uqcc3/Atp5e/Atp5g1/Cmpk1/Nme2/Vcp/Ak4/Atp5a1/Cyc1/Atp5j/Atp5c1/Atp5b/Map2k1
7d_HLU	GO:0048754	branching morphogenesis of an epithelial tube	160	0.00289799	1.7335	Sox9/Fgf2/Rbm15/Ahr/Tmtc3/Btrc/Agt/Sirt6/Pxn/Spry2/Dlg5/Mgp/Pkd1/Abl1/Cd44/Kdm5b/Flt1/Vegfa/Gdnf/Spry1/Gna13/Pml/Mdk/Kdr/Ctsz/Etv5/Six1/Rspo2/Lrp6/Stk4/B4galt1/Ilk/Clic4/Med1/Fkbpl/Sall1/Phb2/Greb1l/Cxcr4/Ednra/Lama1/Dchs1/Plxnd1/Hhex/Pgf/Lama5/Six2/Pdgfra/Tnc/Notch4/Nfatc4/Casr/Fat4/Foxd1/Angpt1/Ncoa3/Notch1/Sox2/Mmp14/Tfap2c/Vangl2
7d_HLU	GO:0009201	ribonucleoside triphosphate biosynthetic process	61	0.00289799	-2.04816	Atp5o/Aldoa/Impdh1/Atp5g3/Atp5pb/Ctps/Stoml2/Ldhd/Impdh2/Ndufc2/Atp5d/Tgfb1/Slc25a13/Uqcc3/Atp5e/Atp5g1/Nme2/Vcp/Ak4/Atp5a1/Cyc1/Atp5j/Atp5c1/Atp5b/Map2k1
7d_HLU	GO:0022406	membrane docking	82	0.0035342	-1.94155	Stx8/Kcnb1/Stx3/Ralb/Scfd2/Rab3c/Chp1/Plek/Rab3d/Ykt6/Rab7/Stx7/Vapb/Uso1/Syt1/Vps11/Vps45/Stxbp1/Stx12/Exoc6/Esyt1/Sytl2/Rims1/Ndrg4
7d_HLU	GO:0009145	purine nucleoside triphosphate biosynthetic process	59	0.00397918	-2.00559	Atp5o/Aldoa/Impdh1/Atp5g3/Atp5pb/Stoml2/Ldhd/Impdh2/Ndufc2/Atp5d/Tgfb1/Slc25a13/Uqcc3/Atp5e/Atp5g1/Nme2/Vcp/Ak4/Atp5a1/Cyc1/Atp5j/Atp5c1/Atp5b/Map2k1
7d_HLU	GO:0014046	dopamine secretion	37	0.00487795	-2.01885	Syt9/Syt3/Snca/Cnr1/Syt15/Cxcl12/Htr2a/Prkcb/Syt7/Pcp4/Rtn4/Syt2/Syt11/Syt4/Htr1b/Slc18a1/Gabbr1/Syt1/Pink1/Syt5/Chrna6/Sncg
7d_HLU	GO:0014059	regulation of dopamine secretion	37	0.00487795	-2.01885	Syt9/Syt3/Snca/Cnr1/Syt15/Cxcl12/Htr2a/Prkcb/Syt7/Pcp4/Rtn4/Syt2/Syt11/Syt4/Htr1b/Slc18a1/Gabbr1/Syt1/Pink1/Syt5/Chrna6/Sncg
7d_HLU	GO:0071985	multivesicular body sorting pathway	38	0.0051466	-2.00645	Leprotl1/Vps4b/Vps36/Ubxn6/Chmp5/Exph5/Snf8/Chmp3/Rab27b/Tmem50b/Laptm4b/Vps28/Dennd10/Sort1/Chmp4c/Chmp7/Tmem50a/Vcp/Chmp4b/Chmp6
7d_HLU	GO:0001763	morphogenesis of a branching structure	207	0.00526732	1.61238	Sox9/Fgf2/Rbm15/Frs2/Ahr/Tmtc3/Btrc/Agt/Sirt6/Pxn/Spry2/Dlg5/Prox1/Mgp/Pkd1/Abl1/Cd44/Tgm2/Kdm5b/Flt1/Vegfa/Gdnf/Spry1/Gna13/Pml/Mdk/Kdr/Ctsz/Fzd5/Etv5/Six1/Rere/Rspo2/Mecp2/Map3k13/Lrp6/Stk4/B4galt1/Ilk/Clic4/Med1/Fkbpl/Sall1/Btbd7/Phb2/Greb1l/Cxcr4/Drd2/Ednra/Bcl11a/Lama1/Dchs1/Plxnd1/Hhex/Pgf/Lama5/Six2/Pdgfra/Grb2/Socs3/Tnc/Notch4/Nfatc4/Casr/Fat4/Foxd1/Prdm1/Angpt1/Ncoa3/Notch1/Sox2/Epha7/Mm…
7d_HLU	GO:0042274	ribosomal small subunit biogenesis	73	0.00526732	-1.92537	Mrps11/Nat10/Rps15/Ddx52/Gtf2h5/Heatr1/Utp6/Ercc2/Abt1/Xrcc5/Npm1/Rps24/Mettl17/Rps8/Rps10/Rps14/Rps21/Rps7/Rpsa/Rps2/Ltv1/Rps25/Rps16/Rps6/Rps5/Rps19/Rrp7a
7d_HLU	GO:0099003	vesicle-mediated transport in synapse	250	0.00526732	-1.60706	Vamp4/Rapgef4/Prkcb/Syt7/Rap1a/Dvl1/Brsk1/Rims3/Nedd4/Stx3/Cask/Numb/Dnm1l/Amph/Gsg1l/Rab27b/Cyth1/Cacnb4/Atp2a2/Caly/Syt2/Ap3d1/Syt11/Ap2b1/Slc17a7/Cdk5r1/Syt4/Nsg1/Htr1b/Lrrk2/Slc18a1/Ophn1/Syndig1/Napa/Cltc/Dnajc6/Adcy1/Atad1/Syt1/Vamp1/Napb/Cplx2/Dnajc5/Erc1/Vps35/Stxbp1/Rab11a/Mff/Cplx1/Prkar1b/Slc10a4/Clstn1/Ctnnb1/Canx/Syt5/Nrn1/Rims1/Ncs1/Pls3/Chrna6/Slc17a6/Sncg
7d_HLU	GO:0002009	morphogenesis of an epithelium	485	0.00574283	1.45232	Sox9/Fgf2/Rbm15/Cited2/Arl13b/Dlc1/Frs2/Ctnnd1/Ahr/Tead1/Tulp3/Tmtc3/Tfap2a/Btrc/Pfn1/Klhl3/Agt/Rac1/Sirt6/Pxn/Spry2/Dlg5/Dvl3/Prox1/Mgp/Lif/Mef2c/Egfr/Pkd1/Ngfr/Phactr4/Chuk/Gatad2a/Abl1/Arid1a/Cd44/Tgm2/Rreb1/Lama3/Kdm5b/Cecr2/Camsap3/Flt1/Vegfa/Cc2d2a/Gdnf/Spry1/Nup50/Actb/Gna13/Fmn1/Pml/Vcl/Fuz/Mdk/Kdr/Clasp1/Ctsz/Fzd3/Fzd5/Igf1r/Wnt7b/Etv5/Sufu/Tgfb2/Six1/Tctn1/Kdm2a/Shank3/Rspo2/Ccn1/Cdk20/…
7d_HLU	GO:0006413	translational initiation	98	0.00632525	-1.82148	Eif4a1/Eif1ad/Eif3e/Eif3m/Eif3l/Eif2b4/Polr2g/Eif3g/Rpl13a/Ncbp1/Eif1ax/Mtif2/Nck2/Eif3c/Eif2ak3/Ddx3x/Rara/Eif6/Tmed2/Eif4b/Dnajc3/Eif3h/Npm1/Eif2b5/Paip2b/Khdrbs1/Dhx33/Eif4h/Dhx29/Eif3i/Eif2s3x/Rps2/Eif4a2/Eif3f/Impact
7d_HLU	GO:0060562	epithelial tube morphogenesis	338	0.00677109	1.52945	Sox9/Fgf2/Rbm15/Cited2/Arl13b/Dlc1/Ahr/Tead1/Tulp3/Tmtc3/Tfap2a/Btrc/Pfn1/Klhl3/Agt/Sirt6/Pxn/Spry2/Dlg5/Dvl3/Mgp/Mef2c/Pkd1/Phactr4/Gatad2a/Abl1/Arid1a/Cd44/Kdm5b/Cecr2/Flt1/Vegfa/Cc2d2a/Gdnf/Spry1/Nup50/Gna13/Fmn1/Pml/Fuz/Mdk/Kdr/Ctsz/Fzd3/Etv5/Sufu/Tgfb2/Six1/Tctn1/Kdm2a/Shank3/Rspo2/Cdk20/Lrp6/Stk4/B4galt1/Ilk/Clic4/Ski/Med1/Nphp3/Kat2a/Fkbpl/Rgma/Prkaca/Adamts12/Sall1/Rbpj/Phb2/Ccdc39/Sox17/…
7d_HLU	GO:0140056	organelle localization by membrane tethering	77	0.00704108	-1.88615	Stx8/Kcnb1/Stx3/Ralb/Scfd2/Rab3c/Plek/Rab3d/Ykt6/Stx7/Vapb/Uso1/Syt1/Vps11/Vps45/Stxbp1/Stx12/Exoc6/Esyt1/Sytl2/Rims1/Ndrg4
7d_HLU	GO:0034976	response to endoplasmic reticulum stress	235	0.00743231	-1.61674	Aifm1/Ficd/Rhbdd1/Usp19/Nrros/Cops5/Casp12/Nck2/Xbp1/Flot1/Fbxo44/Ubqln1/Eif2ak3/Aqp11/Gorasp2/Bcap31/Ufl1/Ubxn1/Ddx3x/App/Tmed2/Niban1/Ppp2cb/Tmem259/Dnajc3/Agr2/Lrrk2/Bax/Ero1a/Vapb/Spop/Crebrf/Eif2b5/Ankzf1/Usp14/Ufm1/Selenok/Opa1/Nccrp1/P4hb/Dnajc10/Itpr1/Tmem117/Ube2j1/Os9/Stub1/Svip/Brsk2/Stt3b/Vcp/Sgtb/Dnajb2/Amfr/Sel1l/Marchf6/Pdia4/Nfe2l1/Canx/Ufc1/Hspa5
7d_HLU	GO:0044282	small molecule catabolic process	265	0.00743231	-1.56799	Lypla2/Inpp5b/Dpyd/Lpin2/Ilvbl/Acsf3/Adh5/Got2/Glb1/Cpt2/Acat1/Pex13/Pten/Bckdha/Pex7/Impa1/Park7/Nudt5/Hdc/Inpp5j/Inpp5e/Acad8/Pon1/Adh1/Acacb/Adh7/Mpi/Nos1/Eci1/Cbr3/Cdadc1/Phyh/Auh/Gale/Amdhd2/Ddah2/Gcsh/Ldha/Acox3/Aass/Eci2/Ldhd/Hprt/Gnpda2/Gcat/Esd/Thnsl2/Slc27a4/Glud1/Cyp26a1/Oxct1/Tgfb1/Tpi1/Pcyox1/Aldh6a1/Nudt3/Mtmr2/Etfb/Acot7/Abhd16a/Acadm/Ces1d/Mtmr7/Acox1/Mtor/Abcd3/Acadvl/Acat3/Scp2/…
7d_HLU	GO:0006754	ATP biosynthetic process	48	0.0077563	-1.96448	Atp5o/Aldoa/Atp5g3/Atp5pb/Stoml2/Ldhd/Ndufc2/Atp5d/Tgfb1/Slc25a13/Uqcc3/Atp5e/Atp5g1/Vcp/Ak4/Atp5a1/Cyc1/Atp5j/Atp5c1/Atp5b/Map2k1
7d_HLU	GO:0061025	membrane fusion	128	0.00797901	-1.79354	Stx1a/Stx4a/Kif5b/Vps8/Eqtn/Myof/Syt9/Vav3/Syt3/Snca/Gnai3/Eea1/Coro1a/Rab7b/Samd9l/Gas6/Snph/Vti1b/Nsfl1c/Vamp4/Syt7/Stx8/Chmp5/Stx3/Bet1/Chmp3/Dnm1l/Vps16/Syt2/Syt11/Rab39/Chp1/Syt4/Vti1a/Tpst2/Rab7/Nkd2/Folr1/Stx7/Anxa7/Opa1/Vps4a/Uso1/Syt1/Vps11/Vamp1/Gosr2/Cplx2/Stxbp1/Cltrn/Stx12/Cplx1/Atp13a2/Anxa2/Trarg1
7d_HLU	GO:0022904	respiratory electron transport chain	69	0.00829243	-1.89803	Park7/Etfrf1/Sod2/Afg1l/Ndufs1/Ndufa12/Coq9/Ndufb6/Ndufa5/Uqcr10/Ndufc2/Ndufs8/Uqcrq/Ndufs2/Sdhd/Slc25a13/Dld/Iscu/Uqcc3/Cox7c/Ndufa10/Ndufb9/Ndufb8/Cox4i1/Ndufa8/Coq7/Mtch2/Sdha/Sdhb/Pink1/Cyc1/Ndufv1
7d_HLU	GO:0048278	vesicle docking	65	0.00831348	-1.89543	Stx8/Kcnb1/Stx3/Ralb/Scfd2/Rab3c/Plek/Rab3d/Ykt6/Stx7/Uso1/Syt1/Vps11/Vps45/Stxbp1/Stx12/Exoc6/Sytl2/Rims1/Ndrg4
7d_HLU	GO:0007033	vacuole organization	169	0.00831348	-1.69939	Aktip/Lamtor1/Coro1a/Rb1cc1/Rab7b/Ccdc115/Fez1/Clvs2/Hexa/Elapor1/Ctsd/Ift20/Map1lc3b/Clvs1/Tmem165/Atg2b/Epm2a/Atg101/Mtmr3/Nsfl1c/Rab43/Syt7/Ehmt2/Eno4/Rab1b/Chmp5/Hspa8/Ralb/Ppt1/Trex1/Mbtps1/Tpcn2/Vps16/Ubqln1/Hexb/Becn1/Gabarapl2/Rab39/Eno2/Lrsam1/Laptm4b/Lrrk2/Rab7/Atg9b/Vps4a/Pik3c3/Vmp1/Vps11/Mtor/Gabarapl1/Vps35/Abca1/Atp6ap2/Myo7a/Mfn2/Stx12/Chmp4b/Fez2/Pink1/Hook1/Atp13a2/Anxa2
7d_HLU	GO:1903311	regulation of mRNA metabolic process	245	0.0088986	1.55268	Rbm15/Zfp36l1/Cacng7/Qk/Ddx17/Nova2/Snrnp70/Sf1/Zc3h3/Safb/Hnrnpd/Srrm4/Rbm5/Tnrc6a/Ago2/Srek1/Rbm25/Samd4b/Cnot7/Srsf2/Fto/Hsf1/Tnrc6c/Nsrp1/Vegfa/Calcr/Tra2a/Gdnf/Tia1/Celf3/Fus/Khdrbs3/Hnrnpc/Tirap/Ybx2/Tnrc6b/Malat1/Tent5a/Son/Cnot6l/Mbnl1/Celf2/Tent5b/Rc3h2/Celf5/Gigyf2/Acin1/Khsrp/Btg2/Cpsf7/Prdx6/Hnrnpa2b1/Ccnt1/Zfp36/Mettl16/Rbmxl1/Celf1/Mettl14/Iws1/Fxr1/Papola/Rock2/Hnrnpm/Csdc2/Tardbp/…
7d_HLU	GO:2001242	regulation of intrinsic apoptotic signaling pathway	154	0.00896798	-1.69445	Sod2/Mapk7/Bok/Hyou1/S100a8/Snai2/Ankrd2/Cdkn2d/Hspb1/Hdac2/Hnrnpk/Nck2/Dnm1l/Xbp1/Ubqln1/Eif2ak3/Ei24/Bcap31/Becn1/Ddx3x/Hsph1/Mapk8ip1/Ivns1abp/Msx1/Lrrk2/Bax/Mif/Fis1/Hif1a/Spop/Opa1/Tpt1/P4hb/Ndufa13/Rpl11/Gpx1/Siah1a/Mtch2/Uri1/Vdac2/Pink1/Ndufs3/Rpl26/Rps7/Cd74/Rack1/Rps3/Bcl2l2/Map2k1
7d_HLU	GO:0006906	vesicle fusion	97	0.00896798	-1.78019	Stx1a/Stx4a/Kif5b/Vps8/Syt9/Vav3/Syt3/Snca/Gnai3/Eea1/Coro1a/Rab7b/Samd9l/Snph/Vti1b/Vamp4/Syt7/Stx8/Stx3/Bet1/Vps16/Syt2/Syt11/Rab39/Chp1/Syt4/Vti1a/Rab7/Nkd2/Stx7/Vps4a/Uso1/Syt1/Vps11/Vamp1/Gosr2/Cplx2/Stxbp1/Cltrn/Stx12/Cplx1/Atp13a2/Anxa2/Trarg1
7d_HLU	GO:0032787	monocarboxylic acid metabolic process	463	0.00902802	-1.45869	Pkm/Hk2/Ggt5/Cyp2e1/Lypla2/Elovl7/Me2/Gpi1/Nit2/Lpin2/Ilvbl/Acsf3/Adh5/Gstm2/Cpt2/Acat1/Pex13/Htr2a/Pla2g3/Liph/Cyp2u1/Aacs/Pex7/Slc37a4/Amacr/Pnpla8/Lipg/Mpc1/Ptgds/Prxl2c/Ndufab1/Park7/Acsl6/Dsel/Gm10358/Aldh1a2/Gpat4/Nr5a2/Adh1/Ephx2/As3mt/Acacb/Adh7/Ggt1/Mpi/Prkag1/Aldoa/Eci1/Daglb/Eno4/Tyrp1/Phyh/Auh/Gale/Aldh1a3/Mcat/Trex1/Gpx4/Ogdh/Ldha/Acot11/Acox3/Eci2/Ldhd/Fads3/Gapdh/Gnpat/Hacd1/Eif2ak…
7d_HLU	GO:0022900	electron transport chain	72	0.00927774	-1.82248	Dnajc15/Cox5a/Uqcrc1/Snca/Ndufs6/Cycs/Ndufb3/Park7/Etfrf1/Sod2/Afg1l/Ndufs1/Ndufa12/Coq9/Ndufb6/Ndufa5/Uqcr10/Ndufc2/Ndufs8/Uqcrq/Ndufs2/Sdhd/Slc25a13/Dld/Iscu/Uqcc3/Cox7c/Ndufa10/Ndufb9/Ndufb8/Cox4i1/Ndufa8/Coq7/Mtch2/Sdha/Sdhb/Pink1/Cyc1/Ndufv1
7d_HLU	GO:0048871	multicellular organismal homeostasis	429	0.00950558	1.4315	Sox9/Mtf1/Ccn2/Atp1b2/Nova2/Ppargc1b/Tfap2b/Tjp2/Kmt2a/Nr1d1/Plekhm1/Edn2/Rac1/Sirt6/Adamts5/Mak/Wwtr1/Gcnt2/Egfr/Trim32/Acsl1/Poc1b/Cav1/Fto/Hsf1/Dio2/P2rx7/Zfp516/Zfp423/Trp53inp2/Arntl/Vegfa/Ceacam1/Def8/Ush1g/Crtc3/Cnot3/Whrn/Elovl1/Bbs2/Nod2/Kdr/Epas1/Oxtr/Pemt/Lca5/Ppargc1a/Cytl1/Igf1r/Mbp/Spata7/Neurod1/Adgrv1/Tjp1/Syk/Ybx2/Aqp2/Sgip1/Mfsd2a/Adipor2/Map2k6/Ogt/Csk/Ext2/Lrp6/Fa2h/Adrb1/Flg2…
7d_HLU	GO:0006458	'de novo' protein folding	33	0.00963337	-2.01986	Hspa13/Tor2a/Dnajb1/Hspa1a/Selenof/Hspa14/Hspa8/Hsph1/Cct2/Hspa1b/Ero1a/Entpd5/Bag1/Chchd4/Cd74/Hspa9/Hspa5/Ptges3
7d_HLU	GO:0051084	'de novo' posttranslational protein folding	33	0.00963337	-2.01986	Hspa13/Tor2a/Dnajb1/Hspa1a/Selenof/Hspa14/Hspa8/Hsph1/Cct2/Hspa1b/Ero1a/Entpd5/Bag1/Chchd4/Cd74/Hspa9/Hspa5/Ptges3
7d_HLU	GO:0061138	morphogenesis of a branching epithelium	191	0.00982743	1.62907	Sox9/Fgf2/Rbm15/Frs2/Ahr/Tmtc3/Btrc/Agt/Sirt6/Pxn/Spry2/Dlg5/Prox1/Mgp/Pkd1/Abl1/Cd44/Tgm2/Kdm5b/Flt1/Vegfa/Gdnf/Spry1/Gna13/Pml/Mdk/Kdr/Ctsz/Fzd5/Etv5/Six1/Rspo2/Lrp6/Stk4/B4galt1/Ilk/Clic4/Med1/Fkbpl/Sall1/Btbd7/Phb2/Greb1l/Cxcr4/Ednra/Lama1/Dchs1/Plxnd1/Hhex/Pgf/Lama5/Six2/Pdgfra/Grb2/Socs3/Tnc/Notch4/Nfatc4/Casr/Fat4/Foxd1/Angpt1/Ncoa3/Notch1/Sox2/Mmp14/Tfap2c/Vangl2
7d_HLU	GO:1901137	carbohydrate derivative biosynthetic process	470	0.0101544	-1.43039	Slc4a10/Trem2/Hs3st5/Mgat1/Csgalnact2/Tmem59/Pigk/Pkm/Pigo/Glce/Nus1/Serp2/Mppe1/Chpf/Alg14/St3gal6/Hexa/B3gat2/Acat1/Gorasp1/Galnt16/Hs6st3/Tmtc4/Mpc1/Atp5o/Hs6st2/Alg11/Rfk/Tmtc2/St3gal2/Acsl6/Tbpl1/Tmem165/Tyw1/Mgat5b/Prps1/Soat1/G6pdx/Aatf/Gucy2e/Galnt2/Ak1/Gucy2f/Bace2/Atp5o/Acacb/Chst11/Golga2/C1galt1c1/Cog7/C1galt1/Mpi/Ptger4/B4galt7/Aldoa/Impdh1/Smpd3/Xylt2/Plcb1/Atp5g3/St6galnac5/Chst10/…
7d_HLU	GO:1901068	guanosine-containing compound metabolic process	29	0.0105449	-1.99629	Impdh1/Hprt/Impdh2/Lrrk2/Guk1/Rhoq/Opa1/Ran/Nme2/Ak4/Rhoa
7d_HLU	GO:0061014	positive regulation of mRNA catabolic process	50	0.0112578	1.9171	Zfp36l1/Qk/Hnrnpd/Tnrc6a/Ago2/Cnot7/Fto/Tnrc6c/Tnrc6b/Cnot6l/Gigyf2/Khsrp/Btg2/Zfp36/Mettl16/Mettl14/Rock2/Tardbp/Zc3h12a/Rock1
7d_HLU	GO:0006605	protein targeting	253	0.0114464	-1.5585	Ppp2r2b/Aip/Tomm7/Arxes2/Zdhhc7/Sec63/Vps13a/Dnlz/Tcaf1/Nucb1/M6pr/Pex13/Srp54c/Pex7/Mlph/Pex5l/Tomm70a/Zdhhc3/Rhod/Vti1b/Spcs2/Pik3r4/Actr3/Srprb/Cacnb3/Cib1/Kcnb1/Tram1l1/Aifm1/Hspa4/Samm50/Nedd4/Hspa8/Sec62/Srp72/Aqp11/Yif1b/Dmtn/Sec61a1/Ap3d1/Syngr1/Cdk5r1/Vti1a/Ywhaq/Tomm40l/Pdzk1/Get1/Lrrk2/Rab7/Folr1/Srp9/Fis1/Timm17b/Srebf1/Vps4a/Sort1/Romo1/Scarb2/Tomm40/Ndufa13/Rpl11/Os9/Adora1/Gosr2/Gd…
7d_HLU	GO:0007041	lysosomal transport	96	0.0114464	-1.7725	Trak1/Rab12/Aktip/Pcsk9/Hgsnat/Rab7b/Vps4b/Sptbn5/M6pr/Ubxn6/Mgrn1/Hspa1a/Stx8/Snx27/Nedd4/Chmp5/Igf2r/Hspa8/Ehd3/Chmp3/Vps16/Ap3d1/Vps53/Ccdc91/Rab7/Rbsn/Vps4a/Sort1/Scarb2/Vps11/Psap/Gprasp1/Vps35/Vcp/Pink1/Hook1/Kif13a/Vps51/Atp13a2
7d_HLU	GO:0032509	endosome transport via multivesicular body sorting pathway	34	0.0116392	-1.95479	Leprotl1/Vps4b/Vps36/Ubxn6/Chmp5/Snf8/Chmp3/Tmem50b/Laptm4b/Vps28/Dennd10/Sort1/Chmp4c/Chmp7/Tmem50a/Vcp/Chmp4b/Chmp6
7d_HLU	GO:0022613	ribonucleoprotein complex biogenesis	402	0.0133563	-1.48771	Eif3d/Heatr3/Rrp12/Ebna1bp2/Tarbp2/Ncl/Rpl35a/Wdr55/Exosc10/Fbl/Rrp9/Mrps11/Aatf/Ddx56/Sf3b1/Nat10/Isy1/Rps15/Sart3/Ddx52/Gtf2h5/Imp3/Mrto4/Rpl5/Heatr1/Wdr43/Rpl13a/Utp6/Sdad1/Ncbp1/Brix1/Ercc2/Snrpf/Usp4/Mrm2/Eri3/Gar1/Abt1/Prpf8/Ddx3x/Znhit3/Exosc8/Clns1a/Eif6/Exosc2/Pop5/Dhx9/Eif4b/Eif2a/Ddx27/Ddx31/Nudt21/Xrcc5/Npm1/Tfb2m/Rps24/Mettl17/Kat2b/Rps8/Rplp0/Eif4h/Rpl11/Utp20/Nop58/Rps10/C1d/Ruvbl1…
7d_HLU	GO:0018022	peptidyl-lysine methylation	116	0.0134779	1.68694	Auts2/Setd1b/Kmt2e/Tet2/Trmt112/Kmt2a/Baz2a/Dnmt3b/Kmt5a/Kmt2b/Arid4a/Kmt2d/Dpy30/Suv39h2/Prdm8/Kdm4d/Phf1/Tet3/Smyd3/Kmt5b/Kdm4c/Mecp2/Ogt/Dot1l/Kmt5c/Bcor/Pygo2/Kmt2c/Asxl2/Brca1/Atpsckmt/Setd1a/Prdm9/Setdb1/Ash1l/Prdm5/Iws1/Sirt1
7d_HLU	GO:0090174	organelle membrane fusion	103	0.0135758	-1.80578	Stx1a/Stx4a/Kif5b/Vps8/Syt9/Vav3/Syt3/Snca/Gnai3/Eea1/Coro1a/Rab7b/Samd9l/Snph/Vti1b/Vamp4/Syt7/Stx8/Chmp5/Stx3/Bet1/Chmp3/Vps16/Syt2/Syt11/Rab39/Chp1/Syt4/Vti1a/Rab7/Nkd2/Stx7/Vps4a/Uso1/Syt1/Vps11/Vamp1/Gosr2/Cplx2/Stxbp1/Cltrn/Stx12/Cplx1/Atp13a2/Anxa2/Trarg1
7d_HLU	GO:0015672	monovalent inorganic cation transport	396	0.013839	-1.44999	Htr2a/Slc22a5/Dpp10/Pten/Atp1a3/Slc38a3/Slc5a7/Kcnj9/Pkd2/Atp5o/Slc6a15/Park7/Sumo1/Adrb2/Slc12a2/Stk39/Slc5a1/P2rx4/Scn3b/Kcnip4/Neto2/Scn3a/Kcnq5/Actn2/Hcn1/Atp5o/Otop3/Ptk2b/Asic4/Nos1/Kcnb1/Snx27/Slc5a6/Plcb1/Nedd4/Atp5g3/Kcnrg/Kcne2/Kcnk12/Slc6a17/Atp5pb/Stoml2/Kcnj12/Slc6a7/Ahcyl1/Slc20a1/Atp1a2/Slc38a10/Gnas/Ank1/Atp6v1a/Nalcn/Scn5a/Slc6a6/Kcnq2/Atp1b3/Atp5d/Itgb1/Chp1/Slc17a7/Hcn3/Tgfb1/K…
7d_HLU	GO:0035914	skeletal muscle cell differentiation	64	0.014124	1.81271	Cited2/Ddx17/Plagl1/Mef2c/Klhl41/Bcl9l/Nr4a1/Hlf/Arntl/Hivep3/Bcl9/Emd/Megf10/Selenon/Six1/Mef2d/Myocd/Med20/Btg2/Nupr1/Egr1/Heyl
7d_HLU	GO:0072384	organelle transport along microtubule	79	0.0143538	-1.77688	Dync1h1/Ubb/Kif5b/Kif1c/Bloc1s3/Pex14/Trak1/Ndel1/Mreg/Fez1/Map6/Dync1i1/Borcs5/Actr10/Prkcz/Spast/Bloc1s2/Bicd2/Copg2/Bicdl1/Ap3s1/Ap3d1/Bloc1s5/Copg1/Stk11/Hif1a/Ap3m2/Ap3b2/Madd/Sun1/Rhot1/Nefh/Kif13a/Pafah1b1/Nefl/Uchl1/Map2k1
7d_HLU	GO:0009060	aerobic respiration	63	0.0143538	-1.8682	Ogdhl/Mdh2/Idh3a/Idh3g/Afg1l/Suclg2/Ogdh/Uqcr10/Adsl/Ndufs8/Dlat/Atp5d/Pdhb/Suclg1/Sdhd/Hif1a/Cox7c/Ndufs7/Bnip3/Cox4i1/Mdh1/Sdha/Sucla2/Sdhb/Vcp/Nop53/Pdha1
7d_HLU	GO:0042176	regulation of protein catabolic process	378	0.0143538	-1.47415	Wnt5a/Amer1/Ppp2ca/Zyg11b/Pten/Sco1/Vhl/Park7/Map1a/Sumo1/Hfe/Faf1/Epha4/Erlec1/Hspa1a/Tmf1/Epm2a/Lpcat1/Rnft1/Arih1/Psme3ip1/Ptk2b/Serpinb1b/Rpl5/Dvl1/Fhit/Rhbdd1/Nedd4/Usp19/Ptk2/Kcne2/Hspbp1/Snf8/Socs5/Gja1/Xbp1/Oaz2/Rad23a/Ubqln1/Mad2l2/Sumo2/Aqp11/Ube2v2/Pin1/Bcap31/Ufl1/Ubxn1/Mapk9/App/Gabarapl2/Nrd1/Hspa1b/Alad/Tmem259/Laptm4b/Lrrk2/Atraid/Vps28/Rab7/Nkd2/Ophn1/Nell1/Hmgcr/Crebrf/Usp14/Usp…
7d_HLU	GO:0005996	monosaccharide metabolic process	215	0.0143538	-1.56143	Onecut1/Gpt2/Nudt5/Oma1/Pgm5/Ppp1r3b/G6pdx/Otogl/Pgm2/Acacb/Mpi/Aldoa/Slc35b4/Galk2/Fbn1/Slc2a8/Gale/Ldha/Gnb3/Gapdh/Lepr/Fuca2/Adipor1/Dlat/Pcx/Gulo/Pdhb/Usf1/Rbp4/Cbr2/Fuom/Tpi1/G6pc3/Man2a2/Stk11/Ppp1cb/Hif1a/Pdk1/Usp7/Adra1b/Ppp1r3g/Chst15/Acadm/Kat2b/Ppp1ca/Gclc/Hmgb1/Mtor/Cox11/Fuca1/Pfkl/Ddb1/Pgd/Akt1/Fam3c/Pgk1/Mlycd/Dusp12/Pgm1/Pdha1/Nfe2l1/Akr1a1/Pfkm/Gsto1
7d_HLU	GO:0006839	mitochondrial transport	193	0.0143538	-1.61638	Ucp2/Bag4/Dnajc19/Slc25a29/Hspa1l/Psen2/Hsp90aa1/Kif5b/Slc9a1/Mrs2/Micu1/Dnajc15/Hspd1/Nol3/Slc25a36/Ppp2r2b/Them4/Atp5j2/Aip/Tomm7/Maip1/Slc25a1/Hk2/Slc25a46/Dnlz/Sfxn5/Mpc1/Atp5o/Tomm70a/Bok/Moap1/Atp5o/Spg7/Bloc1s2/Aifm1/Hspa4/Samm50/Letm1/Atp5pb/Stoml2/Micu3/Smdt1/Atp5d/Slc25a33/Hebp2/Tomm40l/Slc25a38/Lrrk2/Bax/Slc25a13/Fis1/Timm17b/Opa1/Srebf1/Romo1/Tomm40/Bnip3/Ndufa13/Gclc/Chchd10/Gdap1/Rh…
7d_HLU	GO:0006695	cholesterol biosynthetic process	42	0.0143538	-1.92167	G6pdx/Hsd17b7/Hmgcs2/Ebp/Fgf1/Hmgcr/Srebf1/Scap/Ces1d/Insig2/Scp2/Mvk/Cyb5r3/Fdps/Hmgcs1
7d_HLU	GO:1902653	secondary alcohol biosynthetic process	42	0.0143538	-1.92167	G6pdx/Hsd17b7/Hmgcs2/Ebp/Fgf1/Hmgcr/Srebf1/Scap/Ces1d/Insig2/Scp2/Mvk/Cyb5r3/Fdps/Hmgcs1
7d_HLU	GO:0016051	carbohydrate biosynthetic process	165	0.0166296	-1.61034	Epm2a/Ppp1r3b/G6pdx/Nans/Chst11/Ptger4/Ptk2b/Slc35b4/Smpd3/St6galnac5/Phkg2/Chst10/Gapdh/Isyna1/Lepr/Pcx/Plek/Gulo/Ndst4/Rbp4/Tgfb1/Tpi1/G6pc3/Gbe1/Mgat2/Stk11/Ppp1cb/Hif1a/Cltc/Usp7/Ppp1r3g/Chst15/Csgalnact1/Acadm/Kat2b/Ppp1ca/Mtor/Mpdu1/Ddb1/Ugp2/Pgd/Akt1/Fam3c/Pgk1/Got1/Akr1a1/Ptges3/Gsto1
7d_HLU	GO:0071826	ribonucleoprotein complex subunit organization	176	0.016841	-1.63608	Sf3b1/Isy1/Rps15/Sart3/Mrto4/Rpl5/Rpl13a/Ncbp1/Brix1/Snrpf/Usp4/Abt1/Prpf8/Znhit3/Clns1a/Eif6/Dhx9/Eif4b/Nudt21/Xrcc5/Klc1/Rplp0/Eif4h/Rpl11/Rps10/Ruvbl1/Rpl6/Rps14/Dhx29/Vcp/Strap/Lsm4/Eif2s3x/Rpsa/Nop53/Rps2/Rps25/Rps5/Rps19/Rrp7a/Ptges3/Rpl3/Snrpb/Rpl10
7d_HLU	GO:0006305	DNA alkylation	56	0.0168755	1.83201	Atf7ip/Kmt2e/Ftx/Kmt2a/Baz2a/Dnmt3b/Gsk3a/Tdrd9/Dubr/Gsk3b/Tdrd5/Tet3/Meg3/Kdm1b/Mecp2/Brca1/Kcnq1ot1
7d_HLU	GO:0006306	DNA methylation	56	0.0168755	1.83201	Atf7ip/Kmt2e/Ftx/Kmt2a/Baz2a/Dnmt3b/Gsk3a/Tdrd9/Dubr/Gsk3b/Tdrd5/Tet3/Meg3/Kdm1b/Mecp2/Brca1/Kcnq1ot1
7d_HLU	GO:0022618	ribonucleoprotein complex assembly	169	0.0169951	-1.63082	Sf3b1/Isy1/Rps15/Sart3/Mrto4/Rpl5/Rpl13a/Ncbp1/Brix1/Snrpf/Usp4/Abt1/Prpf8/Znhit3/Clns1a/Eif6/Dhx9/Eif4b/Nudt21/Xrcc5/Rplp0/Eif4h/Rpl11/Rps10/Ruvbl1/Rpl6/Rps14/Dhx29/Strap/Lsm4/Eif2s3x/Rpsa/Nop53/Rps2/Rps25/Rps5/Rps19/Rrp7a/Ptges3/Rpl3/Snrpb/Rpl10
7d_HLU	GO:0006099	tricarboxylic acid cycle	29	0.0171033	-1.94155	Ogdhl/Mdh2/Idh3a/Idh3g/Suclg2/Ogdh/Dlat/Pdhb/Suclg1/Sdhd/Mdh1/Sdha/Sucla2/Sdhb/Pdha1
7d_HLU	GO:0000245	spliceosomal complex assembly	45	0.0179401	1.87143	Luc7l3/Rbm5/Sf3a1/Sf3a2/Psip1/Snrpc/Celf3/Gcfc2/Mbnl1/Celf2/Prpf39/Celf5/Rbmxl1/Celf1/Slu7/Srpk1/Gemin6/Rbmx
7d_HLU	GO:0017148	negative regulation of translation	125	0.0179509	1.63926	Eif4ebp2/Cpeb4/Zfp36l1/Qk/Cpeb2/Tyms/Hnrnpd/Tnrc6a/Ago2/Samd4b/Cnot7/Fto/Tnrc6c/Caprin2/Tia1/Cnot3/Pml/Rgs2/Ago3/Rnf139/Ybx2/Calr/Tnrc6b/Cnot6l/Malsu1/Lin28a/Gigyf2/Khsrp/Stat3/Btg2/Cnot9/Zfp36/Patl1/Mettl16/Mrpl13/Bc1/Mettl14/Fxr1/Rock2/Tardbp/Zc3h12a/Grb7/Rock1/Ang/Cnot10
7d_HLU	GO:0051085	chaperone cofactor-dependent protein refolding	28	0.018808	-1.8932	Hspa13/Tor2a/Dnajb1/Hspa1a/Hspa14/Hspa8/Hsph1/Hspa1b/Ero1a/Bag1/Cd74/Hspa9/Hspa5/Ptges3
7d_HLU	GO:0034968	histone lysine methylation	104	0.0207948	1.67279	Auts2/Setd1b/Kmt2e/Tet2/Trmt112/Kmt2a/Baz2a/Dnmt3b/Kmt2b/Arid4a/Kmt2d/Dpy30/Suv39h2/Prdm8/Kdm4d/Phf1/Tet3/Smyd3/Kmt5b/Kdm4c/Mecp2/Ogt/Dot1l/Kmt5c/Bcor/Pygo2/Kmt2c/Asxl2/Brca1/Setd1a/Prdm9/Setdb1/Ash1l/Prdm5/Iws1/Sirt1
7d_HLU	GO:0032386	regulation of intracellular transport	309	0.0207948	-1.49438	Oaz1/Dync1h1/Pak1/Hsp90aa1/Arpc2/Kif5b/Xpo1/Tbc1d20/Zic1/Mapk14/Ube2g2/Camk4/Insig1/Nol3/Ice1/Ezr/Slc35d3/Sec16b/Nrde2/Rab11b/Ndel1/Tomm7/Pkia/Reep2/Prkcq/Pcsk9/Nus1/Gas6/Fez1/Lmx1b/Arfip1/Tcaf1/Nucb1/Ppp2ca/Eipr1/Pla2g3/Trim28/Ppm1a/Park7/Ehd1/Thoc5/Borcs5/Erlec1/Epm2a/Asph/Actn2/Dnajc13/Actr3/Cacnb3/Cib1/Kcnb1/Jak2/Rufy3/Nup153/Chmp3/Xbp1/Oaz2/Ei24/Bcap31/Caly/Cryab/Reep6/Hcls1/Dmtn/Map2k2/Inpp…
7d_HLU	GO:0043648	dicarboxylic acid metabolic process	75	0.0207948	-1.76288	Me2/Nit2/Acsf3/Got2/Mthfd1/Gpt2/Mdh2/Slc7a11/Idh3a/Idh3g/Ggt1/Phyh/Suclg2/Ogdh/Pcx/Glud1/Suclg1/Folr1/Dld/Gclc/Acly/Mdh1/Sdha/Sucla2/Sdhb/Atcay/Oat/Me1/Got1
7d_HLU	GO:0070972	protein localization to endoplasmic reticulum	64	0.0212211	-1.82065	Rab3gap1/Srp54a/Ddrgk1/Insig1/Sec16b/Arxes2/Sec63/Srp54c/Bcap29/Spcs2/Srprb/Tram1l1/Tapt1/Sec62/Gja1/Srp72/Bcap31/Rtn4/Gabarapl2/Sec61a1/Get1/Lrrk2/Folr1/Srp9/Os9/Insig2/Kdelr3/Spcs3/Chmp4b/Sgtb/Hspa5/Srp14
7d_HLU	GO:0046128	purine ribonucleoside metabolic process	46	0.0212805	-1.8775	Gnmt/Nt5c2/Ak1/Icmt/Impdh1/Hprt/Impdh2/Lrrk2/Guk1/Rhoq/Opa1/Pcmt1/Ran/Nme2/Ak4/Ahcy/Rhoa
7d_HLU	GO:0009119	ribonucleoside metabolic process	51	0.0220137	-1.84609	Gnmt/Nt5c2/Ak1/Icmt/Impdh1/Cdadc1/Hprt/Impdh2/Lrrk2/Guk1/Rhoq/Opa1/Pcmt1/Ran/Nme2/Ak4/Ahcy/Rhoa
7d_HLU	GO:0070585	protein localization to mitochondrion	93	0.0225701	-1.70769	Pmpcb/Ddit3/Dnaja1/Pmaip1/Timm23/Timm50/Timm29/Mapt/Timm44/Cox18/Timm13/Timm8a1/Grpel1/Tomm22/Bag4/Dnajc19/Hspa1l/Hsp90aa1/Dnajc15/Hspd1/Nol3/Ppp2r2b/Aip/Tomm7/Maip1/Hk2/Dnlz/Tomm70a/Moap1/Aifm1/Hspa4/Samm50/Tspo/Dnm1l/Hsph1/Tomm40l/Marchf5/Lrrk2/Bax/Fis1/Timm17b/Srebf1/Romo1/Tomm40/Ndufa13/Gdap1/Bag1/Mtch2/Mfn2/Chchd4/Tomm20/Mff/Akt1/Pink1/Bnip3l
7d_HLU	GO:0044728	DNA methylation or demethylation	71	0.0226633	1.75826	Atf7ip/Kmt2e/Ftx/Tet2/Kmt2a/Baz2a/Dnmt3b/Gsk3a/Fto/Tdrd9/Dubr/Gsk3b/Tdrd5/Tet3/Meg3/Alkbh1/Kdm1b/Mecp2/Alkbh2/Brca1/Kcnq1ot1/Alkbh3
7d_HLU	GO:0036503	ERAD pathway	96	0.0226633	-1.69698	Rnft1/Rhbdd1/Usp19/Nrros/Fbxo44/Ubqln1/Aqp11/Bcap31/Ubxn1/Tmem259/Ankzf1/Usp14/Nccrp1/Dnajc10/Ube2j1/Os9/Stub1/Svip/Brsk2/Stt3b/Vcp/Sgtb/Dnajb2/Amfr/Sel1l/Marchf6/Hspa5
7d_HLU	GO:0051568	histone H3-K4 methylation	48	0.0234978	1.81655	Auts2/Setd1b/Kmt2e/Tet2/Kmt2a/Dnmt3b/Kmt2b/Arid4a/Kmt2d/Dpy30/Tet3/Ogt/Bcor/Pygo2/Kmt2c/Brca1/Setd1a/Prdm9
7d_HLU	GO:1990542	mitochondrial transmembrane transport	78	0.023564	-1.74244	Ucp2/Dnajc19/Slc25a29/Psen2/Mrs2/Micu1/Dnajc15/Hspd1/Slc25a36/Atp5j2/Tomm7/Maip1/Slc25a1/Dnlz/Sfxn5/Mpc1/Atp5o/Atp5o/Aifm1/Letm1/Atp5pb/Stoml2/Micu3/Smdt1/Atp5d/Slc25a33/Tomm40l/Slc25a38/Slc25a13/Timm17b/Opa1/Romo1/Tomm40/Mrpl18/Chchd4/Tomm20/Atp5a1/Cyc1/Atp5j/Atp5c1/Atp5b
7d_HLU	GO:2000179	positive regulation of neural precursor cell proliferation	64	0.023564	1.75278	Fgf2/Insm1/Prox1/Ngfr/Zfp423/Vegfa/Ascl1/Mdk/Disp3/Gpr37l1/Ctsz/Fzd3/Nr2e1/Setd1a/Drd2/Cx3cl1/Gli1/Dmrta2/Lhx2/Cdon/Gjc2/Notch1/Sox2/Mapk8
7d_HLU	GO:1903008	organelle disassembly	97	0.0286622	-1.66936	Sting1/Tomm7/Hk2/Rb1cc1/Slc25a46/Cttn/Map1lc3b/Htra2/Atg2b/Vdac1/Golga2/Spast/Usp30/Cdc37/Tspo/Dnm1l/Ufl1/Becn1/Tex264/Gabarapl2/Retreg1/Hdac6/Atg9b/Fis1/Hif1a/Klc1/Ufm1/Srebf1/Fundc2/Bnip3/Fundc1/Gabarapl1/Mfn2/Vcp/Pink1/Bnip3l/Ufc1
7d_HLU	GO:0006304	DNA modification	82	0.0292235	1.71276	Atf7ip/Kmt2e/Ftx/Tet2/Kmt2a/Baz2a/Dnmt3b/Gsk3a/Fto/Tdrd9/Dubr/Gsk3b/Tdrd5/Tet3/Meg3/Alkbh1/Kdm1b/Mecp2/Alkbh2/Brca1/Kcnq1ot1/Parp3/Alkbh3
7d_HLU	GO:0055072	iron ion homeostasis	69	0.0296755	-1.76832	Hfe/Sod2/Ttc7/Slc22a17/Bmp6/Ank1/Atp6v1a/Hif1a/Iscu/Hmox2/Atp6ap1/Tfr2/Fth1/Atp6v1g1/Atp13a2/Glrx3/Atp6v0d1/Ndfip1/Tfrc/Egln1
7d_HLU	GO:0034249	negative regulation of cellular amide metabolic process	144	0.0300345	1.57926	Eif4ebp2/Cpeb4/Zfp36l1/Qk/Cpeb2/Bin1/Tyms/Hnrnpd/Tnrc6a/Ago2/Gga3/Samd4b/Cnot7/Fto/Tnrc6c/Caprin2/Tia1/Cnot3/Pml/Rgs2/Ago3/Rnf139/Ybx2/Calr/Tnrc6b/Cnot6l/Malsu1/Lin28a/Gigyf2/Khsrp/Stat3/Btg2/Cnot9/Zfp36/Patl1/Mettl16/Mrpl13/Bc1/Mettl14/Fxr1/Rock2/Chrna7/Tardbp/Zc3h12a/Grb7/Rock1/Ang/Cnot10
7d_HLU	GO:0061157	mRNA destabilization	33	0.030138	1.84466	Zfp36l1/Qk/Hnrnpd/Fto/Cnot6l/Gigyf2/Khsrp/Zfp36/Mettl16/Mettl14/Rock2/Tardbp/Zc3h12a/Rock1/Mettl3/Dnd1/Ythdf3/Zfp36l2
7d_HLU	GO:0006334	nucleosome assembly	86	0.0314392	-1.72235	Oip5/H4c4/H4c18/H2bc4/H3c15/H1f3/Nap1l2/Hp1bp3/H2bc9/Sart3/H4c8/Itgb3bp/Grwd1/H4c9/Rbbp4/H4c1/Hat1/Npm1/Smarca5/H2bc22/Nap1l5/H1f2/Nap1l1/H4c6/H3c3/Nap1l4/H4c3/Set/H1f4/Nap1l3/Ipo4
7d_HLU	GO:0044344	cellular response to fibroblast growth factor stimulus	78	0.0314392	1.69479	Fgf2/Zfp36l1/Ccn2/Tcf7l2/Frs2/Spry2/Ngfr/Cd44/Nr4a1/Spry4/Spry1/Fuz/Creb3l1/Hyal1/Egr3/Ext2/Nrxn1
7d_HLU	GO:0099504	synaptic vesicle cycle	222	0.0315243	-1.50628	Vamp4/Rapgef4/Prkcb/Syt7/Rap1a/Dvl1/Brsk1/Rims3/Stx3/Cask/Dnm1l/Amph/Rab27b/Cyth1/Cacnb4/Atp2a2/Syt2/Ap3d1/Syt11/Slc17a7/Cdk5r1/Syt4/Htr1b/Lrrk2/Slc18a1/Ophn1/Syndig1/Napa/Cltc/Dnajc6/Adcy1/Syt1/Vamp1/Napb/Cplx2/Dnajc5/Erc1/Stxbp1/Mff/Cplx1/Prkar1b/Slc10a4/Ctnnb1/Canx/Syt5/Nrn1/Rims1/Ncs1/Pls3/Chrna6/Slc17a6/Sncg
7d_HLU	GO:1903362	regulation of cellular protein catabolic process	247	0.0315243	-1.48754	Park7/Map1a/Sumo1/Hfe/Faf1/Epha4/Erlec1/Hspa1a/Tmf1/Epm2a/Rnft1/Arih1/Psme3ip1/Ptk2b/Rpl5/Dvl1/Fhit/Usp19/Ptk2/Kcne2/Hspbp1/Socs5/Xbp1/Rad23a/Ubqln1/Sumo2/Aqp11/Ube2v2/Bcap31/Ufl1/Ubxn1/Mapk9/Gabarapl2/Hspa1b/Alad/Tmem259/Laptm4b/Lrrk2/Atraid/Nkd2/Ophn1/Nell1/Usp14/Usp7/Commd1/Rpl11/Ube2j1/Os9/Gpx1/Gclc/Stub1/Vps11/Svip/Vps35/Nudt15/Usp5/Vcp/Akt1/Arih2/Rps7/Atp13a2/Ankib1/Rnf19a/Nop53/Dnajb2/Rpl2…
7d_HLU	GO:0006637	acyl-CoA metabolic process	69	0.0315243	-1.75541	Acat1/Mpc1/Acsl6/Gpat4/Acacb/Hmgcs2/Suclg2/Ogdh/Acot11/Dlat/Pdhb/Suclg1/Dld/Pdk1/Acot7/Far2/Ces1d/Acly/Scp2/Sucla2/Mvk/Mlycd/Hmgcs1/Pdha1/Fasn
7d_HLU	GO:0035383	thioester metabolic process	69	0.0315243	-1.75541	Acat1/Mpc1/Acsl6/Gpat4/Acacb/Hmgcs2/Suclg2/Ogdh/Acot11/Dlat/Pdhb/Suclg1/Dld/Pdk1/Acot7/Far2/Ces1d/Acly/Scp2/Sucla2/Mvk/Mlycd/Hmgcs1/Pdha1/Fasn
7d_HLU	GO:0044030	regulation of DNA methylation	26	0.0325341	1.83034	Ftx/Kmt2a/Gsk3a/Dubr/Gsk3b/Kdm1b/Mecp2/Brca1/Kcnq1ot1
7d_HLU	GO:0006084	acetyl-CoA metabolic process	31	0.0325341	-1.82293	Acat1/Mpc1/Acacb/Hmgcs2/Dlat/Pdhb/Dld/Pdk1/Acly/Mvk/Mlycd/Hmgcs1/Pdha1/Fasn
7d_HLU	GO:0030433	ubiquitin-dependent ERAD pathway	74	0.0327907	-1.72516	Usp19/Nrros/Fbxo44/Ubqln1/Bcap31/Ankzf1/Usp14/Nccrp1/Dnajc10/Ube2j1/Os9/Stub1/Svip/Stt3b/Vcp/Sgtb/Dnajb2/Amfr/Sel1l/Marchf6/Hspa5
7d_HLU	GO:1901657	glycosyl compound metabolic process	87	0.0329303	-1.70643	Gmpr2/Atic/Gusb/Oard1/Tk2/Adk/Gnai3/Dpyd/Gnmt/Dck/Nt5c2/Tyw1/Prps1/Ak1/Gba2/Abcg2/Icmt/Impdh1/Cdadc1/Hprt/Impdh2/Fuca2/Lrrk2/Guk1/Rhoq/Prpsap2/Opa1/Pcmt1/Fuca1/Ran/Nme2/Ak4/Akr1a1/Ahcy/Rhoa
7d_HLU	GO:0019068	virion assembly	25	0.0329303	-1.83007	Rab43/Chmp5/Pdcd6ip/Snf8/Chmp3/Pcx/Ddx6/Lrsam1/Vps4a/Chmp4b/Chmp6
7d_HLU	GO:0072655	establishment of protein localization to mitochondrion	89	0.0329303	-1.68872	Fbxw7/Pmpcb/Ddit3/Dnaja1/Pmaip1/Timm23/Timm50/Timm29/Mapt/Timm44/Cox18/Timm13/Timm8a1/Grpel1/Tomm22/Bag4/Dnajc19/Hspa1l/Hsp90aa1/Dnajc15/Hspd1/Nol3/Ppp2r2b/Aip/Tomm7/Maip1/Hk2/Dnlz/Tomm70a/Moap1/Aifm1/Hspa4/Samm50/Tspo/Hsph1/Tomm40l/Lrrk2/Bax/Fis1/Timm17b/Srebf1/Romo1/Tomm40/Ndufa13/Gdap1/Mtch2/Mfn2/Chchd4/Tomm20/Mff/Akt1/Pink1/Bnip3l
7d_HLU	GO:0032922	circadian regulation of gene expression	67	0.0329971	1.70214	Usp2/Ahr/Kmt2a/Nr1d1/Per1/Ngfr/Arntl/Bhlhe40/Pml/Bhlhe41/Zpbp2/Ppargc1a/Cry2/Nrip1/Kdm2a/Ogt/Cartpt/Egr1/Gfpt1/Per3/Drd2/Kdm5a/Sirt1
7d_HLU	GO:0061136	regulation of proteasomal protein catabolic process	184	0.0331402	-1.53252	Park7/Map1a/Sumo1/Hfe/Erlec1/Hspa1a/Tmf1/Epm2a/Rnft1/Arih1/Psme3ip1/Dvl1/Fhit/Usp19/Kcne2/Hspbp1/Socs5/Xbp1/Rad23a/Ubqln1/Sumo2/Aqp11/Ube2v2/Bcap31/Ufl1/Ubxn1/Mapk9/Gabarapl2/Hspa1b/Alad/Tmem259/Lrrk2/Nkd2/Ophn1/Usp14/Usp7/Commd1/Rpl11/Ube2j1/Os9/Gpx1/Gclc/Stub1/Svip/Nudt15/Usp5/Vcp/Akt1/Arih2/Ankib1/Rnf19a/Nop53/Dnajb2/Uchl5/Rack1/Nfe2l1/Zfand2a
7d_HLU	GO:0046916	cellular transition metal ion homeostasis	85	0.0340668	-1.6834	Bmp6/Atp6v1a/Slc39a6/App/Ap3d1/Atp2c1/Hif1a/Iscu/Slc30a5/Commd1/Slc30a4/Atp6ap1/Tfr2/Slc30a9/Fth1/Atp6v1g1/Atp13a2/Glrx3/Atp6v0d1/Ndfip1/Tfrc/Egln1
7d_HLU	GO:0006414	translational elongation	45	0.0348046	-1.77984	Tufm/Mrpl44/Shfl/Eef1b2/Srp9/Dph3/Eef1g/Eef1a2/Eif4a3/Rack1/Eef2/Rplp1/Eef1a1
7d_HLU	GO:0071774	response to fibroblast growth factor	80	0.0348527	1.68594	Fgf2/Zfp36l1/Ccn2/Tcf7l2/Frs2/Spry2/Ngfr/Cd44/Nr4a1/Spry4/Spry1/Fuz/Creb3l1/Hyal1/Egr3/Ext2/Nrxn1
7d_HLU	GO:0048596	embryonic camera-type eye morphogenesis	26	0.0352986	1.81329	Cited2/Frs2/Sp1/Tfap2a/Prox1/Phactr4/Arid1a/Six3/Fzd5/Lrp6
7d_HLU	GO:0016050	vesicle organization	263	0.0362991	-1.4603	Stx1a/Stx4a/Kif5b/Rab27a/Rab38/Vps8/Bloc1s3/Snx19/Tbc1d20/Eqtn/Insig1/Sec16b/Syt9/Vav3/Syt3/Snca/Arfgap3/Gnai3/Sdcbp/Aktip/Lamtor1/Ap1m1/Dlg4/Eea1/Coro1a/Rab7b/Samd9l/Vps4b/Ccdc136/Snph/Pla2g3/Vti1b/Mfsd14a/Tmed9/Tbpl1/Zpbp/Tmf1/Vamp4/Dnajc13/Syt7/Stx8/Tyrp1/Chmp5/Stx3/Bet1/Coro1c/Pdcd6ip/Vps16/Aqp11/Syt2/Ap3d1/Syt11/Rab39/Chp1/Slc17a7/Syt4/Vti1a/Sec23b/Aqp1/Laptm4b/Rab7/Nkd2/Stx7/Vapb/Vps4a/Uso1…
7d_HLU	GO:0032212	positive regulation of telomere maintenance via telomerase	30	0.0363998	-1.769	Cct5/Cct2/Tcp1/Xrcc5/Cct6a/Cct4/Nek7/Cct3/Ctnnb1/Cct7/Cct8
7d_HLU	GO:0009583	detection of light stimulus	51	0.0363998	-1.78329	Pde6c/Gnb1/Rgs9bp/Rgr/Aipl1/Opn3/Arrb1/Cabp4/Opn5/Pde6d/Opn1sw/Irx6/Gucy2f/Cngb1/Tulp1/Opn4/Cacnb4/Reep6/Gnat2/Guca1a/Rbp4/Gpr88/Gngt1/Prph2/Rho/Rs1/Rom1/Pde6b/Guca1b/Cds2
7d_HLU	GO:0016042	lipid catabolic process	240	0.0392185	-1.4867	Plcd1/Lypla2/Lpin2/Ilvbl/Asah1/Hexa/Cpt2/Acat1/Pex13/Abhd4/Liph/Plcd3/Pex7/Amacr/Pnpla8/Lipg/Plcxd3/Plcz1/Plcb3/Gba2/Neu1/Acacb/Pla2g2c/Eci1/Tbl1xr1/Daglb/Smpd3/Plcb1/Phyh/Auh/Ppt1/Acox3/Eci2/Pdxdc1/Hexb/Slc27a4/Inpp5f/Enpp2/Mgll/Cyp26a1/Rab7/Pafah1b3/Lpl/Apoa2/Etfb/Pla2g7/Acot7/Abhd16a/Acadm/Ces1d/Spp1/Psap/Adora1/Acox1/Mtor/Abcd3/Acadvl/Acat3/Scp2/Pnlip/Fmc1/Plcd4/Ywhah/Thra/Akt1/Echs1/Mlycd/Pa…
7d_HLU	GO:0048483	autonomic nervous system development	37	0.0392185	1.76692	Insm1/Tfap2b/Nav2/Tfap2a/Phactr4/Ascl1/Gdnf/Hes3/Fzd3/Six1/Vcam1
7d_HLU	GO:0070670	response to interleukin-4	26	0.0394998	-1.81971	Keap1/Xbp1/Impdh2/Alad/Rplp0/Rps2/Fasn/Hspa5/Rpl3
7d_HLU	GO:0031076	embryonic camera-type eye development	38	0.0397959	1.75136	Cited2/Frs2/Tulp3/Sp1/Tfap2a/Prox1/Phactr4/Arid1a/Six3/Fzd5/Cdk20/Lrp6
7d_HLU	GO:1901799	negative regulation of proteasomal protein catabolic process	53	0.0438622	-1.77835	Ube2g2/Ddrgk1/Ccar2/Sdcbp/Wac/Sco1/Park7/Map1a/Hfe/Erlec1/Psme3ip1/Fhit/Usp19/Aqp11/Ubxn1/Gabarapl2/Alad/Ophn1/Usp14/Usp7/Rpl11/Ube2j1/Os9/Svip/Nop53/Uchl5
7d_HLU	GO:0035264	multicellular organism growth	182	0.0451547	1.50942	Zfp36l1/Tcf7l2/Heg1/Agt/Zfp950/Wwtr1/Trp53/Fto/Hsf1/Slc1a2/Mbd5/Sp2/Tal2/Sh3pxd2b/Wdtc1/Atn1/Arid5b/Spr/Bbs2/Dhcr7/Sik3/Six3/Nek1/Rarb/Pde4d/Sgip1/Kdm2a/Mfsd2a/Meg3/Rpl29/Adrb1/Kmt2c/Pls1/Lncpint/Rc3h2/Clic4/Kat2a/Ercc6/Gigyf2/Stat3/Ankrd11/Ghrh/Pcdh15/Chd7/Atxn2/Gpd2/Drd2/Celf1/Vil1/Kdm6a/Plag1/Atf5/Xrcc2/Ghsr/Hhex/Ep300/Socs2/Gpr21
7d_HLU	GO:0051588	regulation of neurotransmitter transport	144	0.0451547	-1.56979	Cspg5/Stx1a/P2ry2/Htr6/Per2/Rab3gap1/Fmr1/Cacna1a/Syt9/Kcnh1/Snca/Rap1b/Edn3/Rims2/Kcnc4/Grm7/Chrna3/Cacna1b/Rab3b/Htr2a/Adrb2/Ntrk2/Prkcb/Syt7/Rap1a/Ptger4/Nos1/Dvl1/Rims3/Cask/Ppp1r9a/Dnm1l/Flot1/Cyth1/Cacnb4/Arl6ip5/Atp2a2/Syt2/Itgb1/Syt4/Htr1b/Lrrk2/Slc18a1/Napa/Adcy1/Syt1/Vamp1/Napb/Rhot1/Cplx2/Erc1/Stxbp1/Cplx1/Slc10a4/Nrn1/Rims1/Ncs1/Chrna6/Sncg
7d_HLU	GO:0002088	lens development in camera-type eye	69	0.0454012	1.68542	Fgf2/Cited2/Abi2/Frs2/Tfap2a/Meis1/Spry2/Nectin1/Prox1/Spry1/Crybb2/Six3/Cdkn1b/Tbc1d32/Crygs/Pygo2/Crybg3/Spred2/Ski/Med1
7d_HLU	GO:0006979	response to oxidative stress	364	0.0470433	-1.37841	Cat/Ezh2/Pla2g3/Diablo/Rest/Atrn/Htra2/Prdx3/Txnrd2/Park7/Rwdd1/Sod2/Slc7a11/Pycr2/1600014C10Rik/Mapk7/G6pdx/Hgf/Ptk2b/Ankrd2/Ndufa12/Jak2/Aifm1/Smpd3/Hspb1/Hdac2/Oxr1/Trex1/Gpx4/Ercc2/Keap1/Xbp1/Ubqln1/Gstp1/Prdx2/Arl6ip5/Atp2a2/Cryab/Hsph1/Mapk9/Txnip/Ndufs8/App/Prdx1/Gpx7/Xpa/Ppp2cb/Ndufs2/Lig1/Aqp1/Hdac6/Lrrk2/Apex1/Stk25/Ccs/Sod3/Hif1a/Ankzf1/Selenok/Car3/Pdk1/Msrb2/P4hb/Romo1/Gpx3/Top2b/Bni…
7d_HLU	GO:0061351	neural precursor cell proliferation	173	0.0475626	1.50705	Fgf2/Insm1/Frs2/Tead3/Fgf13/Rpgrip1/Prox1/Ptprz1/Trp53/Tacc2/Ngfr/Foxo1/Zfp423/Akna/Vegfa/Ascl1/Mdk/Disp3/Six3/Gpr37l1/Ctsz/Fzd3/Wnt7b/Kif14/Tacc1/Rere/Pou3f3/Ncor2/Lrp6/Nr2e1/Ilk/Setd1a/Btg2/Fabp7/Slc16a2/Sall1/Bdnf/Bbs1/Cxcr4/Drd2/Tafa3/Cx3cl1/Neurod4/Atf5/Dagla/Hhex/Gli1/Zfp503/Nf1/Ift88/Dmrta2/Gata2/Lhx2/Cdon/Ctnna1/Gjc2/Notch1/Sox2/Arhgef2/Racgap1/Mapk8
7d_HLU	GO:0016126	sterol biosynthetic process	46	0.0476796	-1.7943	G6pdx/Hsd17b7/Hmgcs2/Ch25h/Ebp/Fgf1/Hmgcr/Srebf1/Scap/Ces1d/Insig2/Scp2/Mvk/Cyb5r3/Fdps/Hmgcs1
7d_HLU	GO:0072599	establishment of protein localization to endoplasmic reticulum	39	0.0494878	-1.7568	Rab3gap1/Srp54a/Arxes2/Sec63/Srp54c/Spcs2/Srprb/Tram1l1/Sec62/Srp72/Sec61a1/Get1/Folr1/Srp9/Spcs3/Chmp4b/Sgtb/Hspa5/Srp14
7d_HLU	GO:0048193	Golgi vesicle transport	261	0.0494878	-1.43256	Rab7b/Nbas/Mppe1/Cyth3/Cog6/Ccdc22/Snx1/Llgl1/Kif16b/Snx8/Tex261/Bcap29/Tmed7/Arf5/Cog4/Vti1b/Ergic2/Tmed9/Trappc1/Cog2/Copb1/Plcb3/Trappc11/Hyou1/Vamp4/Pkdcc/Golga2/Tmed1/Cog7/Spast/Bicd2/Trappc3/Sorcs1/Rab1b/Bet1/Gopc/Copg2/Ehd3/Atp9a/Arfrp1/Trappc6b/Bcap31/Ank1/Yif1b/Gabarapl2/Ier3ip1/Rabep1/Ap3d1/Dipk2a/Tmed2/Vti1a/Arl3/Sec23b/Copg1/Ccdc91/Ykt6/Lrrk2/Nkd2/Vapb/Rbsn/Scyl1/Arl1/Uso1/Sort1/Ergic…
7d_HLU	GO:1903050	regulation of proteolysis involved in cellular protein catabolic process	214	0.0494878	-1.47042	Park7/Map1a/Sumo1/Hfe/Epha4/Erlec1/Hspa1a/Tmf1/Epm2a/Rnft1/Arih1/Psme3ip1/Ptk2b/Rpl5/Dvl1/Fhit/Usp19/Ptk2/Kcne2/Hspbp1/Socs5/Xbp1/Rad23a/Ubqln1/Sumo2/Aqp11/Ube2v2/Bcap31/Ufl1/Ubxn1/Mapk9/Gabarapl2/Hspa1b/Alad/Tmem259/Lrrk2/Nkd2/Ophn1/Usp14/Usp7/Commd1/Rpl11/Ube2j1/Os9/Gpx1/Gclc/Stub1/Svip/Nudt15/Usp5/Vcp/Akt1/Arih2/Rps7/Ankib1/Rnf19a/Nop53/Dnajb2/Rpl23/Uchl5/Rack1/Nfe2l1/Zfand2a
7d_HLU	GO:0000289	nuclear-transcribed mRNA poly(A) tail shortening	25	0.0494878	1.78868	Tnrc6a/Ago2/Samd4b/Cnot7/Tnrc6c/Cnot3/Tnrc6b/Cnot6l/Pan3/Btg2/Zfp36
7d_HLU	GO:0033865	nucleoside bisphosphate metabolic process	83	0.0494878	-1.63822	Acaca/Snca/Papss2/Acot6/Acat1/Mpc1/Acsl6/Gpat4/Acacb/Hmgcs2/Suclg2/Ogdh/Acot11/Dlat/Pdhb/Suclg1/Dld/Hmgcr/Pdk1/Acot7/Far2/Ces1d/Acly/Scp2/Sucla2/Mvk/Mlycd/Hmgcs1/Pdha1/Fasn
7d_HLU	GO:0033875	ribonucleoside bisphosphate metabolic process	83	0.0494878	-1.63822	Acaca/Snca/Papss2/Acot6/Acat1/Mpc1/Acsl6/Gpat4/Acacb/Hmgcs2/Suclg2/Ogdh/Acot11/Dlat/Pdhb/Suclg1/Dld/Hmgcr/Pdk1/Acot7/Far2/Ces1d/Acly/Scp2/Sucla2/Mvk/Mlycd/Hmgcs1/Pdha1/Fasn
7d_HLU	GO:0034032	purine nucleoside bisphosphate metabolic process	83	0.0494878	-1.63822	Acaca/Snca/Papss2/Acot6/Acat1/Mpc1/Acsl6/Gpat4/Acacb/Hmgcs2/Suclg2/Ogdh/Acot11/Dlat/Pdhb/Suclg1/Dld/Hmgcr/Pdk1/Acot7/Far2/Ces1d/Acly/Scp2/Sucla2/Mvk/Mlycd/Hmgcs1/Pdha1/Fasn
7d_HLU	GO:0006376	mRNA splice site selection	27	0.0494878	1.78728	Luc7l3/Psip1/Snrpc/Celf3/Mbnl1/Celf2/Prpf39/Celf5/Rbmxl1/Celf1/Slu7/Rbmx/Srsf10/Celf4
7d_HLU	GO:0048608	reproductive structure development	369	0.0496431	1.38555	Sox9/Vwf/Rbm15/Cited2/Zfp36l1/Spata2/Tcf7l2/Frs2/Bak1/Ahr/Gab1/Sp1/Patz1/Bik/Sf1/Arnt/Peg10/Edn2/Agt/Rac1/Kmt2b/Lif/Arid4a/Egfr/Serpinb6b/Plaur/Pkd1/Arid1a/Cd44/Map7/Hsf1/Kdm5b/Kit/Adam1b/Vegfa/Atn1/Arid5b/Kdr/Kif18a/Epas1/Fancg/Six3/Cdkn1b/Ptprn/Slc8a1/Fzd5/Igf1r/Wnt7b/Bmpr2/Tgfb2/Nrip1/Gdf9/Tsx/Acvr2a/Ccn1/Alkbh1/Hsd17b2/Ppard/Lrp6/Stk4/Adamts1/Vcam1/Ing2/Gm4787/Hey2/Med1/Xist/Jmjd1c/Myocd/Srd5…
7d_HLU	GO:0045047	protein targeting to ER	35	0.0497369	-1.81102	Arxes2/Sec63/Srp54c/Spcs2/Srprb/Tram1l1/Sec62/Srp72/Sec61a1/Get1/Folr1/Srp9/Spcs3/Chmp4b/Sgtb/Hspa5/Srp14
7d_IR	GO:0030855	epithelial cell differentiation	497	3.3169e-20	2.35791	Cryaa/Vegfa/Bfsp1/Safb2/Zfp36l1/Sox9/Rab25/Trim16/Ncor2/Wnt7b/Ctnnd1/Klf15/Fgfr1/Flnb/Ceacam1/Pax6/Palld/Fosl2/Elf3/Fgfr3/F2rl1/Id1/Crygb/Slc9a3r1/Hes1/Wnt16/Pdpn/Rapgef3/Ppl/Ncoa3/Klf5/Krt6b/Wnt5a/Numa1/Dab2/Zfp703/Tfcp2l1/Vim/Ccdc88c/Vcl/Gli2/Fat4/Pard3/Lef1/Heg1/Nfib/Pof1b/Fzd2/Bmp4/Bfsp2/Bmp7/S1pr3/Wnt4/Eya1/Cgn/Notch2/Fat1/Scel/Abcb1a/Asxl1/Krt14/Wwtr1/Abl1/Dsp/Camsap3/Upk1b/Cdh3/Evpl/Ptprs/…
7d_IR	GO:0002009	morphogenesis of an epithelium	496	1.34255e-17	2.26848	Crygs/Vegfa/Tulp3/Sox9/Celsr3/Wnt7b/Egfr/Ctnnd1/Ccn1/Fgfr1/Znrf3/Tead1/Lhx2/Col4a1/Lrp5/Pkd1/Fgfr3/Wnk4/Slc9a3r1/Lama3/Vangl2/Hes1/Pdpn/Ncoa3/Krt6b/Fzd5/Wnt5a/Dab2/Pml/Plet1/Flt1/Vcl/Gli2/Fat4/Ror2/Pard3/Dag1/Folr1/Lef1/Car9/Nphp3/Vasp/Cd151/Lama5/Sdc4/Fzd2/Bmp4/Gli3/Bmp7/Nfatc4/Rgma/Pxn/Wnt4/Eya1/Phldb2/Notch2/Fat1/Ednra/Abl1/Camsap3/Celsr1/Serpinb5/Tbx20/Col5a1/Mmp14/Aldh1a3/Stard13/Ctsz/Sirt6/…
7d_IR	GO:0009611	response to wounding	385	6.24492e-17	2.33945	Vegfa/Zfp36l1/Ptprf/Plec/Egfr/Plpp3/F3/Ccn1/Thbd/Fn1/Ceacam1/Ripor1/Tnr/Fgfr3/AI506816/F2rl1/Ptprj/Ephb2/Plau/Vangl2/Pf4/Zfp36l2/Lyn/Ager/Pdpn/Myh9/Ppl/Wnt5a/Plet1/C3/Pard3/Apoe/Folr1/Sdc1/Cd151/Sdc4/Rgma/Lrp1/Wnt4/Rab27a/Neat1/Phldb2/Notch2/Lox/Grn/5430416N02Rik/Dsp/Ano6/Slc7a11/Adtrp/Hps1/Evpl/Cd36/Celsr1/Itgb1/Fcer1g/Ptprs/Fkbp10/Abat/Epb41l4b/Gli1/Anxa8/Col5a1/Cers2/Fzd7/Ddr1/Serpine1/Thbs1/N…
7d_IR	GO:0001501	skeletal system development	410	8.9453e-17	2.28676	Vegfa/Tulp3/Sox9/Wnt7b/P2rx7/Ccn1/Fgfr1/Ccn2/Wasf2/Lrp5/Hyal1/Pkd1/Col2a1/Fgfr3/Creb3l2/Plxnb1/Col9a1/Rai1/Pdgfrb/Wnt5a/Wfikkn2/Hspg2/Rassf2/Col27a1/Gli2/Fat4/Ror2/Nfib/Sparc/P3h1/Npr3/Msx1/Rflna/Bmp4/Ltbp3/Gli3/Sgpl1/Bmp7/Meis1/Nab2/Eya1/Notch2/Lox/Asxl1/Bmp1/Zic1/Lgals3/Ano6/Matn3/Rela/Fbn2/Ppargc1b/Lncpint/Maf/Ankrd11/Mmp14/Fbn1/Gas1/Trp53/Bmp2/Ski/Chst11/Thbs1/Nbeal2/Nog/Cbs/Efemp1/Por/Fgfr2/…
7d_IR	GO:0001525	angiogenesis	469	4.28541e-16	2.20784	Vegfa/Notch3/Wnt7b/F3/Ccn1/Fgfr1/Ccn2/Fn1/Wasf2/Ephb3/Col4a1/Ceacam1/Creb3l1/Adgra2/Prkd2/Hyal1/Id1/Gab1/Fgfbp1/Col4a2/Ephb2/Plau/Vangl2/Pf4/Rapgef3/Myh9/Klf5/Pdgfrb/Fzd5/Wnt5a/Pml/Hspg2/Flt1/C3/Sema6a/Amotl2/Adgrg1/Lef1/Hdac7/Sparc/Clec14a/Bmp4/Nfatc4/Ccdc134/Meis1/Pxn/Fzd8/Anpep/Notch2/Grn/Ednra/Ace/Lgals3/Abl1/Adtrp/Hipk2/Cd36/Emc10/Itgb1/Tbx20/Tgfbr3/Stard13/Sirt6/Hif3a/Col18a1/Serpine1/Thbs1…
7d_IR	GO:0042060	wound healing	277	4.84509e-16	2.44387	Vegfa/Plec/Egfr/Plpp3/F3/Ccn1/Thbd/Fn1/Ceacam1/F2rl1/Ptprj/Ephb2/Plau/Vangl2/Pf4/Lyn/Ager/Pdpn/Myh9/Ppl/Wnt5a/Plet1/C3/Pard3/Apoe/Sdc1/Cd151/Sdc4/Wnt4/Rab27a/Phldb2/Notch2/Lox/Dsp/Ano6/Slc7a11/Adtrp/Hps1/Evpl/Cd36/Celsr1/Itgb1/Fcer1g/Fkbp10/Abat/Epb41l4b/Anxa8/Col5a1/Fzd7/Ddr1/Serpine1/Thbs1/Nbeal2/F11r/Vwf/Hbegf/Nog/Papss2/Dst/Ptk7/Cldn19/Serping1/Rreb1/F5/Mertk/Cav1/Myof/Cldn1/Gpr4/Yap1/Slc11a1…
7d_IR	GO:0043062	extracellular structure organization	257	1.74673e-15	2.43349	Pxdn/Sox9/Adamts10/Ccn1/Ccn2/Fn1/Col4a1/Creb3l1/Tnr/Elf3/Col2a1/Col4a2/Adamtsl1/Col9a1/Antxr1/Pdpn/Col23a1/Hspg2/Col27a1/Dag1/Nphp3/Olfml2a/P3h1/Lamc1/Ltbp3/Crtap/Phldb2/Lox/Ccdc80/Eln/Adamts5/Lgals3/Abl1/Adamts2/Adtrp/Vit/Col9a2/Adamts6/Itgb1/Fkbp10/Serpinb5/Col5a1/Nid1/Mmp14/Tgfbi/Abi3bp/Col18a1/Col9a3/Ddr1/Col4a6/Ddr2/Col22a1/Tnxb/Tnfrsf1a/Mmp15/Has2/Col4a4/Efemp2/Notch1/Phldb1/Col17a1/Col4a5/…
7d_IR	GO:0048568	embryonic organ development	400	1.74673e-15	2.24958	Cryaa/Vegfa/Zfp36l1/Tulp3/Sox9/Mafb/Wnt7b/Egfr/Ccn1/Fgfr1/Tead1/Pax6/Tead3/Hyal1/Pkd1/Col2a1/Gab1/Ephb2/Slc9a3r1/Vangl2/Hes1/Pcnt/Mfap2/Ncoa3/Pdgfrb/Fzd5/Wnt5a/Hspg2/Kcnq4/Tcf7l2/Mrtfb/Gli2/Ror2/Folr1/Lef1/Krt19/Nphp3/Msx1/Fzd2/Bmp4/Gli3/Bmp7/Ccdc134/Nr4a3/Lrig3/Eya1/Notch2/Hipk2/Celsr1/Gli1/Tbx20/Mmp14/Id3/Aldh1a3/Gas1/Phactr4/Trp53/Chst11/Nog/Fgfr2/Med12/Syde1/Sox18/Smo/Tnrc6c/Rarres2/Arid1a/No…
7d_IR	GO:0043161	proteasome-mediated ubiquitin-dependent protein catabolic process	383	2.22181e-15	-2.28634	Tmem67/Wwp2/Arel1/Kctd2/Klhl20/Ube2a/Hsp90b1/Trim63/Fbxl3/Usp5/Topors/Cdc20/Herc2/Trib2/Tmub2/Ccar2/Shh/Clec16a/Ufd1/Csnk1a1/Park7/Gsk3a/Epm2a/Psmb3/Ubr3/Bfar/Kctd10/Hspa5/Ube2k/Mdm2/Rnf4/Glmn/Ccdc47/Ubxn2b/Tlk2/Rchy1/Ube2g2/Nedd4/Spsb3/Peli1/Wac/Rybp/Edem3/Rnf217/Kctd5/Fbxw11/Amfr/Styx/Cul4a/Socs4/Gba/Akt1/Ubr1/Ctnnb1/Hspbp1/Socs5/Cdc16/Fbxl4/Nub1/Siah1b/Psmd14/Erlin2/Gsk3b/Dnajc18/Fbxl17/Fbxl21…
7d_IR	GO:0030198	extracellular matrix organization	256	5.35881e-15	2.43153	Pxdn/Sox9/Adamts10/Ccn1/Ccn2/Fn1/Col4a1/Creb3l1/Tnr/Elf3/Col2a1/Col4a2/Adamtsl1/Col9a1/Antxr1/Pdpn/Col23a1/Hspg2/Col27a1/Dag1/Nphp3/Olfml2a/P3h1/Lamc1/Ltbp3/Crtap/Phldb2/Lox/Ccdc80/Eln/Adamts5/Lgals3/Abl1/Adamts2/Adtrp/Vit/Col9a2/Adamts6/Itgb1/Fkbp10/Serpinb5/Col5a1/Nid1/Mmp14/Tgfbi/Abi3bp/Col18a1/Col9a3/Ddr1/Col4a6/Ddr2/Col22a1/Tnxb/Tnfrsf1a/Mmp15/Has2/Col4a4/Efemp2/Notch1/Phldb1/Col17a1/Col4a5/…
7d_IR	GO:0010498	proteasomal protein catabolic process	447	7.83603e-15	-2.17426	Nrros/Tor1a/Tmem67/Wwp2/Arel1/Kctd2/Klhl20/Ube2a/Hsp90b1/Fmr1/Trim63/Fbxl3/Usp5/Topors/Cdc20/Herc2/Trib2/Tmub2/Pomt2/Ccar2/Shh/Clec16a/Ufd1/Csnk1a1/Park7/Gsk3a/Vhl/Epm2a/Psmb3/Tmtc3/Ubr3/Bfar/Kctd10/Hspa5/Ube2k/Mdm2/Pithd1/Rnf4/Glmn/Ccdc47/Ubxn2b/Tlk2/Rchy1/Ube2g2/Nedd4/Spsb3/Peli1/Wac/Rybp/Edem3/Rnf217/Kctd5/Psme3/Fbxw11/Amfr/Styx/Cul4a/Socs4/Gba/Akt1/Ubr1/Ctnnb1/Hspbp1/Socs5/Cdc16/Fbxl4/Nub1/Si…
7d_IR	GO:0022612	gland morphogenesis	128	9.6514e-14	2.63643	Mki67/Sox9/Egfr/Ctnnd1/Fgfr1/Ceacam1/Pax6/Lrp5/Elf3/Slc9a3r1/Plau/Ncoa3/Wnt5a/Pml/Gli2/Dag1/Nfib/Lama5/Bmp4/Gli3/Bmp7/Wnt4/Notch2/Gli1/Serpinb5/Csf1/Ddr1/Esrp2/Nog/Sostdc1/Tgm2/Fgfr2/Mdk/Notch1/Trp63/Sfrp1/Cav1/Robo1/Sulf1/Capn1/Ntn4/Med1/Btrc/Cdh1/Sulf2/Lrp6/Tbx2/Tet2/Nrp1/B4galt1/Tgfbr2/Igf1/Cebpb/Igf1r/Ptch1/Plag1/Epha2/Rarg/Twsg1/Ptn/Met/Plxna1/Eda/Cd44/Phb2/Ntn1/Igfbp5/Fgf7/Pdgfa/Scrib/Frs2
7d_IR	GO:0042330	taxis	480	2.83894e-13	2.08772	Vegfa/Notch3/Celsr3/Wnt7b/Ccn1/Fgfr1/Fn1/Lhx2/Ephb3/Boc/Pax6/Adgra2/Prkd2/F2rl1/Gab1/Ptprj/Ephb2/Lama3/Plxnb1/Vangl2/Pf4/Myo9b/Lyn/Ager/Bdnf/Tenm2/Pdgfrb/Igfals/Wnt5a/Flt1/Nbl1/Swap70/Sema6a/Gli2/Dag1/Lef1/Vasp/Nfib/Lama5/Gli3/Bmp7/Lrp1/Mypn/Nr4a3/Reln/Lox/Hsd3b7/Ednra/Lgals3/Ano6/Nfasc/Ntn3/Arhgef5/Fcer1g/Fcgr3/Gas1/Csf1r/Agrn/Csf1/Plxnb2/Serpine1/Sema3b/Thbs1/Hbegf/Zic2/Thbs4/Nog/Akt2/Ntf3/Lrp2…
7d_IR	GO:0006935	chemotaxis	475	3.16162e-13	2.09372	Vegfa/Notch3/Celsr3/Wnt7b/Ccn1/Fgfr1/Fn1/Lhx2/Ephb3/Boc/Pax6/Adgra2/Prkd2/F2rl1/Gab1/Ptprj/Ephb2/Lama3/Plxnb1/Vangl2/Pf4/Myo9b/Lyn/Ager/Bdnf/Tenm2/Pdgfrb/Igfals/Wnt5a/Flt1/Nbl1/Swap70/Sema6a/Gli2/Dag1/Lef1/Vasp/Nfib/Lama5/Gli3/Bmp7/Lrp1/Mypn/Nr4a3/Reln/Lox/Hsd3b7/Ednra/Lgals3/Ano6/Nfasc/Ntn3/Arhgef5/Fcer1g/Fcgr3/Gas1/Csf1r/Agrn/Csf1/Plxnb2/Serpine1/Sema3b/Thbs1/Hbegf/Zic2/Thbs4/Nog/Akt2/Ntf3/Lrp2…
7d_IR	GO:0002064	epithelial cell development	219	3.24705e-13	2.41203	Cryaa/Vegfa/Bfsp1/Sox9/Rab25/Wnt7b/Fgfr1/Flnb/Pax6/Palld/Fosl2/Fgfr3/F2rl1/Id1/Crygb/Slc9a3r1/Rapgef3/Klf5/Wnt5a/Tfcp2l1/Vim/Ccdc88c/Vcl/Pard3/Heg1/Pof1b/Bmp4/Bfsp2/S1pr3/Cgn/Notch2/Fat1/Abcb1a/Asxl1/Ptprs/Rilpl1/Col18a1/F11r/Abcb1b/Fgfr2/Slc4a5/Col22a1/Pde2a/Sox18/Tnfrsf1a/Smo/Ezr/Notch1/Dll1/Ikbkb/Trp63/Tjp3/Lamb2/Plod3/Cldn1/Myadm/Gpr4/Yap1/Sidt2/Sfn/Gja1/Stc1/Triobp/Cdh5/Arid4a/Cdh23/Cdh1/Rar…
7d_IR	GO:0009617	response to bacterium	431	6.07172e-13	2.11451	P2rx7/Gsta1/Tent5a/F2rl1/Pf4/Lyn/Cd68/Ssc5d/Fzd5/Wnt5a/Colec12/C3/Vim/Irf3/Wfdc2/Ifi211/Nfib/Gsta2/Ticam2/Ifi44/Notch2/Ccdc80/Adamts5/Lcn2/Grn/Ednra/AA467197/Smad6/Ace/Abl1/Rela/Upk1b/Cd36/Pglyrp1/Mgst1/Glycam1/Defb11/H2-K1/Mpeg1/Fcer1g/Mapkapk3/Ggt1/Tnfaip8/Lyz2/Malt1/Serpine1/Bmp2/Nr1h3/Cd24a/Adgrb1/Gbp4/Hmcn1/Akap8/Irak1/Pde2a/Tnfrsf1a/Shc1/Penk/Rarres2/Car3/S100a14/Map2k7/Tnfrsf1b/Slfn2/Tcf3/…
7d_IR	GO:0048562	embryonic organ morphogenesis	251	1.23979e-12	2.30939	Cryaa/Tulp3/Sox9/Mafb/Fgfr1/Tead1/Pax6/Hyal1/Col2a1/Ephb2/Slc9a3r1/Vangl2/Hes1/Mfap2/Fzd5/Wnt5a/Hspg2/Kcnq4/Tcf7l2/Gli2/Ror2/Folr1/Nphp3/Msx1/Fzd2/Bmp4/Gli3/Bmp7/Nr4a3/Lrig3/Eya1/Notch2/Hipk2/Celsr1/Gli1/Tbx20/Mmp14/Aldh1a3/Gas1/Phactr4/Chst11/Nog/Fgfr2/Med12/Smo/Arid1a/Notch1/Ptk7/Otx1/Tshr/Tcf7/Dll1/Col11a1/Yap1/Gja1/Tead2/Fuz/Aldh1a1/Tgfb2/Triobp/Prrx1/Sp1/Crb2/Cdh23/Rarb/Six3/Dvl3/Rest/Stra6/…
7d_IR	GO:0050878	regulation of body fluid levels	253	2.56507e-12	2.28024	Vegfa/F3/Thbd/Fn1/Ceacam1/Ccnd1/Wnk4/F2rl1/Ptprj/Ephb2/Plau/Pf4/Lyn/Pdpn/Elovl1/C3/Stard7/Cckar/Apoe/Heg1/Npr3/Chrm1/Gnai2/Rab27a/Aqp5/Ano6/Slc7a11/Adtrp/Hps1/Cd36/Fcer1g/Abat/Anxa8/Ddr1/Serpine1/Thbs1/Nbeal2/F11r/Nr1h3/Vwf/Celsr2/Slc4a5/Aqp2/Papss2/Kalrn/Serping1/Trp63/Aqp3/Lsr/F5/Ucn/Mertk/Cav1/Cldn1/Sfn/Gja1/Emp2/Anxa5/Ptpn6/Syk/Med1/Scnn1a/Cdh1/Adcy6/Sctr/Gna13/Tacr1/Vkorc1/Fbln1/Cfh/C1qtnf1/…
7d_IR	GO:0043588	skin development	222	3.08844e-12	2.34323	Zfp36l1/Sox9/Trim16/Egfr/Flnb/Lhx2/Pax6/Palld/Fosl2/Vangl2/Wnt16/Prss8/Elovl1/Ppl/Ncoa3/Lrp4/Krt6b/Wnt5a/Numa1/Tcf7l1/Tcf7l2/Stard7/Gli2/Lama5/Asprv1/Scel/Dsp/Rela/Adamts2/Cdh3/Evpl/Celsr1/Lncpint/Apcdd1/Edaradd/Col5a1/Tgm1/Kazn/Sprr1a/Sostdc1/Fgfr2/Sox18/Smo/Notch1/Dll1/Trp63/Dbi/Itga3/Col1a2/Lsr/Irf6/Cldn1/Yap1/Sfn/Fuz/Ctsl/Tgfb2/Med1/Krt6a/Zfp36/St14/Fst/Fras1/Tcf15/Krt17/Col5a2/Exph5/Cldn4/Sr…
7d_IR	GO:0061138	morphogenesis of a branching epithelium	194	3.16497e-12	2.38469	Vegfa/Sox9/Fgfr1/Col4a1/Lrp5/Pkd1/Vangl2/Ncoa3/Fzd5/Wnt5a/Pml/Flt1/Gli2/Fat4/Dag1/Lef1/Lama5/Bmp4/Gli3/Bmp7/Nfatc4/Pxn/Wnt4/Eya1/Ednra/Abl1/Celsr1/Tbx20/Mmp14/Ctsz/Sirt6/Csf1/Ddr1/Bmp2/Esrp2/Nog/Tgm2/Fgfr2/Smo/Mdk/Notch1/Trp63/Spry1/Sfrp1/Yap1/Ctsh/Sulf1/Gpc3/Ntn4/Med1/Btrc/Cdh1/Gna13/St14/Lrp6/Tacstd2/Casr/Sema3e/Nrp1/B4galt1/Spint2/Tgfbr2/Igf1/Sox10/Rdh10/Dlg5/Srf/Ptch1/Spint1/Epha2/Sall1/Lgr4/…
7d_IR	GO:0043410	positive regulation of MAPK cascade	442	4.67568e-12	2.05921	Vegfa/Wnt7b/P2rx7/Egfr/Fgfr1/Ccn2/Ceacam1/Denn2b/Ksr1/Map3k5/Prkd2/Fgfr3/F2rl1/Gab1/Ptprj/Ripk1/Vangl2/Npsr1/Wnt16/Ager/Fzd4/Pdgfrb/Fzd5/Wnt5a/Dab2/Timp2/Sh3rf2/Sorbs3/Flt1/C3/Wwc1/Plce1/Rassf2/Ror2/Apoe/Cdon/Gnai2/Bmp4/Igfbp4/Lrp1/Pxn/Ltbr/Fzd8/Notch2/Ednra/Map3k11/Abl1/Hipk2/Cd36/Emc10/Arhgef5/Csf1r/Mdfic/Bmp2/Thbs1/Cd24a/Ntrk2/Ntf3/C1qtnf3/Adra1a/Fgfr2/Irak1/Ackr3/Shc1/Iqgap1/Cspg4/Chil1/Sh3rf…
7d_IR	GO:2000027	regulation of animal organ morphogenesis	174	5.12093e-12	2.44507	Vegfa/Sox9/Celsr3/Wnt7b/Fgfr1/Znrf3/Ceacam1/Plau/Vangl2/Hes1/Bdnf/Wnt5a/Dab2/Pml/Ror2/Nfib/Msx1/Fzd2/Bmp4/Bmp7/Wnt4/Eya1/Ednra/Abl1/Celsr1/Apcdd1/Gli1/Csf1/Bmp2/Fzd1/Nog/Por/Fgfr2/Med12/Smo/Mdk/Foxp2/Notch1/Ptk7/Spry1/Carm1/Sfrp1/Robo1/Gng5/Cntf/Sulf1/Tgfb2/Gpc3/Pim1/Ntn4/Med1/Cdh1/Dvl3/Sulf2/Lrp6/Tbx2/Ryk/Tacstd2/B4galt1/Tgfbr2/Sall1/Lgr4/Ptn/Met/Phb2/Agtr1a/Srsf6/Pdgfra/Fgf7/Bcor/Fzd6/Pdgfa/Tbx…
7d_IR	GO:0060562	epithelial tube morphogenesis	344	6.43658e-12	2.13256	Vegfa/Tulp3/Sox9/Tead1/Lhx2/Col4a1/Lrp5/Pkd1/Wnk4/Vangl2/Hes1/Ncoa3/Wnt5a/Pml/Flt1/Gli2/Fat4/Dag1/Folr1/Lef1/Nphp3/Vasp/Lama5/Sdc4/Fzd2/Bmp4/Gli3/Bmp7/Nfatc4/Rgma/Pxn/Wnt4/Eya1/Notch2/Ednra/Abl1/Celsr1/Tbx20/Mmp14/Stard13/Ctsz/Sirt6/Csf1/Plxnb2/Phactr4/Kif26b/Ddr1/Bmp2/Ski/Zic2/Fzd1/Esrp2/Nog/Lrp2/Sostdc1/Fgfr2/Med12/Smo/Mdk/Arid1a/Notch1/Ptk7/Kat2a/Dll1/Spry1/Sfrp1/Zic5/Yap1/Ctsh/Robo1/Gja1/Tead…
7d_IR	GO:0097485	neuron projection guidance	221	7.28542e-12	2.32282	Vegfa/Notch3/Celsr3/Wnt7b/Lhx2/Ephb3/Boc/Pax6/Ephb2/Lama3/Plxnb1/Vangl2/Bdnf/Tenm2/Igfals/Wnt5a/Sema6a/Gli2/Dag1/Vasp/Nfib/Lama5/Gli3/Bmp7/Lrp1/Mypn/Nr4a3/Reln/Nfasc/Ntn3/Gas1/Csf1r/Agrn/Plxnb2/Sema3b/Zic2/Nog/Ntf3/Lrp2/Sema4a/Plxna3/Zswim8/Smo/Neo1/Notch1/Lama2/App/Lamb2/Efnb1/Foxp1/Robo1/Ephb4/Matn2/Flrt2/Tgfb2/B3gnt2/Efnb2/Nrp2/Ank3/Unc5c/Slit3/Cdh4/Sema6c/Ptprm/Efna1/Ryk/Erbb2/Sema3e/Nrp1/Efn…
7d_IR	GO:0031589	cell-substrate adhesion	322	8.92871e-12	2.19884	Vegfa/Actn4/Ccn1/Ccn2/Fn1/Ephb3/Muc21/Ptprj/Plau/Antxr1/Pdpn/Fzd4/Limch1/Actn1/Itgb5/Dab2/Sorbs3/Plet1/Ptprk/Utrn/Vcl/Dag1/Dock5/Lama5/Lamc1/Peak1/Sdc4/Cspg5/Lrp1/Pxn/Whamm/Wnt4/Phldb2/Ccdc80/Sned1/Smad6/Abl1/Camsap3/Vit/Cd36/Itgb1/Nid2/Lypd3/Nid1/Mmp14/Fat2/Abi3bp/Spock1/Csf1/Fzd7/Nedd9/Ddr1/Serpine1/Arhgap6/Thbs1/Vwf/Slk/Fndc3b/Tnxb/Has2/Iqgap1/Mdk/Notch1/Rin2/Dock1/Itgb6/Itga3/Tmem8b/Frem1/Rre…
7d_IR	GO:0072001	renal system development	291	1.00717e-11	2.22892	Vegfa/Tns2/Notch3/Sox9/Wnt7b/Ctnnd1/Klf15/Fgfr1/Col4a1/Dchs2/Pkd1/Wnk4/Vangl2/Hes1/Pcnt/Bdnf/Lrp4/Pdgfrb/Wnt5a/Nfia/Glis2/Gsta3/Plce1/Gli2/Fat4/Nphp3/Lama5/Bmp4/Gli3/Sgpl1/Bmp7/Wnt4/Eya1/Notch2/Asxl1/Ednra/Wwtr1/Smad6/Ace/Adamts6/Nid1/Id3/Fbn1/Cyp4a12b/Kank2/Kif26b/Bmp2/Nog/Lrp2/Fgfr2/Aqp2/Emx2/Col4a4/Smo/Zbtb16/Notch1/Ptk7/Vcan/Dll1/Trp63/Itga3/Adamts1/Spry1/Sfrp1/Lamb2/Gpr4/Yap1/Mecom/Robo1/Ari…
7d_IR	GO:0007411	axon guidance	220	1.18743e-11	2.33048	Vegfa/Notch3/Celsr3/Wnt7b/Lhx2/Ephb3/Boc/Pax6/Ephb2/Lama3/Plxnb1/Vangl2/Bdnf/Tenm2/Igfals/Wnt5a/Sema6a/Gli2/Dag1/Vasp/Nfib/Lama5/Gli3/Bmp7/Lrp1/Mypn/Nr4a3/Reln/Nfasc/Ntn3/Gas1/Csf1r/Agrn/Plxnb2/Sema3b/Zic2/Nog/Ntf3/Lrp2/Sema4a/Plxna3/Zswim8/Smo/Neo1/Notch1/Lama2/App/Lamb2/Efnb1/Foxp1/Robo1/Ephb4/Matn2/Flrt2/Tgfb2/B3gnt2/Efnb2/Nrp2/Ank3/Unc5c/Slit3/Cdh4/Sema6c/Ptprm/Efna1/Ryk/Erbb2/Sema3e/Nrp1/Efn…
7d_IR	GO:0001822	kidney development	276	1.57673e-11	2.21619	Vegfa/Tns2/Notch3/Sox9/Wnt7b/Ctnnd1/Klf15/Fgfr1/Dchs2/Pkd1/Wnk4/Vangl2/Hes1/Pcnt/Bdnf/Lrp4/Pdgfrb/Wnt5a/Glis2/Gsta3/Plce1/Gli2/Fat4/Nphp3/Lama5/Bmp4/Gli3/Sgpl1/Bmp7/Wnt4/Eya1/Notch2/Asxl1/Ednra/Wwtr1/Smad6/Ace/Adamts6/Nid1/Id3/Fbn1/Cyp4a12b/Kank2/Kif26b/Bmp2/Nog/Lrp2/Fgfr2/Aqp2/Col4a4/Smo/Zbtb16/Notch1/Ptk7/Vcan/Dll1/Itga3/Adamts1/Spry1/Sfrp1/Lamb2/Gpr4/Yap1/Robo1/Arid5b/Sulf1/Tgfb2/Gpc3/Efnb2/Ra…
7d_IR	GO:0072594	establishment of protein localization to organelle	401	1.87016e-11	-2.05495	Bax/Synj1/Shh/Rab23/Agk/Timm10/Drd1/Brca2/Ranbp2/Vps37c/Gsk3a/Ift122/Srprb/Spidr/Lamp1/Hacl1/Eps15/Epm2a/Gosr2/Ipo8/Nup88/Stam/Hspd1/Nup98/Nf1/Hspa5/Snupn/Vps41/Timm13/Pik3r4/Zpr1/Mtch2/Spcs2/Sec63/Nedd4/Kpna6/Rab3gap1/Srp9/Cfl1/Pink1/Fis1/Ap2b1/Tspan17/Sec61g/Bag4/Akt1/Hspa1l/Ruvbl2/Nup35/Spcs3/Kpnb1/Zfand6/Ipo9/Tnpo3/Rab10/Pex6/Kpna3/Tomm70a/Heatr3/Arxes1/Gdap1/Lrsam1/Pot1a/Sirt2/Nup188/Immp1l/…
7d_IR	GO:0060541	respiratory system development	209	2.13564e-11	2.34827	Vegfa/Meg3/Tulp3/Sox9/Ncor2/Wnt7b/Fgfr1/Ccn2/Fgfr3/Id1/Vangl2/Hes1/Pdpn/Pdgfrb/Wnt5a/Numa1/Tns3/Gli2/Dag1/Lef1/Heg1/Nphp3/Nfib/Sparc/Lama5/Bmp4/Ltbp3/Gli3/Eya1/Lox/Asxl1/Rcn3/Ace/Slc7a11/Selenon/Adamts2/Hps1/Disp1/Celsr1/Edaradd/Gli1/Mmp14/Aldh1a3/Ctsz/Lipa/Ski/Esrp2/Nog/Fndc3b/Fgfr2/Chil1/Foxp2/Notch1/Ptk7/Pkdcc/Itga3/Spry1/Hs6st1/Plod3/Foxp1/Yap1/Ctsh/Gpc3/Speg/Sp1/Fgfrl1/Stra6/Lrp6/Ccbe1/Epas1…
7d_IR	GO:0001655	urogenital system development	325	2.18518e-11	2.16148	Vegfa/Tns2/Notch3/Sox9/Wnt7b/Ctnnd1/Klf15/Fgfr1/Ephb3/Col4a1/Dchs2/Pkd1/Wnk4/Ephb2/Vangl2/Hes1/Pcnt/Bdnf/Lrp4/Pdgfrb/Wnt5a/Nfia/Glis2/Gsta3/Plce1/Gli2/Fat4/Nphp3/Lama5/Bmp4/Gli3/Sgpl1/Bmp7/Wnt4/Eya1/Notch2/Asxl1/Ednra/Wwtr1/Smad6/Ace/Adamts6/Serpinb5/Nid1/Id3/Fbn1/Cyp4a12b/Kank2/Kif26b/Bmp2/Nog/Lrp2/Fgfr2/Aqp2/Emx2/Col4a4/Smo/Zbtb16/Notch1/Ptk7/Vcan/Dll1/Trp63/Itga3/Adamts1/Spry1/Sfrp1/Lamb2/Gpr4…
7d_IR	GO:0034329	cell junction assembly	387	2.70074e-11	2.06436	Vegfa/Sdk2/Actn4/Plec/Ctnnd1/Fn1/Ephb3/Igfn1/Tln1/Gpc4/Ptprj/Ephb2/Lama3/Sdk1/Plxnb1/Bdnf/Lrp4/Limch1/Actn1/Fzd5/Wnt5a/Flrt1/Zfp703/Ptprk/Vcl/Pard3/Heg1/Hdac7/Pof1b/Lamc1/Peak1/Sdc4/Lrp1/Pxn/Whamm/Reln/Wnt4/Cgn/Phldb2/Eif4g1/Ace/Abl1/Camsap3/Tns1/Nfasc/Itgb1/Ptprs/Mmp14/Cldn10/Agrn/Plxnb2/Pkp4/Amigo2/Arhgap6/F11r/Fzd1/Adgrb1/Slk/Ntrk2/Sema4a/Iqgap1/Dst/Npas4/Bsn/Cldn19/Adgrl1/Ikbkb/App/Slitrk3/Nr…
7d_IR	GO:0002088	lens development in camera-type eye	80	3.21393e-11	2.62699	Cryaa/Crybb2/Cryba1/Crygs/Cryba4/Cryba2/Bfsp1/Crybb1/Lctl/Gja8/Crybb3/Pax6/Mip/Fgfr3/Crygb/Cryab/Vim/Cdon/Bmp4/Bfsp2/Meis1/Fat1/Hipk2/Maf/Crygd/Ski/Fgfr2/Nectin3/Spry1/Crybg3/Gja1/Med1/Foxe3/Six3/Crygc/Six5/Tgfbr2/Spred2/Epha2/Smad3/Spred3
7d_IR	GO:0150063	visual system development	375	4.35864e-11	2.05808	Cryaa/Crybb2/Cryba1/Crygs/Cryba4/Cryba2/Vegfa/Sdk2/Bfsp1/Crybb1/Tulp3/Lctl/Sox9/Gja8/Egfr/Crybb3/Lhx2/Col4a1/Pax6/Mip/Igfn1/Lrp5/Fgfr3/Crygb/Cryab/Ephb2/Sdk1/Pcnt/Bdnf/Fzd4/Mfap2/Pdgfrb/Fzd5/Flt1/C3/Rpgrip1/Vim/Mab21l2/Cdon/Bmp4/Gli3/Bfsp2/Bmp7/Dio3/Meis1/Aqp5/Notch2/Fat1/Grm6/Tsku/Hipk2/Hps1/Maf/Col5a1/Aldh1a3/Gas1/Crygd/Phactr4/Ski/Rpgr/Stat3/Ntrk2/Mfsd2a/Fgfr2/Slc4a5/Nectin3/Mfrp/Zhx2/Rhoj/Inh…
7d_IR	GO:0048705	skeletal system morphogenesis	184	4.36156e-11	2.32403	Vegfa/Tulp3/Sox9/P2rx7/Ccn2/Lrp5/Hyal1/Pkd1/Col2a1/Fgfr3/Col9a1/Pdgfrb/Hspg2/Col27a1/Ror2/Msx1/Rflna/Bmp4/Ltbp3/Gli3/Sgpl1/Bmp7/Nab2/Eya1/Fbn2/Ppargc1b/Ankrd11/Mmp14/Gas1/Ski/Chst11/Thbs1/Nog/Cbs/Por/Fgfr2/Med12/Sik3/Has2/Serpinh1/Col11a1/Frem1/Carm1/Sfrp1/Arid5b/Fuz/Stc1/Scx/Tgfb2/Sh3pxd2b/Prrx1/Rarb/Zfp950/Bmp6/Lrp6/Col11a2/Ryk/Tcf15/Inppl1/Tgfbr2/Rdh10/Mdfi/Ext2/Ift140/Rarg/Cyp26b1/Smad3/Osr2/…
7d_IR	GO:0001763	morphogenesis of a branching structure	210	5.06281e-11	2.27906	Vegfa/Sox9/Fgfr1/Col4a1/Lrp5/Pkd1/Vangl2/Ncoa3/Fzd5/Wnt5a/Pml/Flt1/Gli2/Fat4/Dag1/Lef1/Lama5/Bmp4/Gli3/Bmp7/Nfatc4/Pxn/Wnt4/Eya1/Ednra/Abl1/Celsr1/Tbx20/Mmp14/Ctsz/Sirt6/Csf1/Ddr1/Bmp2/Esrp2/Nog/Rere/Tgm2/Fgfr2/Smo/Mdk/Notch1/Trp63/Spry1/Sfrp1/Yap1/Ctsh/Sulf1/Gpc3/Ntn4/Med1/Btrc/Cdh1/Gna13/St14/Lrp6/Tacstd2/Casr/Sema3e/Nrp1/B4galt1/Spint2/Tgfbr2/Igf1/Ermn/Sox10/Rdh10/Dlg5/Srf/Ptch1/Spint1/Epha2/S…
7d_IR	GO:0048732	gland development	358	5.36098e-11	2.09629	Vegfa/Meg3/Mki67/Sox9/Mafb/Egfr/Ctnnd1/Fgfr1/Ephb3/Ceacam1/Pax6/Lrp5/Elf3/Pkd1/Ccnd1/Slc9a3r1/Plau/Hes1/Ncoa3/Pdgfrb/Wnt5a/Pml/Zfp703/Tfcp2l1/Tcf7l2/Mrtfb/Gli2/Dag1/Lef1/Nphp3/Nfib/Lama5/Msx1/Bmp4/Gli3/Bmp7/Wnt4/Notch2/Asxl1/Abl1/Rela/Edaradd/Gli1/Serpinb5/Tgfbr3/Aldh1a3/Csf1/Ddr1/Bmp2/Vwf/Esrp2/Nog/Sostdc1/Tgm2/Fgfr2/Smo/Mdk/Kalrn/Notch1/Trp63/Lsr/Rreb1/Sfrp1/Cav1/Irf6/Robo1/Gja1/Arid5b/Sulf1/Ig…
7d_IR	GO:0045785	positive regulation of cell adhesion	359	6.2036e-11	2.08162	Vegfa/Plpp3/Ccn1/Fn1/Ceacam1/Mip/Ptpn23/Prkd2/Hyal1/Myo10/Ptprj/Sox12/Igfbp2/Hes1/Ager/Pdpn/Wnt5a/Dab2/H2-Ab1/Utrn/Irf1/Dag1/Adgrg1/Lef1/Dock5/Sdc4/Cspg5/Gli3/Bmp7/Nr4a3/Wnt4/Ccdc80/Abl1/Rela/Vit/Cd36/Itgb1/Epb41l4b/Piezo1/Nid1/Abi3bp/Csf1/Nedd9/Malt1/Kif26b/Thbs1/F11r/Cd24a/Tgm2/Irak1/Has2/Iqgap1/Zbtb16/Mdk/Nfat5/Rin2/Zmiz1/Dock1/Cd274/Itga3/Icosl/Rreb1/Cd63/Vsir/Ccl25/Cav1/Dnm2/Efnb1/Cd74/Myadm…
7d_IR	GO:0048880	sensory system development	378	7.03353e-11	2.04802	Cryaa/Crybb2/Cryba1/Crygs/Cryba4/Cryba2/Vegfa/Sdk2/Bfsp1/Crybb1/Tulp3/Lctl/Sox9/Gja8/Egfr/Crybb3/Lhx2/Col4a1/Pax6/Mip/Igfn1/Lrp5/Fgfr3/Crygb/Cryab/Ephb2/Sdk1/Pcnt/Bdnf/Fzd4/Mfap2/Pdgfrb/Fzd5/Flt1/C3/Rpgrip1/Vim/Mab21l2/Cdon/Bmp4/Gli3/Bfsp2/Bmp7/Dio3/Meis1/Aqp5/Notch2/Fat1/Grm6/Tsku/Hipk2/Hps1/Maf/Col5a1/Aldh1a3/Gas1/Crygd/Phactr4/Ski/Rpgr/Stat3/Ntrk2/Mfsd2a/Fgfr2/Slc4a5/Nectin3/Mfrp/Zhx2/Rhoj/Inh…
7d_IR	GO:0007389	pattern specification process	364	7.23158e-11	2.04855	Tulp3/Mafb/Wnt7b/Fgfr1/Lhx2/Pax6/Lrp5/Gas8/Ifitm1/Vangl2/Hes1/Lrp4/Fzd5/Wnt5a/C3/Nbl1/Tcf7l1/Gli2/Ror2/Adgrg1/Folr1/Lef1/Nphp3/Cdon/Bhlhe40/Msx1/Bmp4/Gli3/Bmp7/Nek8/Meis1/Reln/Eya1/Notch2/Zic1/Smad6/Hipk2/Daam2/Disp1/Celsr1/Gli1/Tbx20/Gas1/Trp53/Bmp2/Ski/Celsr2/Zic2/Nog/Lrp2/Sostdc1/Fgfr2/Med12/Nr2f1/Emx2/Smo/Zbtb16/Notch1/Otx1/Kmt2a/Kat2a/Dll1/Trp63/Spry1/Sfrp1/Efnb1/Robo1/Gja1/Fuz/Stc1/Gpc3/C1q…
7d_IR	GO:0050673	epithelial cell proliferation	373	8.73818e-11	2.05935	Vegfa/Zfp36l1/Mki67/Sox9/Egfr/F3/Fgfr1/Ceacam1/Pax6/Prkd2/Hyal1/Ccnd1/Fgfr3/Id1/Fgfbp1/Plau/Hes1/Wnt16/Ager/Wnt5a/Dab2/Zfp703/Flt1/Ptprk/Tcf7l2/Apoe/Nfib/Sparc/Bmp4/Igfbp4/Nr4a3/Eya1/Notch2/Grn/Ednra/Cdh3/Nupr1/Emc10/Gli1/Serpinb5/Tgfbr3/Tgm1/Sirt6/Gas1/Adora2b/Fzd7/Ehf/Bmp2/Thbs1/Esrp2/Thbs4/Nog/Stat3/Fgfr2/Has2/Smo/Mdk/Ccnd2/Foxp2/Notch1/Trp63/Rreb1/Sfrp1/Cav1/Irf6/Cldn1/Foxp1/Yap1/Sidt2/Robo1/…
7d_IR	GO:0007178	transmembrane receptor protein serine/threonine kinase signaling pathway	302	1.06438e-10	2.09521	Meg3/Ccn1/Pmepa1/Id1/Il17rd/Hes1/Rbm14/Wnt5a/Numa1/Itgb5/Dab2/Wfikkn2/Pml/Zfp703/Ldlrad4/Nbl1/Ptprk/Vim/Tcf7l2/Ror2/Folr1/Lef1/Msx1/Bmp4/Ltbp3/Bmp7/Rgma/Pxn/Ltbp1/Notch2/Lox/Sost/Wwtr1/Smad6/Bcl9l/Vasn/Abl1/Fbn2/Tsku/Hipk2/Bambi/Sptbn1/Tbx20/Tgfbr3/Fbn1/Trp53/Bmp2/Ski/Chst11/Thbs1/Zic2/Fzd1/Nog/Lrp2/Sostdc1/Neo1/Inhbb/Tgfb1i1/Notch1/Zmiz1/Itga3/Arrb2/Spry1/Col1a2/Sfrp1/Vsir/Cav1/Dnm2/Furin/Veph1/…
7d_IR	GO:0001654	eye development	371	1.67228e-10	2.04515	Cryaa/Crybb2/Cryba1/Crygs/Cryba4/Cryba2/Vegfa/Sdk2/Bfsp1/Crybb1/Tulp3/Lctl/Sox9/Gja8/Egfr/Crybb3/Lhx2/Col4a1/Pax6/Mip/Igfn1/Lrp5/Fgfr3/Crygb/Cryab/Ephb2/Sdk1/Pcnt/Bdnf/Fzd4/Mfap2/Pdgfrb/Fzd5/Flt1/Rpgrip1/Vim/Mab21l2/Cdon/Bmp4/Gli3/Bfsp2/Bmp7/Dio3/Meis1/Aqp5/Notch2/Fat1/Grm6/Tsku/Hipk2/Hps1/Maf/Col5a1/Aldh1a3/Gas1/Crygd/Phactr4/Ski/Rpgr/Stat3/Ntrk2/Mfsd2a/Fgfr2/Slc4a5/Nectin3/Mfrp/Zhx2/Rhoj/Inhbb/…
7d_IR	GO:0002181	cytoplasmic translation	85	3.37942e-10	-2.64041	Rpl18/Dhx9/Ythdf2/Rplp0/Rps29/Etf1/Rps23/Zc3h15/Rps26/Eif3m/Eif2b3/Eif4b/Dph3/Eif5/Zfp385a/Dph6/Gspt1/Rpl8/Rpl15/Rpl17/Eif3i/Rwdd1/Rpl13a/Eif4h/Rpsa/Pkm/Eif4a1/Rpl10a/Rpl26/Rpl30/Rpl11/Rpl18a/Rplp1/Cpeb3/Rps2/Rpl19/Eef2/Rpl29/Rpl6/Eif4a2/Dhx36/Rpl9/Tma7/Dhx29/Cnbp/Eif2s3x
7d_IR	GO:0032963	collagen metabolic process	91	3.38545e-10	2.51099	Tns2/P2rx7/Ccn2/Fn1/Creb3l1/Fgfr3/Id1/Tram2/Ager/Rapgef3/Pdgfrb/Vim/P3h1/Bmp4/Mrc2/Ltbp1/Wnt4/Rcn3/Adamts2/Itgb1/Col5a1/Tgfbr3/Mmp14/Adora2b/Serpine1/Tnxb/Mmp15/Serpinh1/Arrb2/Nr1h4/P3h3/Col1a2/Vsir/Ucn/Plod3/Ctsl/Scx
7d_IR	GO:0030323	respiratory tube development	188	3.38545e-10	2.26308	Vegfa/Meg3/Tulp3/Sox9/Ncor2/Wnt7b/Fgfr1/Ccn2/Fgfr3/Id1/Vangl2/Hes1/Pdpn/Pdgfrb/Wnt5a/Numa1/Tns3/Gli2/Dag1/Heg1/Nphp3/Nfib/Sparc/Lama5/Bmp4/Ltbp3/Gli3/Eya1/Lox/Asxl1/Rcn3/Ace/Slc7a11/Selenon/Adamts2/Hps1/Celsr1/Gli1/Mmp14/Ctsz/Lipa/Esrp2/Nog/Fndc3b/Fgfr2/Chil1/Foxp2/Notch1/Ptk7/Pkdcc/Itga3/Spry1/Hs6st1/Plod3/Foxp1/Yap1/Ctsh/Gpc3/Sp1/Stra6/Ccbe1/Epas1/Tgfbr2/Igf1/Man2a1/Rdh10/Dlg5/Srf/Cic/Cftr/Srsf…
7d_IR	GO:0048754	branching morphogenesis of an epithelial tube	163	3.6611e-10	2.3203	Vegfa/Sox9/Col4a1/Lrp5/Pkd1/Vangl2/Ncoa3/Wnt5a/Pml/Flt1/Gli2/Fat4/Dag1/Lef1/Lama5/Bmp4/Gli3/Bmp7/Nfatc4/Pxn/Wnt4/Eya1/Ednra/Abl1/Celsr1/Tbx20/Mmp14/Ctsz/Sirt6/Csf1/Ddr1/Bmp2/Esrp2/Nog/Fgfr2/Smo/Mdk/Notch1/Spry1/Yap1/Ctsh/Gpc3/Med1/Btrc/Gna13/Lrp6/Tacstd2/Casr/Sema3e/Nrp1/B4galt1/Tgfbr2/Igf1/Rdh10/Dlg5/Srf/Ptch1/Epha2/Sall1/Lgr4/Met/Cd44
7d_IR	GO:0043010	camera-type eye development	327	4.46365e-10	2.06911	Cryaa/Crybb2/Cryba1/Crygs/Cryba4/Cryba2/Vegfa/Sdk2/Bfsp1/Crybb1/Tulp3/Lctl/Sox9/Gja8/Egfr/Crybb3/Lhx2/Col4a1/Pax6/Mip/Igfn1/Lrp5/Fgfr3/Crygb/Cryab/Ephb2/Sdk1/Pcnt/Fzd4/Pdgfrb/Fzd5/Flt1/Rpgrip1/Vim/Mab21l2/Cdon/Bmp4/Gli3/Bfsp2/Bmp7/Dio3/Meis1/Aqp5/Notch2/Fat1/Grm6/Tsku/Hipk2/Hps1/Maf/Aldh1a3/Gas1/Crygd/Phactr4/Ski/Rpgr/Ntrk2/Mfsd2a/Fgfr2/Slc4a5/Nectin3/Mfrp/Zhx2/Rhoj/Arid1a/Trpm1/Foxp2/Dll1/Tenm3/…
7d_IR	GO:0008544	epidermis development	251	5.35164e-10	2.15071	Zfp36l1/Sox9/Svep1/Trim16/Egfr/Fgfr1/Flnb/Lhx2/Pax6/Palld/Fosl2/Gab1/Slc9a3r1/Vangl2/Hes1/Wnt16/Prss8/Ppl/Ncoa3/Lrp4/Krt6b/Wnt5a/Numa1/Gli2/Lama5/Bmp4/Cst6/Nab2/Zfp750/Scel/Dsp/Rela/Cdh3/Evpl/Celsr1/Lncpint/Apcdd1/Edaradd/Gli1/Tgm1/Kazn/Sprr1a/Ntf3/Sostdc1/Fgfr2/Sox18/Smo/Notch1/Dll1/Trp63/Dbi/Irf6/Plod3/Yap1/Sfn/Fuz/Ctsl/Tgfb2/Triobp/Cdh23/Med1/Krt6a/Rest/Zfp36/St14/Fst/Krt17/Spink5/Exph5/Igf1r/…
7d_IR	GO:1905114	cell surface receptor signaling pathway involved in cell-cell signaling	479	5.35164e-10	1.92617	Sox9/Celsr3/Wnt7b/Egfr/Ctnnd1/Plpp3/Znrf3/Dkk3/Lrp5/Adgra2/Pkd1/Ccnd1/Gpc4/Fgfr3/Slc9a3r1/Dmpk/Vangl2/Wnt16/Bdnf/Gprc5b/Fzd4/Hm629797/Lrp4/Fzd5/Wnt5a/Dab2/Zfp703/Nxn/C3/Tcf7l1/Tcf7l2/Ccdc88c/Amotl2/Gli2/Ror2/Apoe/Folr1/Sdc1/Lef1/Nphp3/Rspo1/Trabd2b/Vgll4/Fzd2/Bmp4/Gli3/Nfatc4/Lrp1/Reln/Wnt4/Fzd8/Tle2/Cpz/Scel/Sost/Wwtr1/Bcl9l/Abl1/Npff/Tsku/Cdh3/Daam2/Bambi/Celsr1/Apcdd1/Abat/Gli1/Hic1/Dkk2/Alpk2…
7d_IR	GO:0001667	ameboidal-type cell migration	385	5.35164e-10	1.99929	Vegfa/Pkn1/Sox9/Rab25/Plpp3/Fgfr1/Wasf2/Ceacam1/Pax6/Ptpn23/Lrp5/Adgra2/Prkd2/Hyal1/Fgfbp1/Ager/Myh9/Wnt5a/Pml/Sema6a/Amotl2/Apoe/Folr1/Dock5/Hdac7/Sparc/Lgals12/Clec14a/Lama5/Sdc4/Bmp4/Sgpl1/Bmp7/Pxn/Ltb4r2/Grn/Abl1/Tns1/Adtrp/Emc10/Itgb1/Epb41l4b/Tgfbr3/Stard13/Fat2/Adora2b/Kank2/Phactr4/Serpine1/Sema3b/Thbs1/Hbegf/Adgrb1/Sema4a/Ddr2/Syde1/Has2/Iqgap1/Smo/Rhoj/Notch1/Rin2/Dock1/Itga3/Map3k3/Rre…
7d_IR	GO:0198738	cell-cell signaling by wnt	386	6.07029e-10	2.00015	Sox9/Celsr3/Wnt7b/Egfr/Ctnnd1/Plpp3/Znrf3/Dkk3/Ptpn23/Lrp5/Adgra2/Pkd1/Ccnd1/Gpc4/Fgfr3/Slc9a3r1/Vangl2/Wnt16/Gprc5b/Fzd4/Hm629797/Lrp4/Fzd5/Wnt5a/Dab2/Zfp703/Nxn/Tcf7l1/Tcf7l2/Ccdc88c/Amotl2/Ror2/Apoe/Folr1/Sdc1/Lef1/Nphp3/Rspo1/Trabd2b/Vgll4/Fzd2/Gli3/Nfatc4/Lrp1/Wnt4/Fzd8/Tle2/Cpz/Scel/Sost/Wwtr1/Bcl9l/Abl1/Tsku/Cdh3/Daam2/Bambi/Celsr1/Apcdd1/Gli1/Hic1/Dkk2/Alpk2/Mdfic/Fzd7/Bmp2/Celsr2/Fzd1/No…
7d_IR	GO:0090092	regulation of transmembrane receptor protein serine/threonine kinase signaling pathway	214	7.79989e-10	2.21536	Ccn1/Pmepa1/Il17rd/Hes1/Wnt5a/Numa1/Dab2/Wfikkn2/Zfp703/Ldlrad4/Nbl1/Tcf7l2/Folr1/Msx1/Bmp4/Bmp7/Rgma/Ltbp1/Notch2/Lox/Sost/Wwtr1/Smad6/Bcl9l/Vasn/Abl1/Fbn2/Tsku/Hipk2/Bambi/Sptbn1/Tbx20/Tgfbr3/Fbn1/Trp53/Bmp2/Ski/Chst11/Thbs1/Zic2/Fzd1/Nog/Lrp2/Sostdc1/Neo1/Inhbb/Tgfb1i1/Notch1/Itga3/Spry1/Sfrp1/Vsir/Cav1/Dnm2/Furin/Veph1/Sulf1/Tgfb2/Gpc3/Cdh5/Crb2/Bmp6/Chrdl1/Tgfbr3l/Fst/Lemd2/Fstl1/Prdm16/Spre…
7d_IR	GO:0090287	regulation of cellular response to growth factor stimulus	256	8.37583e-10	2.13958	Ptprf/Ccn1/Fgfr1/Creb3l1/Adgra2/Prkd2/Pmepa1/Fgfbp1/Il17rd/Hes1/Fzd4/Wnt5a/Numa1/Dab2/Wfikkn2/Zfp703/Ldlrad4/Nbl1/Sema6a/Tcf7l2/Folr1/Msx1/Bmp4/Rgma/Ltbp1/Wnt4/Notch2/Lox/Sost/Smad6/Bcl9l/Vasn/Abl1/Fbn2/Tsku/Hipk2/Bambi/Tgfbr3/Fbn1/Trp53/Ski/Chst11/Thbs1/Fzd1/Nog/Lrp2/Sostdc1/Neo1/Tgfb1i1/Notch1/Dll1/Itga3/Spry1/Shisa2/Cd63/Sfrp1/Vsir/Cav1/Dnm2/Myof/Furin/Robo1/Fuz/Veph1/Sulf1/Gpc3/Cdh5/Crb2/Myo1…
7d_IR	GO:0001503	ossification	324	1.13152e-09	2.0658	Vegfa/Sox9/Wnt7b/P2rx7/Ccn1/Fgfr1/Ccn2/Creb3l1/Lrp5/Col2a1/Fgfr3/Id1/Ifitm1/Plxnb1/Lrp4/Wnt5a/Sirt7/Hspg2/Rassf2/Tcf7l2/Gli2/Fat4/Hdac7/P3h1/Rflna/Bmp4/Ltbp3/Gli3/Sgms2/Bmp7/Wnt4/Nab2/Lox/Trp53inp2/Bmp1/Sost/Wwtr1/Smad6/Ano6/Fbn2/Ppargc1b/Gli1/Tgfbr3/Mmp14/Id3/Csf1/Bmp2/Ski/Fzd1/Nog/Clic1/Cbs/Fndc3b/Fgfr2/Ddr2/Trpm4/Sik3/Smo/Zbtb16/Mdk/Notch1/Pkdcc/Trp63/Dhh/Col1a2/Sfrp1/Bmp2k/Npr2/Gja1/Stc1/Scx/…
7d_IR	GO:0022613	ribonucleoprotein complex biogenesis	401	1.20167e-09	-1.94958	Mak16/Rrp1b/Mcts1/Xab2/Clp1/Nol3/Eif6/Mphosph10/Gtpbp10/Sbds/Nsun3/Eif3d/Ddx28/Exosc2/Exosc9/Pwp2/Riox1/Wdr43/Usp39/Scaf11/Mettl16/Snrnp200/Aatf/Rsl1d1/Rcl1/Utp4/Heatr1/Mrps11/Trmt112/Rrp15/Sf3b1/Crnkl1/Tfb2m/Nup88/Pop7/Ebna1bp2/Rps10/Nip7/Dhx9/Gnl3l/Rplp0/Ddx49/Ncbp1/Ago4/Usp4/Ddx18/Pop5/Nufip1/Ruvbl1/Pa2g4/Utp20/Puf60/Srpk2/Riok2/Snu13/Rps27/Nifk/Suv39h1/Eral1/Tent4b/Znhit3/Cul4a/Rps25/Ruvbl2/R…
7d_IR	GO:0030324	lung development	185	1.28631e-09	2.24495	Vegfa/Meg3/Sox9/Ncor2/Wnt7b/Fgfr1/Ccn2/Fgfr3/Id1/Vangl2/Hes1/Pdpn/Pdgfrb/Wnt5a/Numa1/Tns3/Gli2/Dag1/Heg1/Nphp3/Nfib/Sparc/Lama5/Bmp4/Ltbp3/Gli3/Eya1/Lox/Asxl1/Rcn3/Ace/Slc7a11/Selenon/Adamts2/Hps1/Celsr1/Gli1/Mmp14/Ctsz/Lipa/Esrp2/Nog/Fndc3b/Fgfr2/Chil1/Foxp2/Notch1/Ptk7/Pkdcc/Itga3/Spry1/Hs6st1/Plod3/Foxp1/Yap1/Ctsh/Gpc3/Sp1/Stra6/Ccbe1/Epas1/Tgfbr2/Igf1/Man2a1/Rdh10/Dlg5/Srf/Cic/Cftr/Srsf6/Pdgf…
7d_IR	GO:0045216	cell-cell junction organization	172	1.39774e-09	2.28258	Vegfa/Actn4/Svep1/Ctnnd1/Plekha7/Ceacam1/Ptpn23/F2rl1/Numbl/Perp/Fzd5/Zfp703/Vcl/Pard3/Heg1/Hdac7/Pof1b/Cgn/Ace/Dsp/Camsap3/Nfasc/Itgb1/Cldn10/Csf1r/Pkp4/F11r/Dsg2/Cldn19/Ikbkb/Tjp3/Nr1h4/Lsr/Cdh19/Cav1/Rhoc/Cldn1/Gja1/Tgfb2/Cdh5/Myo1c/Efnb2/Cdh1/Flna/Rab13/Bmp6/Cldn2/Marveld3/Dlg5/Cldn4/Srf/Smad7/Cdh20/Cldn22/Epha2/Smad3/Hnf4a/Tjp1/Cdh11/Tjp2/Pkp3/Cd9/Cldn3/Mtss1/Grhl1/Pkp2/Ctnnd2/Rock1/Dchs1/Cl…
7d_IR	GO:0060485	mesenchyme development	241	1.41227e-09	2.1253	Vegfa/Zfp36l1/Sox9/Wnt7b/Fgfr1/Tead1/Pax6/Il17rd/Vangl2/Hes1/Wnt16/Ager/Pdpn/Wnt5a/Dab2/Zfp703/Ldlrad4/Sema6a/Tcf7l2/Dag1/Ddx17/Folr1/Lef1/Lama5/Msx1/Bmp4/Bmp7/Wnt4/Phldb2/Ednra/Wwtr1/Bcl9l/Vasn/Bambi/Tbx20/Tgfbr3/Usf3/Phactr4/Sema3b/Bmp2/Thbs1/Mdm4/Zic2/Nog/Sema4a/Fgfr2/Has2/Smo/Mdk/Tgfb1i1/Cul7/Notch1/Ptk7/Phldb1/Spry1/Sfrp1/Efnb1/Yap1/Robo1/Gja1/Tead2/Fuz/Scx/Tgfb2/Crb2/Nrp2/Flna/Tgfbr3l/Lrp6/…
7d_IR	GO:0050678	regulation of epithelial cell proliferation	319	1.59941e-09	2.06279	Vegfa/Zfp36l1/Sox9/Egfr/F3/Fgfr1/Ceacam1/Pax6/Prkd2/Hyal1/Ccnd1/Fgfr3/Id1/Fgfbp1/Plau/Hes1/Ager/Wnt5a/Dab2/Zfp703/Flt1/Ptprk/Tcf7l2/Apoe/Nfib/Sparc/Bmp4/Nr4a3/Eya1/Notch2/Grn/Ednra/Cdh3/Nupr1/Emc10/Gli1/Serpinb5/Tgfbr3/Tgm1/Sirt6/Gas1/Adora2b/Fzd7/Bmp2/Thbs1/Esrp2/Thbs4/Nog/Stat3/Fgfr2/Has2/Smo/Mdk/Ccnd2/Foxp2/Notch1/Trp63/Rreb1/Sfrp1/Cav1/Cldn1/Foxp1/Yap1/Robo1/Sfn/Wfdc1/Gja1/Slurp1/Ctsl/Sulf1/I…
7d_IR	GO:0016055	Wnt signaling pathway	384	1.64388e-09	1.98713	Sox9/Celsr3/Wnt7b/Egfr/Ctnnd1/Plpp3/Znrf3/Dkk3/Lrp5/Adgra2/Pkd1/Ccnd1/Gpc4/Fgfr3/Slc9a3r1/Vangl2/Wnt16/Gprc5b/Fzd4/Hm629797/Lrp4/Fzd5/Wnt5a/Dab2/Zfp703/Nxn/Tcf7l1/Tcf7l2/Ccdc88c/Amotl2/Ror2/Apoe/Folr1/Sdc1/Lef1/Nphp3/Rspo1/Trabd2b/Vgll4/Fzd2/Gli3/Nfatc4/Lrp1/Wnt4/Fzd8/Tle2/Cpz/Scel/Sost/Wwtr1/Bcl9l/Abl1/Tsku/Cdh3/Daam2/Bambi/Celsr1/Apcdd1/Gli1/Hic1/Dkk2/Alpk2/Mdfic/Fzd7/Bmp2/Celsr2/Fzd1/Nog/Sostd…
7d_IR	GO:0045087	innate immune response	490	2.24963e-09	1.863	Myo18a/Flnb/Ceacam1/C1qc/Map3k5/F2rl1/Ifitm1/Lyn/Ssc5d/Frk/Rbm14/Capg/Wnt5a/Pml/C3/Vim/H2-Ab1/Irf3/Irf1/Wfdc2/Apoe/Ifi211/A2m/Ticam2/Rab27a/Gsn/Ikbke/Lcn2/Grn/Rab43/Lgals3/Rela/Pglyrp1/Defb11/Mpeg1/Fcer1g/Pld4/Cfp/Csf1r/Csf1/Ppp1r14b/Malt1/Trp53/Stxbp2/Cfb/Cd24a/Adgrb1/Gbp4/Cr1l/Akap8/Irak1/C1ra/C1rl/Rarres2/Trim29/Serping1/Trim34a/Arrb2/App/Nr1h4/Ifnar1/Trim56/Defb9/Trim11/Ccl25/Cd74/Tlr3/Slc11a…
7d_IR	GO:0002250	adaptive immune response	291	2.65022e-09	2.09173	Vegfa/Pkn1/P2rx7/H2-DMb1/C1qc/Prkd2/Lyn/Ager/Kmt5c/Pag1/Il18bp/Fzd5/C3/Swap70/H2-Ab1/Stard7/Irf1/Lef1/Tnfsf13/Raet1e/H2-Q10/Pou2f2/Rab27a/Tnfrsf21/H2-K1/Fcer1g/Fcgr3/Malt1/Adgre1/Cd24a/Stat3/Cr1l/Sema4a/Trpm4/C1ra/C1rl/Serping1/Tnfrsf1b/Cd274/Icosl/Parp3/Vsir/H2-Q4/Cd74/Slc11a1/Ctsh/C1qb/Tap1/Emp2/C1qa/Ptpn6/Syk/Tfeb/Ptk2b/Fcgr2b/Serpinb9/B2m/Ctsc/Hpx/C4b/Nfkbiz/Ptprc/Masp2/Tap2/Treml4/H2-M3/Mr1/…
7d_IR	GO:0007596	blood coagulation	123	3.71557e-09	2.3409	F3/Thbd/Fn1/Ceacam1/F2rl1/Ptprj/Ephb2/Plau/Pf4/Lyn/Pdpn/C3/Apoe/Rab27a/Ano6/Slc7a11/Adtrp/Hps1/Cd36/Fcer1g/Abat/Anxa8/Serpine1/Thbs1/Nbeal2/F11r/Vwf/Papss2/Serping1/F5/Mertk/Cav1/Anxa5/Ptpn6/Syk/Gna13/Vkorc1/Fbln1/Cfh/C1qtnf1/Adra2a/Tlr4/Procr/Prkg1/Srf/Pla2g4a/Klkb1/F2rl3/Hnf4a/F13a1/Gas6/Itga2b/Anxa2/Cx3cl1/Vps33b/Cd9/Tfpi/Pdgfra/Fzd6/Pdgfa/Adrb2/Prkcq/Lilrb4a/Serpine2
7d_IR	GO:0007266	Rho protein signal transduction	166	5.16928e-09	2.24154	Stard8/Arhgef1/Plekhg6/Ripor1/F2rl1/Ctnnal1/Arhgef40/Vangl2/Myo9b/Pdpn/Trio/Pdgfrb/Plekhg3/Adgrg1/Apoe/Heg1/Dnmbp/Arhgef37/Ednra/Eps8l2/Abl1/Celsr1/Arhgef5/Itgb1/Plekhg2/Stard13/Kank2/Gm14137/Phactr4/F11r/Adra1a/Rhoj/Kalrn/Itga3/Col1a2/Farp1/Gpr4/Robo1/Prag1/Vav2/Gna13/Tiam2/Chuk/Arhgef2/Nrp1/Lpar4/Arhgef19/Arhgef6/Lpar1/Baiap2/Arap3/Akap13/F2rl3/Met/Adrb1/Cdc42ep1/Prex1/Arhgef16/Was/Arhgef3/Col3…
7d_IR	GO:0003007	heart morphogenesis	235	7.35379e-09	2.12146	Vegfa/Sox9/Ncor2/Ccn1/Tead1/Col2a1/Vangl2/Hes1/Wnt16/Wnt5a/Mrtfb/Fat4/Folr1/Heg1/Nphp3/Msx1/Fzd2/Bmp4/Bmp7/Eya1/Notch2/Asxl1/Smad6/Dsp/Tbx20/Col5a1/Tgfbr3/Alpk2/Sirt6/Trp53/Bmp2/Thbs1/Mdm4/Fzd1/Nog/Lrp2/Fgfr2/Has2/Smo/Notch1/Zmiz1/Dll1/Col11a1/Adamts1/Yap1/Robo1/Tnnt2/Gja1/Ephb4/Tead2/Gng5/Flrt2/Ppp1r13l/Tgfb2/Pim1/Med1/Nrp2/Rarb/Flna/Dvl3/Fgfrl1/Slit3/Lrp6/Sox17/Lemd2/Tbx2/Id2/Efna1/Pkd2/Nrp1/Tg…
7d_IR	GO:0060348	bone development	183	8.37562e-09	2.16769	Tulp3/Sox9/Wasf2/Lrp5/Col2a1/Fgfr3/Plxnb1/Col9a1/Hspg2/Col27a1/Fat4/Sparc/P3h1/Msx1/Rflna/Bmp4/Ltbp3/Gli3/Meis1/Nab2/Notch2/Lox/Asxl1/Ano6/Ankrd11/Mmp14/Fbn1/Trp53/Bmp2/Ski/Thbs1/Nbeal2/Cbs/Por/Fgfr2/Sik3/Has2/Papss2/Kat2a/Serpinh1/Frem1/Carm1/Npr2/Gja1/Stc1/Scx/Sulf1/Sh3pxd2b/Ptpn6/Med1/Tyrobp/Rarb/Bmp6/Sulf2/Ptprc/Lrp6/Vkorc1/Setdb1/Inppl1/Tgfbr2/Igf1/Ppib/Srf/Ext2/Rarg/Akap13/Cyp26b1/Osr2/Anxa…
7d_IR	GO:0050865	regulation of cell activation	460	1.11618e-08	1.88936	Zfp36l1/Pkn1/Myo18a/Fgfr1/Ccn2/Ceacam1/F2rl1/Ptprj/Sox12/Igfbp2/Hes1/Zfp36l2/Lyn/Ager/Kmt5c/Pdpn/Pag1/Pdgfrb/Wnt5a/H2-Ab1/Irf1/Apoe/Lef1/Tnfsf13/Sdc4/Bmp4/Gli3/Nr4a3/Gsn/Grn/Adgrf5/Lgals3/Abl1/Hps1/Pglyrp1/Tnfrsf21/Zfp608/Fcer1g/Abat/Enpp3/Mmp14/Adora2b/Malt1/Stxbp2/Thbs1/F11r/Nr1h3/Cd24a/Zbtb16/Mdk/Zmiz1/Tcf7/Kat2a/Tnfrsf1b/Tcf3/Cd274/Icosl/Parp3/Sfrp1/Vsir/Mertk/Cav1/Efnb1/Cd74/Ephb4/Flt3l/Igf2…
7d_IR	GO:0007599	hemostasis	125	1.11618e-08	2.31427	F3/Thbd/Fn1/Ceacam1/F2rl1/Ptprj/Ephb2/Plau/Pf4/Lyn/Pdpn/C3/Apoe/Rab27a/Ano6/Slc7a11/Adtrp/Hps1/Cd36/Fcer1g/Abat/Anxa8/Serpine1/Thbs1/Nbeal2/F11r/Vwf/Papss2/Serping1/F5/Mertk/Cav1/Anxa5/Ptpn6/Syk/Gna13/Vkorc1/Fbln1/Cfh/C1qtnf1/Adra2a/Tlr4/Procr/Prkg1/Srf/Pla2g4a/Klkb1/F2rl3/Hnf4a/F13a1/Gas6/Itga2b/Anxa2/Cx3cl1/Vps33b/Cd9/Tfpi/Pdgfra/Fzd6/Pdgfa/Adrb2/Prkcq/Lilrb4a/Serpine2
7d_IR	GO:0061448	connective tissue development	224	1.17621e-08	2.08484	Sox9/Wnt7b/Ccn1/Fgfr1/Ccn2/Lrp5/Pkd1/Col2a1/Fgfr3/Creb3l2/Col9a1/Pdgfrb/Wnt5a/Hspg2/Col27a1/Gli2/Ror2/Nfib/Msx1/Rflna/Bmp4/Ltbp3/Gli3/Bmp7/Lox/Bmp1/Matn3/Rela/Lncpint/Maf/Col5a1/Csf1/Bmp2/Chst11/Thbs1/Nog/Cbs/Efemp1/Por/Trpm4/Sik3/Zbtb16/Mdk/Notch1/Dyrk1b/Pkdcc/Kat2a/Serpinh1/Col11a1/Nr1h4/Carm1/Gpr4/Zfp516/Arid5b/Stc1/Scx/Sulf1/Tgfb2/Sh3pxd2b/Prrx1/Rarb/Cdk4/Bmp6/Sulf2/Lrp6/Col11a2/Id2/Tgfbr2/Ig…
7d_IR	GO:0051216	cartilage development	161	1.20304e-08	2.24183	Sox9/Wnt7b/Ccn1/Fgfr1/Ccn2/Pkd1/Col2a1/Fgfr3/Creb3l2/Col9a1/Wnt5a/Hspg2/Col27a1/Gli2/Ror2/Nfib/Msx1/Rflna/Bmp4/Ltbp3/Gli3/Bmp7/Bmp1/Matn3/Rela/Maf/Bmp2/Chst11/Thbs1/Nog/Cbs/Efemp1/Por/Sik3/Zbtb16/Mdk/Pkdcc/Kat2a/Serpinh1/Col11a1/Carm1/Stc1/Scx/Sulf1/Tgfb2/Prrx1/Rarb/Bmp6/Sulf2/Lrp6/Col11a2/Tgfbr2/Srf/Smad7/Itgb8/Rarg/Smad3/Osr2/Adamts12/Mustn1/Mef2d/Idua/Arid5a/Ep300/Wnt7a/Mgp/Edn1/Trpv4
7d_IR	GO:0099003	vesicle-mediated transport in synapse	251	1.25552e-08	-2.04254	Prkaca/Dgki/Snap29/Apba1/Bcl2l1/Tor1a/Btbd8/Chrna3/Vamp2/Mapk10/Fmr1/Nlgn3/Ap1s2/Itsn2/Synj1/Glra3/Rab5a/Drd1/Atp2a2/Th/Grin3a/Eps15/Syt2/Nrxn1/Stx1b/Clcn3/4932438A13Rik/Syt11/Cplx3/Nsg1/Chrna7/Ctbp2/Grm7/Stx4a/Nedd4/Rab3gap1/Syt4/Syp/Ap2b1/Htr2a/Prepl/Prkar1b/Unc13c/Stxbp5/Ctnnb1/Cplx4/Cdk5r1/Adcy1/Napa/Htr1b/Gsk3b/Btbd9/Sirt2/Cadps/Fgf14/Cask/Dnm1/Rims3/Cplx2/Syt6/Slc10a4/Amph/Rab8a/Apba2/Dnm1l…
7d_IR	GO:0070371	ERK1 and ERK2 cascade	261	1.27481e-08	2.0601	Cryba1/Vegfa/Zfp36l1/Sox9/Psca/Egfr/Ccn1/Ccn2/Fn1/Denn2b/Prkd2/Fgfr3/F2rl1/Ephb2/Slc9a3r1/Npsr1/Zfp36l2/Lyn/Ager/Pdgfrb/Dab2/C3/Eif3a/Sema6a/Apoe/Gnai2/Bmp4/Lrp1/Notch2/Ednra/Abl1/Cd36/Timp3/Ece1/Csf1r/Bmp2/C1qtnf3/Adra1a/Fgfr2/Ackr3/Shc1/Cnksr3/Chil1/Ezr/Notch1/Map2k7/Arrb2/App/Spry1/Ccl25/Cav1/Cd74/Dusp6/Ctsh/Ptpn6/Syk/Ptk2b/Med1/Sstr4/Cavin3/Ptprc/Spry4/Fbln1/Erbb2/Casr/Gpnmb/Nrp1/Tlr4/Igf1/Sp…
7d_IR	GO:0043405	regulation of MAP kinase activity	271	1.27481e-08	2.04613	Vegfa/Wnt7b/P2rx7/Egfr/Fgfr1/Ceacam1/Stk38/Ksr1/Map3k5/Gab1/Ptprj/Ripk1/Ephb2/Vangl2/Lyn/Ager/Fzd4/Pdgfrb/Fzd5/Wnt5a/Dab2/Flt1/Plce1/Ror2/Apoe/Bmp4/Bmp7/Pxn/Fzd8/Map3k11/Arhgef5/Cdk12/Mdfic/Bmp2/Fem1a/Thbs1/Cd24a/Ntf3/Cbs/Irak1/Tnxb/Shc1/Iqgap1/Cspg4/Map2k7/App/Spry1/Sfrp1/Cav1/Adra2b/Cd74/Dusp6/Tnik/Robo1/Mul1/Map2k3/Ptpn6/Syk/Ptk2b/Igfbp6/Muc20/Dvl3/Il1rn/Ptprc/Ajuba/Spry4/Pde5a/Ercc6/Erbb2/Map…
7d_IR	GO:0050817	coagulation	126	1.28877e-08	2.30126	F3/Thbd/Fn1/Ceacam1/F2rl1/Ptprj/Ephb2/Plau/Pf4/Lyn/Pdpn/C3/Apoe/Rab27a/Ano6/Slc7a11/Adtrp/Hps1/Cd36/Fcer1g/Abat/Anxa8/Serpine1/Thbs1/Nbeal2/F11r/Vwf/Papss2/Serping1/F5/Mertk/Cav1/Anxa5/Ptpn6/Syk/Gna13/Vkorc1/Fbln1/Cfh/C1qtnf1/Adra2a/Tlr4/Procr/Prkg1/Srf/Pla2g4a/Klkb1/F2rl3/Hnf4a/F13a1/Gas6/Itga2b/Anxa2/Cx3cl1/Vps33b/Cd9/Tfpi/Pdgfra/Fzd6/Pdgfa/Adrb2/Prkcq/Lilrb4a/Serpine2
7d_IR	GO:0002460	adaptive immune response based on somatic recombination of immune receptors built from immunoglobulin superfamily domains	214	1.47599e-08	2.12939	Vegfa/Pkn1/P2rx7/C1qc/Ager/Kmt5c/Il18bp/Fzd5/C3/Swap70/H2-Ab1/Stard7/Irf1/Lef1/Tnfsf13/Raet1e/H2-Q10/Pou2f2/Rab27a/H2-K1/Fcer1g/Fcgr3/Malt1/Cd24a/Stat3/Cr1l/Sema4a/Trpm4/C1ra/C1rl/Serping1/Tnfrsf1b/Cd274/Icosl/Parp3/Vsir/H2-Q4/Cd74/Slc11a1/Ctsh/C1qb/Emp2/C1qa/Ptpn6/Fcgr2b/Serpinb9/B2m/Ctsc/Hpx/C4b/Nfkbiz/Ptprc/Masp2/Tap2/Treml4/H2-M3/Mr1/Il33/Icam1/Tmem98/Dpp4/Pla2g4a/Smad7/Jak3/Tcirg1/Adam17/Gad…
7d_IR	GO:0003002	regionalization	285	1.51827e-08	2.01161	Tulp3/Mafb/Wnt7b/Fgfr1/Lhx2/Pax6/Lrp5/Ifitm1/Vangl2/Hes1/Lrp4/Fzd5/Wnt5a/C3/Nbl1/Tcf7l1/Gli2/Ror2/Adgrg1/Lef1/Cdon/Bhlhe40/Msx1/Bmp4/Gli3/Reln/Notch2/Smad6/Hipk2/Disp1/Celsr1/Gli1/Tbx20/Gas1/Trp53/Bmp2/Ski/Celsr2/Nog/Lrp2/Sostdc1/Fgfr2/Med12/Nr2f1/Emx2/Smo/Zbtb16/Notch1/Otx1/Kmt2a/Kat2a/Dll1/Trp63/Spry1/Sfrp1/Robo1/Fuz/Gpc3/C1qa/Crb2/Tdrd5/Nrp2/Bhlhe41/Six3/Nr2f2/Tctn1/Traf3ip1/Lrp6/Sox17/Tcf15/N…
7d_IR	GO:0002694	regulation of leukocyte activation	420	1.61047e-08	1.8513	Zfp36l1/Pkn1/Myo18a/Ceacam1/F2rl1/Sox12/Igfbp2/Hes1/Zfp36l2/Lyn/Ager/Kmt5c/Pag1/Wnt5a/H2-Ab1/Irf1/Lef1/Tnfsf13/Sdc4/Bmp4/Gli3/Nr4a3/Gsn/Grn/Adgrf5/Lgals3/Abl1/Hps1/Pglyrp1/Tnfrsf21/Zfp608/Fcer1g/Enpp3/Mmp14/Adora2b/Malt1/Stxbp2/Thbs1/Nr1h3/Cd24a/Zbtb16/Mdk/Zmiz1/Tcf7/Kat2a/Tnfrsf1b/Tcf3/Cd274/Icosl/Parp3/Sfrp1/Vsir/Mertk/Cav1/Efnb1/Cd74/Ephb4/Flt3l/Igf2/Cd320/Ptpn6/Ticam1/Syk/Fcgr2b/Ctsc/Tyrobp/E…
7d_IR	GO:0050679	positive regulation of epithelial cell proliferation	176	2.00594e-08	2.17308	Vegfa/Sox9/Egfr/F3/Fgfr1/Prkd2/Hyal1/Ccnd1/Fgfr3/Id1/Fgfbp1/Wnt5a/Zfp703/Tcf7l2/Bmp4/Nr4a3/Eya1/Notch2/Grn/Cdh3/Emc10/Tgm1/Sirt6/Gas1/Adora2b/Fzd7/Bmp2/Esrp2/Thbs4/Nog/Stat3/Fgfr2/Has2/Smo/Mdk/Ccnd2/Foxp2/Notch1/Trp63/Rreb1/Sfrp1/Cav1/Cldn1/Foxp1/Yap1/Igf2/Sp1/Med1/Foxe3/Bmp6/Hmox1/Tacr1/Erbb2/B4galt1/Tlr4/Igf1/Htra1/Plcg1/Adam17/Osr2/Ptn/Nod2/Vip/Erbb4
7d_IR	GO:0042254	ribosome biogenesis	289	2.83377e-08	-1.99186	Eif6/Mphosph10/Gtpbp10/Sbds/Nsun3/Ddx28/Exosc2/Exosc9/Pwp2/Riox1/Wdr43/Mettl16/Aatf/Rsl1d1/Rcl1/Utp4/Heatr1/Mrps11/Trmt112/Rrp15/Tfb2m/Nup88/Pop7/Ebna1bp2/Rps10/Nip7/Gnl3l/Rplp0/Ddx49/Ddx18/Pop5/Pa2g4/Utp20/Riok2/Snu13/Rps27/Nifk/Suv39h1/Eral1/Tent4b/Znhit3/Cul4a/Rps25/Rrn3/Ddx52/Ipo9/Npm3/Heatr3/Wdr55/Rsl24d1/Mrpl1/Utp23/Nol11/Rpf2/Mrm2/Rps6/Eri2/Cul4b/Gtf2h5/Xrcc5/Rps5/Wdr18/Tsr2/Rps19/Npm1/Eif…
7d_IR	GO:0030178	negative regulation of Wnt signaling pathway	150	2.88167e-08	2.22478	Sox9/Ctnnd1/Znrf3/Dkk3/Slc9a3r1/Fzd4/Lrp4/Wnt5a/Dab2/Nxn/Tcf7l2/Ccdc88c/Ror2/Apoe/Nphp3/Trabd2b/Vgll4/Gli3/Nfatc4/Lrp1/Tle2/Sost/Wwtr1/Tsku/Apcdd1/Gli1/Hic1/Dkk2/Alpk2/Bmp2/Fzd1/Nog/Sostdc1/Mdk/Notch1/Notum/App/Shisa2/Sfrp1/Cav1/Tle1/Fuz/Gpc3/Nkd2/Emd/Cdh1/Six3/Rnf213/Apc2/Lrp6/Sox17/Shisa6/Limd1/Wif1/Invs/Sox10/Ubac2/Mdfi/Lmbr1l
7d_IR	GO:0060070	canonical Wnt signaling pathway	264	3.30918e-08	2.03225	Sox9/Wnt7b/Egfr/Ctnnd1/Plpp3/Znrf3/Dkk3/Lrp5/Adgra2/Fgfr3/Slc9a3r1/Wnt16/Gprc5b/Fzd4/Lrp4/Fzd5/Wnt5a/Dab2/Zfp703/Tcf7l1/Tcf7l2/Ccdc88c/Ror2/Apoe/Folr1/Sdc1/Lef1/Nphp3/Rspo1/Fzd2/Gli3/Wnt4/Fzd8/Tle2/Scel/Sost/Wwtr1/Bcl9l/Cdh3/Daam2/Bambi/Gli1/Dkk2/Fzd7/Fzd1/Nog/Sostdc1/Fgfr2/Med12/Trpm4/Mdk/Notch1/Ptk7/Tcf7/Notum/Zbed3/App/Mgat3/Sfrp1/Cav1/Yap1/Tle1/Fuz/Gpc3/Nkd2/Emd/Btrc/Cdh1/Dvl3/Sulf2/Apc2/Lrp6…
7d_IR	GO:0048762	mesenchymal cell differentiation	199	3.74087e-08	2.11802	Vegfa/Sox9/Fgfr1/Pax6/Il17rd/Vangl2/Hes1/Wnt16/Ager/Pdpn/Wnt5a/Dab2/Zfp703/Ldlrad4/Sema6a/Tcf7l2/Dag1/Ddx17/Folr1/Lef1/Lama5/Msx1/Bmp4/Bmp7/Wnt4/Phldb2/Ednra/Wwtr1/Bcl9l/Vasn/Bambi/Tbx20/Tgfbr3/Usf3/Phactr4/Sema3b/Bmp2/Nog/Sema4a/Fgfr2/Has2/Smo/Mdk/Tgfb1i1/Cul7/Notch1/Phldb1/Spry1/Sfrp1/Efnb1/Gja1/Fuz/Tgfb2/Crb2/Nrp2/Flna/Tgfbr3l/Lrp6/Sema6c/Efna1/Sema3e/Nrp1/Tgfbr2/Spred2/Sox10/Rdh10/Dlg5/Smad7/…
7d_IR	GO:0033674	positive regulation of kinase activity	463	3.85166e-08	1.83215	Vegfa/Wnt7b/P2rx7/Egfr/Ccn1/Fgfr1/Tead1/Ephb3/Ceacam1/Ksr1/Map3k5/Pkd1/Ccnd1/Fgfr3/Gab1/Ripk1/Ephb2/Vangl2/Lyn/Ager/Gprc5b/Fzd4/Insrr/Pdgfrb/Fzd5/Wnt5a/Dab2/Flt1/Plce1/Rassf2/Ror2/Dag1/Slc27a1/Sdc4/Bmp4/Pxn/Reln/Fzd8/Nab2/Ace/Map3k11/Abl1/Strada/Arhgef5/Fbn1/Csf1r/Mdfic/Agrn/Csf1/Nedd9/Malt1/Ddr1/Bmp2/Thbs1/Hbegf/Cd24a/Clu/Ntrk2/Ntf3/Adra1a/Fgfr2/Irak1/Ddr2/Shc1/Iqgap1/Cspg4/Chil1/Ccnd2/Map2k7/Ar…
7d_IR	GO:0010810	regulation of cell-substrate adhesion	197	4.46881e-08	2.084	Vegfa/Actn4/Ccn1/Fn1/Muc21/Ptprj/Plau/Pdpn/Fzd4/Limch1/Dab2/Plet1/Utrn/Vcl/Dag1/Dock5/Peak1/Sdc4/Cspg5/Lrp1/Wnt4/Phldb2/Ccdc80/Abl1/Camsap3/Vit/Cd36/Itgb1/Nid1/Mmp14/Abi3bp/Spock1/Csf1/Fzd7/Nedd9/Ddr1/Serpine1/Arhgap6/Thbs1/Slk/Has2/Iqgap1/Mdk/Notch1/Rin2/Dock1/Itga3/Rreb1/Ccl25/Dnm2/Myadm/Fam107a/Carmil1/Emp2/Triobp/Map4k4/Ptk2b/Flna/Fbln1/Col8a1/Enpp2/Tacstd2/Sema3e/Nrp1/Lgals1/Smad3/Ptn/Ecm2/S…
7d_IR	GO:0098693	regulation of synaptic vesicle cycle	145	5.03022e-08	-2.21898	Dgki/Snap29/Apba1/Bcl2l1/Tor1a/Chrna3/Vamp2/Fmr1/Nlgn3/Synj1/Glra3/Rab5a/Drd1/Atp2a2/Grin3a/Syt2/Nrxn1/Stx1b/Syt11/Cplx3/Chrna7/Grm7/Rab3gap1/Syt4/Syp/Htr2a/Prepl/Prkar1b/Stxbp5/Cdk5r1/Adcy1/Napa/Htr1b/Gsk3b/Btbd9/Fgf14/Cask/Dnm1/Rims3/Cplx2/Slc10a4/Apba2/Dnm1l/Rab3a/Ap2m1/Syt1/Vamp1/Rap1b/Ppfia2/Chrna5/Scamp5/Plaa/Vamp4/Cplx1/Rapgef4/Chrnb3/Snap91/Mff/Pten/Cacnb4/Napb/Ppp3cc/Rims2/Stxbp1/Ppp3cb/…
7d_IR	GO:0022407	regulation of cell-cell adhesion	333	5.26174e-08	1.94902	Vegfa/Plpp3/Ephb3/Ceacam1/Ptpn23/Tnr/Myo10/Muc21/Sox12/Igfbp2/Hes1/Lyn/Ager/Pdpn/Pag1/Wnt5a/Zfp703/Swap70/H2-Ab1/Irf1/Lef1/Sdc4/Bmp4/Gli3/Bmp7/Nr4a3/Wnt4/Lgals3/Abl1/Rela/Adtrp/Tnfrsf21/Zfp608/Abat/Piezo1/Malt1/Kif26b/Bmp2/F11r/Celsr2/Cd24a/Irak1/Has2/Zbtb16/Mdk/Nfat5/Notch1/Zmiz1/Cd274/Icosl/Tenm3/Vsir/Ccl25/Cav1/Efnb1/Cd74/Myadm/Ephb4/Igf2/Capn1/Ptpn6/Syk/Efnb2/Cdh1/Bmp6/Ank3/Nfkbiz/Il1rn/Ptprc…
7d_IR	GO:1901342	regulation of vasculature development	303	8.39707e-08	1.94644	Vegfa/F3/Ceacam1/Creb3l1/Adgra2/Prkd2/Hyal1/Id1/Gab1/Fgfbp1/Col4a2/Pf4/Rapgef3/Klf5/Wnt5a/Pml/Flt1/C3/Sema6a/Hdac7/Sparc/Bmp4/Bmp7/Pxn/Wnt4/Grn/Lgals3/Abl1/Hipk2/Cd36/Emc10/Itgb1/Stard13/Sirt6/Serpine1/Thbs1/Adgrb1/Stat3/Sema4a/Tnfrsf1a/Shc1/Chil1/Rhoj/Mdk/Notch1/Rin2/Dll1/Adamts1/Map3k3/Hspb1/Gpr4/Ism1/Tlr3/Ctsh/Ephb4/Emp2/S100a1/Sulf1/Igf2/Tgfb2/Cdh5/Stab1/Ptk2b/Sp1/Stim1/Efnb2/Optc/Hmox1/Itgax…
7d_IR	GO:1903034	regulation of response to wounding	150	9.6732e-08	2.18475	Ptprf/Plpp3/Thbd/Ceacam1/Tnr/F2rl1/Ptprj/Ephb2/Plau/Lyn/Ager/Pdpn/Myh9/Apoe/Rgma/Lrp1/Wnt4/Phldb2/Grn/Ano6/Adtrp/Cd36/Itgb1/Fcer1g/Ptprs/Abat/Cers2/Serpine1/Thbs1/F11r/Hbegf/Cd24a/Neo1/Mdk/Cldn19/Serping1/Rreb1/Cav1/Cldn1/Wfdc1/Gja1/Cntf/Anxa5/Syk/Flna/Vkorc1/C1qtnf1/Adra2a/Tlr4/Prkg1/Igf1r/Tnfrsf12a/Cldn4/Pla2g4a/Adam17/Klkb1/Sytl4/Smad3/Ptn/Anxa1/Acta2/Anxa2/Vps33b/Cd9/Cldn3/Rtn4rl1/Tfpi/Srsf6/…
7d_IR	GO:0030111	regulation of Wnt signaling pathway	283	9.79541e-08	1.95764	Sox9/Egfr/Ctnnd1/Plpp3/Znrf3/Dkk3/Adgra2/Fgfr3/Slc9a3r1/Vangl2/Gprc5b/Fzd4/Hm629797/Lrp4/Wnt5a/Dab2/Zfp703/Nxn/Tcf7l2/Ccdc88c/Ror2/Apoe/Folr1/Lef1/Nphp3/Rspo1/Trabd2b/Vgll4/Gli3/Nfatc4/Lrp1/Tle2/Scel/Sost/Wwtr1/Abl1/Tsku/Cdh3/Daam2/Bambi/Apcdd1/Gli1/Hic1/Dkk2/Alpk2/Mdfic/Fzd7/Bmp2/Fzd1/Nog/Sostdc1/Fgfr2/Trpm4/Mdk/Notch1/Ptk7/Notum/Zbed3/Itga3/App/Shisa2/Sfrp1/Cav1/Yap1/Tle1/Fuz/Sulf1/Gpc3/Nkd2/Em…
7d_IR	GO:0090596	sensory organ morphogenesis	270	1.26913e-07	1.98762	Cryaa/Vegfa/Sdk2/Lctl/Sox9/Mafb/Fgfr1/Pax6/Igfn1/Lrp5/Col2a1/Fgfr3/Crygb/Ephb2/Slc9a3r1/Sdk1/Vangl2/Bdnf/Mfap2/Fzd5/Wnt5a/Flt1/Rpgrip1/Kcnq4/Gli2/Ror2/Cdon/Msx1/Fzd2/Bmp4/Gli3/Bmp7/Dio3/Meis1/Nr4a3/Lrig3/Eya1/Aqp5/Notch2/Fat1/Tsku/Hipk2/Celsr1/Col5a1/Aldh1a3/Gas1/Phactr4/Ski/Rpgr/Nog/Stat3/Ntrk2/Mfsd2a/Fgfr2/Nectin3/Mfrp/Zhx2/Arid1a/Trpm1/Ptk7/Otx1/Tshr/Dll1/Col11a1/Tenm3/Fuz/Cntf/Aldh1a1/Triobp/…
7d_IR	GO:0002443	leukocyte mediated immunity	263	1.51289e-07	1.97923	Snap23/P2rx7/Ceacam1/C1qc/F2rl1/Lyn/Ager/Kmt5c/Fzd5/C3/Swap70/H2-Ab1/Stard7/Tnfsf13/Raet1e/H2-Q10/Pou2f2/Nr4a3/Rab27a/Ace/Kmt2e/H2-K1/Fcer1g/Fcgr3/Adora2b/Malt1/Stxbp2/Cd24a/Cr1l/Trpm4/C1ra/C1rl/Serping1/Tnfrsf1b/Icosl/Arrb2/Parp3/Vsir/H2-Q4/Cd74/Tlr3/Slc11a1/Ctsh/C1qb/Tap1/Emp2/Igf2/C1qa/Ptpn6/Ticam1/Syk/H60b/Fcgr2b/Serpinb9/B2m/Ctsc/Hpx/Tyrobp/C4b/Ptprc/Masp2/Tap2/Hmox1/H60c/Treml4/H2-M3/Tlr4/M…
7d_IR	GO:0070304	positive regulation of stress-activated protein kinase signaling cascade	149	1.5165e-07	2.13711	Vegfa/Wnt7b/Ccn2/Ceacam1/Map3k5/F2rl1/Gab1/Ripk1/Vangl2/Wnt16/Lyn/Ager/Fzd4/Fzd5/Wnt5a/Dab2/Sh3rf2/Rassf2/Ror2/Ltbr/Fzd8/Map3k11/Hipk2/Emc10/Arhgef5/Mdfic/Bmp2/Irak1/Sh3rf3/Map2k7/App/Map3k3/Traf5/Tnik/Tlr3/Mul1/Tgfb2/Map4k4/Syk/Ptk2b/Fcgr2b/Mid1/Dvl3/Il1rn/Ercc6/Map3k21/Tlr4/Card9/Ern1/Mdfi/Sash1/Mapkbp1/Nod1/Gadd45g/Trf/Met/Nod2/Eda2r
7d_IR	GO:0045765	regulation of angiogenesis	270	1.66923e-07	1.98003	Vegfa/F3/Ceacam1/Creb3l1/Adgra2/Prkd2/Hyal1/Id1/Gab1/Fgfbp1/Col4a2/Pf4/Rapgef3/Wnt5a/Pml/Flt1/C3/Sema6a/Hdac7/Sparc/Pxn/Grn/Lgals3/Abl1/Hipk2/Cd36/Emc10/Itgb1/Stard13/Sirt6/Serpine1/Thbs1/Adgrb1/Stat3/Sema4a/Tnfrsf1a/Shc1/Chil1/Rhoj/Mdk/Notch1/Dll1/Adamts1/Map3k3/Hspb1/Gpr4/Ism1/Tlr3/Ctsh/Emp2/S100a1/Sulf1/Igf2/Tgfb2/Cdh5/Stab1/Ptk2b/Sp1/Stim1/Optc/Hmox1/Itgax/Ptprm/Efna1/Thbs2/Fbln5/Enpp2/Sema3e…
7d_IR	GO:0007265	Ras protein signal transduction	330	1.78269e-07	1.8925	Arhgap17/Stard8/Iqsec2/Arhgef1/Plekhg6/Wasf2/Ripor1/Auts2/Ksr1/F2rl1/Ctnnal1/Ephb2/Arhgef40/Vangl2/Myo9b/Dennd1a/Pdpn/Rapgef3/Trio/Pdgfrb/Timp2/Plekhg3/Plce1/Adgrg1/Apoe/Heg1/Dnmbp/Notch2/Arhgef37/Ednra/Eps8l2/Abl1/Celsr1/Arhgef5/Itgb1/Plekhg2/Stard13/Csf1/Kank2/Gm14137/Phactr4/F11r/Adra1a/Syde1/Rhoj/Kalrn/Notch1/Ralgps1/Itga3/Spry1/Col1a2/Rgl2/Rassf1/Ogt/Dnm2/Farp1/Gpr4/Robo1/Tgfb2/Map4k4/Prag1/…
7d_IR	GO:0042303	molting cycle	107	1.81746e-07	2.25228	Sox9/Egfr/Lhx2/Per1/Vangl2/Prss8/Lrp4/Wnt5a/Numa1/Gli2/Lama5/Krt14/Rela/Cdh3/Celsr1/Lncpint/Apcdd1/Edaradd/Sostdc1/Fgfr2/Sox18/Smo/Notch1/Trp63/Dbi/Fuz/Ctsl/Ppp1r13l/Tgfb2/Fst/Krt17/Lrig1/Lgr4/Eda/Ldb1/Mfsd12/Igfbp5/Sox21/Fgf7/Fzd6/Pdgfa
7d_IR	GO:0042633	hair cycle	107	1.81746e-07	2.25228	Sox9/Egfr/Lhx2/Per1/Vangl2/Prss8/Lrp4/Wnt5a/Numa1/Gli2/Lama5/Krt14/Rela/Cdh3/Celsr1/Lncpint/Apcdd1/Edaradd/Sostdc1/Fgfr2/Sox18/Smo/Notch1/Trp63/Dbi/Fuz/Ctsl/Ppp1r13l/Tgfb2/Fst/Krt17/Lrig1/Lgr4/Eda/Ldb1/Mfsd12/Igfbp5/Sox21/Fgf7/Fzd6/Pdgfa
7d_IR	GO:0099504	synaptic vesicle cycle	223	1.92128e-07	-1.99933	Prkaca/Dgki/Snap29/Apba1/Bcl2l1/Tor1a/Btbd8/Chrna3/Vamp2/Fmr1/Nlgn3/Ap1s2/Itsn2/Synj1/Glra3/Rab5a/Drd1/Atp2a2/Th/Grin3a/Syt2/Nrxn1/Stx1b/Clcn3/4932438A13Rik/Syt11/Cplx3/Chrna7/Ctbp2/Grm7/Stx4a/Rab3gap1/Syt4/Syp/Htr2a/Prepl/Prkar1b/Unc13c/Stxbp5/Ctnnb1/Cplx4/Cdk5r1/Adcy1/Napa/Htr1b/Gsk3b/Btbd9/Cadps/Fgf14/Cask/Dnm1/Rims3/Cplx2/Syt6/Slc10a4/Amph/Apba2/Dnm1l/Rab3a/Ap2m1/Syt1/Syt3/Vamp1/Rap1b/Ppfia2/…
7d_IR	GO:0043406	positive regulation of MAP kinase activity	203	1.96861e-07	2.04937	Vegfa/Wnt7b/P2rx7/Egfr/Fgfr1/Ceacam1/Ksr1/Map3k5/Gab1/Ripk1/Vangl2/Ager/Fzd4/Pdgfrb/Fzd5/Wnt5a/Dab2/Flt1/Plce1/Ror2/Bmp4/Pxn/Fzd8/Map3k11/Arhgef5/Mdfic/Bmp2/Thbs1/Cd24a/Ntf3/Irak1/Shc1/Iqgap1/Cspg4/Map2k7/App/Adra2b/Cd74/Tnik/Robo1/Mul1/Map2k3/Syk/Ptk2b/Igfbp6/Muc20/Dvl3/Il1rn/Ptprc/Ajuba/Pde5a/Ercc6/Erbb2/Map3k21/Adra2a/Tlr4/Igf1/Ern1/Mdfi/Sash1/Lpar1/Mapkbp1/Map3k6/Gadd45g/Akap13/Trf/Met/Nod2/G…
7d_IR	GO:0090288	negative regulation of cellular response to growth factor stimulus	136	1.96861e-07	2.21691	Ptprf/Creb3l1/Adgra2/Pmepa1/Il17rd/Wnt5a/Wfikkn2/Ldlrad4/Nbl1/Sema6a/Tcf7l2/Ltbp1/Wnt4/Sost/Smad6/Bcl9l/Vasn/Abl1/Fbn2/Tsku/Hipk2/Bambi/Tgfbr3/Fbn1/Trp53/Ski/Chst11/Thbs1/Fzd1/Nog/Lrp2/Sostdc1/Tgfb1i1/Notch1/Spry1/Shisa2/Sfrp1/Cav1/Dnm2/Fuz/Veph1/Sulf1/Chrdl1/Sulf2/Fgfrl1/Lemd2/Spry4/Prdm16/Spred2/Htra1/Fstl3/Smad7/Slc2a10/Adam17/Spred3/Twsg1/Grem2/Adamts12/Mmrn2
7d_IR	GO:0030278	regulation of ossification	195	2.08333e-07	2.05547	Vegfa/Sox9/Wnt7b/P2rx7/Ccn1/Fgfr1/Creb3l1/Lrp5/Fgfr3/Id1/Lrp4/Wnt5a/Rassf2/Hdac7/P3h1/Rflna/Bmp4/Ltbp3/Gli3/Sgms2/Bmp7/Wnt4/Sost/Smad6/Ano6/Fbn2/Gli1/Id3/Csf1/Bmp2/Ski/Nog/Clic1/Fndc3b/Ddr2/Trpm4/Zbtb16/Mdk/Notch1/Pkdcc/Trp63/Sfrp1/Bmp2k/Gja1/Ptk2b/Bmp6/Rest/Lrp6/Tacr1/Id2/Limd1/Zfp932/Igf1/Cebpb/Smad7/Ptch1/Tcirg1/Smad3/Twsg1/Osr2/Ptn/Txlng/Smoc1/Ifi204/Zhx3/Lmna/Il6st/Fzd9/Igfbp5/Phospho1/Dhrs3…
7d_IR	GO:0046330	positive regulation of JNK cascade	121	2.27824e-07	2.19071	Wnt7b/Ccn2/Ceacam1/Map3k5/F2rl1/Gab1/Ripk1/Vangl2/Wnt16/Ager/Fzd4/Fzd5/Wnt5a/Dab2/Sh3rf2/Rassf2/Ror2/Ltbr/Fzd8/Map3k11/Hipk2/Arhgef5/Mdfic/Irak1/Sh3rf3/Map2k7/App/Traf5/Tnik/Tlr3/Mul1/Map4k4/Syk/Ptk2b/Fcgr2b/Dvl3/Il1rn/Ercc6/Map3k21/Tlr4/Card9/Ern1/Mdfi/Sash1/Mapkbp1/Nod1/Gadd45g/Trf/Nod2/Eda2r/Tnfrsf11a/Dab2ip/Magi3/Wnt7a/Edn1/Trpv4/Ptpn1/Mlkl/Il1a
7d_IR	GO:0070372	regulation of ERK1 and ERK2 cascade	246	2.49515e-07	2.00812	Cryba1/Vegfa/Psca/Egfr/Ccn1/Ccn2/Fn1/Denn2b/Prkd2/Fgfr3/F2rl1/Ephb2/Slc9a3r1/Npsr1/Lyn/Ager/Pdgfrb/Dab2/C3/Eif3a/Sema6a/Apoe/Gnai2/Bmp4/Lrp1/Notch2/Ednra/Abl1/Cd36/Timp3/Ece1/Csf1r/Bmp2/C1qtnf3/Adra1a/Fgfr2/Ackr3/Shc1/Cnksr3/Chil1/Ezr/Notch1/Map2k7/Arrb2/App/Spry1/Ccl25/Cav1/Cd74/Dusp6/Ptpn6/Syk/Ptk2b/Sstr4/Cavin3/Ptprc/Spry4/Fbln1/Erbb2/Casr/Gpnmb/Nrp1/Tlr4/Igf1/Spred2/Icam1/Akap12/Nod1/Adam17/E…
7d_IR	GO:1905330	regulation of morphogenesis of an epithelium	104	2.57185e-07	2.255	Vegfa/Sox9/Celsr3/Wnt7b/Fgfr1/Znrf3/Vangl2/Wnt5a/Dab2/Ror2/Fzd2/Bmp4/Bmp7/Wnt4/Phldb2/Abl1/Celsr1/Sirt6/Fzd1/Nog/Med12/Smo/Mdk/Ptk7/Rreb1/Sfrp1/Gja1/Sulf1/Gpc3/Ntn4/Cdh1/Dvl3/Lrp6/Itgax/Tbx2/Ryk/Tacstd2/Sall1/Lgr4/Met/Adamts12/Phb2/Agtr1a/Pdgfra/Fgf7/Fzd6/Pdgfa/Wnt7a
7d_IR	GO:0030510	regulation of BMP signaling pathway	86	2.58363e-07	2.28815	Ccn1/Hes1/Wnt5a/Numa1/Nbl1/Tcf7l2/Msx1/Bmp4/Rgma/Notch2/Sost/Smad6/Abl1/Hipk2/Tgfbr3/Fbn1/Ski/Fzd1/Nog/Lrp2/Sostdc1/Neo1/Notch1/Itga3/Sfrp1/Vsir/Cav1/Sulf1/Gpc3/Cdh5/Crb2/Chrdl1/Fst/Lemd2/Fstl1/Htra1/Fstl3/Smad7/Twsg1/Grem2/Zfp423
7d_IR	GO:0032964	collagen biosynthetic process	50	2.62091e-07	2.41358	Ccn2/Fn1/Creb3l1/Tram2/Ager/Rapgef3/Pdgfrb/Vim/Bmp4/Ltbp1/Wnt4/Rcn3/Col5a1/Adora2b/Serpine1/Serpinh1/Arrb2/Nr1h4/P3h3/Ucn/Scx
7d_IR	GO:0035023	regulation of Rho protein signal transduction	124	2.82749e-07	2.16809	Stard8/Arhgef1/Plekhg6/Ripor1/F2rl1/Arhgef40/Myo9b/Trio/Pdgfrb/Plekhg3/Adgrg1/Apoe/Heg1/Dnmbp/Arhgef37/Eps8l2/Abl1/Arhgef5/Itgb1/Plekhg2/Stard13/Kank2/F11r/Adra1a/Kalrn/Itga3/Farp1/Gpr4/Robo1/Prag1/Vav2/Tiam2/Arhgef2/Nrp1/Lpar4/Arhgef19/Arhgef6/Lpar1/Arap3/Akap13/F2rl3/Met/Prex1/Arhgef16/Arhgef3/Col3a1/Arhgef10/Arhgef17/Gpr65/Fgd5/Ccdc125/Arhgap42/Arhgef18/Ect2
7d_IR	GO:0002521	leukocyte differentiation	438	3.06763e-07	1.78369	Vegfa/Zfp36l1/Mafb/Ceacam1/C1qc/Fgfr3/F2rl1/Ptprj/Sox12/Ripk1/Pf4/Zfp36l2/Lyn/Ager/Fzd5/Rassf2/H2-Ab1/Irf1/Ror2/Lef1/Hdac7/Bmp4/Gli3/Pou2f2/Ltbr/Wnt4/Fzd8/Notch2/Abl1/Ppargc1b/Pglyrp1/Zfp608/Fcer1g/Mmp14/Fbn1/Csf1r/Csf1/Fzd7/Malt1/Trp53/Adgrg3/Cd24a/Stat3/Sema4a/Rbp1/Zbtb16/Mdk/Zmiz1/Tshr/Tcf7/Kat2a/Dll1/Irf2bp2/Tcf3/App/Tmem176a/Sfrp1/Vsir/Mertk/Cd74/Foxp1/Azi2/Flt3l/Ctsl/Gpc3/Ptpn6/Syk/Ptk2b/B2…
7d_IR	GO:0060326	cell chemotaxis	218	3.6078e-07	1.9755	Vegfa/Fgfr1/Prkd2/F2rl1/Gab1/Ptprj/Pf4/Myo9b/Lyn/Pdgfrb/Wnt5a/Flt1/Nbl1/Swap70/Lef1/Lox/Hsd3b7/Ednra/Lgals3/Ano6/Arhgef5/Fcer1g/Fcgr3/Csf1r/Csf1/Serpine1/Thbs1/Hbegf/Thbs4/Ackr3/Trpm4/Ccl27a/Mdk/Rarres2/Notch1/S100a14/Ackr4/Arrb2/App/Hspb1/Ccl25/Cd74/Syk/Ptk2b/Tmem102/Rab13/Vcam1/Abcc1/Enpp2/Nrp1/Ppib/Cklf/Dpp4/Lpar1/Slc8b1/Adam17/Epha2/Ccr9/Ptn/Anxa1/Met/Aif1/Nod2/Bcar1/Gas6/Prex1/Arhgef16/Cx3cl…
7d_IR	GO:0032874	positive regulation of stress-activated MAPK cascade	147	4.34409e-07	2.11749	Vegfa/Wnt7b/Ccn2/Ceacam1/Map3k5/F2rl1/Gab1/Ripk1/Vangl2/Wnt16/Ager/Fzd4/Fzd5/Wnt5a/Dab2/Sh3rf2/Rassf2/Ror2/Ltbr/Fzd8/Map3k11/Hipk2/Emc10/Arhgef5/Mdfic/Bmp2/Irak1/Sh3rf3/Map2k7/App/Map3k3/Traf5/Tnik/Tlr3/Mul1/Tgfb2/Map4k4/Syk/Ptk2b/Fcgr2b/Mid1/Dvl3/Il1rn/Ercc6/Map3k21/Tlr4/Card9/Ern1/Mdfi/Sash1/Mapkbp1/Nod1/Gadd45g/Trf/Met/Nod2/Eda2r/Tnfrsf11a/Eif2ak2/Dab2ip/Magi3/Wnt7a/Edn1/Trpv4/Ptpn1/Gdf6/Mlkl/…
7d_IR	GO:0035272	exocrine system development	47	4.45149e-07	2.44368	Sox9/Egfr/Ctnnd1/Fgfr1/Pax6/Tfcp2l1/Dag1/Nfib/Lama5/Bmp7/Esrp2/Tgm2/Fgfr2/Igf2/Ntn4/Cdh1/Nrp1/Igf1/Sox10/Clcn2/Igf1r/Twsg1/Met/Plxna1/Eda/Wls/Fgf7/Pdgfa
7d_IR	GO:0002449	lymphocyte mediated immunity	194	4.54365e-07	2.02136	P2rx7/Ceacam1/C1qc/Ager/Kmt5c/Fzd5/C3/Swap70/H2-Ab1/Stard7/Tnfsf13/Raet1e/H2-Q10/Pou2f2/Rab27a/H2-K1/Fcer1g/Fcgr3/Malt1/Cd24a/Cr1l/Trpm4/C1ra/C1rl/Serping1/Tnfrsf1b/Icosl/Arrb2/Parp3/Vsir/H2-Q4/Cd74/Slc11a1/Ctsh/C1qb/Tap1/Emp2/Igf2/C1qa/Ptpn6/H60b/Fcgr2b/Serpinb9/B2m/Ctsc/Hpx/C4b/Ptprc/Masp2/Tap2/H60c/Treml4/H2-M3/Mr1/Icam1/Clec2d/Dpp4/Smad7/Tcirg1/Fas/Pirb/Nod2/Supt6/Cd81/Was/Clcf1/Unc13d/Tbx21/…
7d_IR	GO:0001837	epithelial to mesenchymal transition	128	4.73407e-07	2.15338	Vegfa/Sox9/Fgfr1/Il17rd/Vangl2/Wnt16/Ager/Pdpn/Wnt5a/Dab2/Zfp703/Ldlrad4/Tcf7l2/Dag1/Ddx17/Lef1/Msx1/Bmp4/Bmp7/Phldb2/Wwtr1/Bcl9l/Vasn/Bambi/Tbx20/Tgfbr3/Usf3/Bmp2/Nog/Fgfr2/Has2/Mdk/Tgfb1i1/Cul7/Notch1/Phldb1/Spry1/Sfrp1/Gja1/Fuz/Tgfb2/Crb2/Flna/Tgfbr3l/Lrp6/Efna1/Tgfbr2/Spred2/Dlg5/Smad7/Smad3/Spred3
7d_IR	GO:0035567	non-canonical Wnt signaling pathway	56	6.26825e-07	2.38258	Celsr3/Wnt7b/Znrf3/Vangl2/Fzd4/Fzd5/Wnt5a/Dab2/Ccdc88c/Ror2/Rspo1/Fzd2/Wnt4/Fzd8/Abl1/Daam2/Celsr1/Fzd7/Fzd1/Med12/Ptk7/Sfrp1/Gpc3/Rnf213/Dvl3/Lrp6/Ryk
7d_IR	GO:0010631	epithelial cell migration	269	6.40926e-07	1.92311	Vegfa/Pkn1/Sox9/Rab25/Plpp3/Fgfr1/Ceacam1/Ptpn23/Adgra2/Prkd2/Hyal1/Fgfbp1/Ager/Myh9/Wnt5a/Apoe/Dock5/Hdac7/Sparc/Lgals12/Clec14a/Bmp4/Pxn/Ltb4r2/Grn/Abl1/Adtrp/Emc10/Itgb1/Epb41l4b/Tgfbr3/Stard13/Fat2/Adora2b/Kank2/Serpine1/Thbs1/Hbegf/Adgrb1/Sema4a/Has2/Rhoj/Notch1/Rin2/Dock1/Itga3/Map3k3/Rreb1/Cd63/Hspb1/Ctsh/Robo1/Ephb4/Stc1/Emp2/Igf2/Tgfb2/Map2k3/Cdh5/Map4k4/Ptk2b/Sp1/Efnb2/Rab13/Nr2f2/Hmox1…
7d_IR	GO:0046034	ATP metabolic process	219	6.6191e-07	-1.99981	Coq9/Atp5g3/Ndufs8/Bpgm/Chchd10/Cyc1/Mtch2/Pink1/Adcyap1/Atp5pb/Msh2/Htr2a/Ak5/Ogdh/Prxl2c/Atp5e/Gm10358/Atp5g1/Atp5o/Coq7/Prkaa2/Parg/Cox7a2/Pfkfb2/Uqcrfs1/Cox7a2l/Hk1/Bid/Pde12/Uqcrq/Gpi1/Ak4/Ddit4/Sdhaf2/Atp5o/Ndufv1/Dnm1l/Vcp/Ndufa8/Dld/Cox4i1/Aldoc/Cycs/Eno2/Ndufs1/Ndufb9/Ndufa10/Pkm/Esrrb/Nudt5/Uqcrc1/Tpi1/Ndufv2/Atp6v1a/Hk2/Eno1/Ak1/Hif1a/Pgk1/Ola1/Guk1/Surf1/Prkaa1/Atp6v1b2/Ndufs2/Ndufb8/…
7d_IR	GO:0042110	T cell activation	372	6.98127e-07	1.81958	Zfp36l1/Mafb/P2rx7/Ceacam1/F2rl1/Sox12/Igfbp2/Hes1/Zfp36l2/Ager/Pag1/Myh9/Fzd5/H2-Ab1/Irf1/Lef1/Cd151/Sdc4/Bmp4/Gli3/Wnt4/Fzd8/Rab27a/Gsn/Lgals3/Abl1/Tnfrsf21/Zfp608/Fcer1g/Fzd7/Malt1/Trp53/Cd24a/Stat3/Sema4a/Zbtb16/Mdk/Zmiz1/Tcf7/Kat2a/Tnfrsf1b/Tcf3/Cd274/Icosl/Ifnar1/Vsir/Cav1/Efnb1/Cd74/Foxp1/Slc11a1/Azi2/Gja1/Ephb4/Ctsl/Igf2/Ptpn6/Syk/B2m/Efnb2/Mettl3/Mill2/Nfkbiz/Ptprc/Elf4/Vcam1/Pde5a/Erbb2…
7d_IR	GO:0098742	cell-cell adhesion via plasma-membrane adhesion molecules	185	7.02091e-07	2.03561	Sdk2/Ptprf/Celsr3/Ceacam1/Igfn1/Palld/Ptpn23/Gpc4/Sdk1/Tenm4/Cd164/Tenm2/Fat4/Mypn/Scarf2/Cdh3/Pcdh1/Celsr1/Ptprs/Dsc2/Fat2/Plxnb2/Amigo2/Bmp2/Celsr2/Cd24a/Hmcn1/Dsg1a/Nectin3/Dsg2/Adgrl1/Tenm3/Slitrk3/Gpc6/Cdh19/Cldn1/Myadm/Robo1/Tgfb2/Cdh5/Il1rap/Crb2/Igsf9b/Cdh23/Ptprd/Cdh1/Pcdhgc3/Il1rn/Fgfrl1/Ajuba/Vcam1/Cdh4/Ptprm/Cldn2/Pcdhga12/Epcam/Tgfbr2/Mcam/Lgals1/Cdh20/Obsl1/Emb/Ccdc141/Cx3cl1/Cdh11/…
7d_IR	GO:0044344	cellular response to fibroblast growth factor stimulus	80	7.0422e-07	2.27579	Zfp36l1/Fgfr1/Ccn2/Creb3l1/Prkd2/Hyal1/Fgfr3/Fgfbp1/Zfp36l2/Wnt5a/Flrt1/Tcf7l2/Fat4/Fgf17/Wnt4/Thbs1/Nog/Fgfr2/Iqgap1/Spry1/Shisa2/Sfrp1/Fuz/Sulf1/Flrt2/Sulf2/Fgfrl1/Zfp36/Spry4
7d_IR	GO:0035107	appendage morphogenesis	139	7.12451e-07	2.15657	Tulp3/Sox9/Fgfr1/Lrp5/Col2a1/Pcnt/Lrp4/Wnt5a/Gli2/Ror2/Lef1/Msx1/Bmp4/Gli3/Bmp7/Notch2/Fbn2/Ece1/Gas1/Ski/Chst11/Nog/Fgfr2/Sik3/Zbtb16/Notch1/Pkdcc/Trp63/Mecom/Gja1/Fuz/Tgfb2/Gpc3/Prrx1/Asph/Med1/Rarb/Traf3ip1/Frem2/Lrp6/Fras1/Tbx2/Reck/Rdh10/Ift140/Ptch1/Pbx2/Rarg/Sall1/Cyp26b1/Osr2/Lmx1b/Cplane1/Idua/Fzd6/Bcl2l11/Tbx5/Pitx2/Wnt7a/Chd7/Pcsk5
7d_IR	GO:0035108	limb morphogenesis	139	7.12451e-07	2.15657	Tulp3/Sox9/Fgfr1/Lrp5/Col2a1/Pcnt/Lrp4/Wnt5a/Gli2/Ror2/Lef1/Msx1/Bmp4/Gli3/Bmp7/Notch2/Fbn2/Ece1/Gas1/Ski/Chst11/Nog/Fgfr2/Sik3/Zbtb16/Notch1/Pkdcc/Trp63/Mecom/Gja1/Fuz/Tgfb2/Gpc3/Prrx1/Asph/Med1/Rarb/Traf3ip1/Frem2/Lrp6/Fras1/Tbx2/Reck/Rdh10/Ift140/Ptch1/Pbx2/Rarg/Sall1/Cyp26b1/Osr2/Lmx1b/Cplane1/Idua/Fzd6/Bcl2l11/Tbx5/Pitx2/Wnt7a/Chd7/Pcsk5
7d_IR	GO:0030879	mammary gland development	116	7.12451e-07	2.18289	Vegfa/Sox9/Lrp5/Elf3/Ccnd1/Ncoa3/Wnt5a/Pml/Zfp703/Gli2/Lef1/Msx1/Bmp4/Gli3/Wnt4/Csf1/Ddr1/Sostdc1/Fgfr2/Smo/Kalrn/Rreb1/Cav1/Irf6/Robo1/Gja1/Capn1/Med1/Btrc/Lrp6/Tbx2/Id2/Chuk/B4galt1/Tgfbr2/Igf1/Cebpb/Igf1r/Cdo1/Ptch1/Epha2/Elf5/Erbb4/Phb2/Tnfrsf11a/Ntn1/Igfbp5/Bcl2l11/Irs1/Tgfb3/Scrib/Stat6/Orai1/Oas2/Slit2/Tgfa/Slc12a2/Xdh
7d_IR	GO:0007160	cell-matrix adhesion	192	7.22346e-07	2.01891	Vegfa/Ccn2/Fn1/Ptprj/Plau/Limch1/Actn1/Itgb5/Plet1/Ptprk/Utrn/Vcl/Dag1/Peak1/Sdc4/Lrp1/Pxn/Whamm/Wnt4/Phldb2/Sned1/Abl1/Camsap3/Cd36/Itgb1/Nid2/Lypd3/Nid1/Mmp14/Csf1/Ddr1/Serpine1/Arhgap6/Thbs1/Slk/Tnxb/Iqgap1/Rin2/Itgb6/Tmem8b/Frem1/Cd63/Ccl25/Fam107a/Bcam/Emp2/Map4k4/Ptk2b/Ajuba/Vcam1/Enpp2/Cttn/Sema3e/Nrp1/B4galt1/Srf/Itgb8/Smad3/Eda/Ldb1/Adamts12/Itga2b/Ninj1/Col3a1/Epha1/Coro2b/Efna5/Adamts9…
7d_IR	GO:0018108	peptidyl-tyrosine phosphorylation	269	7.52211e-07	1.91718	Vegfa/Egfr/Ctnnd1/Plpp3/Fgfr1/Fgfr3/Ptprj/Ephb2/Hes1/Lyn/Gprc5b/Frk/Lrp4/Pdgfrb/Mvp/Flt1/Irf1/Clk4/Pxn/Reln/Gprc5a/Clk2/Ace/Abl1/Cd36/Itgb1/Csf1r/Agrn/Nedd9/Ddr1/Trp53/Hbegf/Cd24a/Thbs4/Ntf3/Efemp1/Adra1a/Fgfr2/Ddr2/Tnfrsf1a/Iqgap1/Cspg4/Pkdcc/Arrb2/App/Ifnar1/Clk1/Sfrp1/Cav1/Cd74/Hsf1/Cntf/Igf2/Cntn1/Ptpn6/Syk/Ptk2b/Clk3/Tmem102/Hpx/Bmp6/Traf3ip1/Ptprc/Efna1/Erbb2/Enpp2/Arhgef2/Nrp1/Adra2a/Tlr4/…
7d_IR	GO:0090130	tissue migration	272	7.93799e-07	1.91275	Vegfa/Pkn1/Sox9/Rab25/Plpp3/Fgfr1/Ceacam1/Ptpn23/Adgra2/Prkd2/Hyal1/Fgfbp1/Ager/Myh9/Wnt5a/Apoe/Dock5/Hdac7/Sparc/Lgals12/Clec14a/Bmp4/Pxn/Ltb4r2/Grn/Abl1/Adtrp/Emc10/Itgb1/Epb41l4b/Tgfbr3/Stard13/Fat2/Adora2b/Kank2/Serpine1/Thbs1/Hbegf/Adgrb1/Sema4a/Has2/Rhoj/Notch1/Rin2/Dock1/Itga3/Map3k3/Rreb1/Cd63/Hspb1/Ctsh/Robo1/Ephb4/Stc1/Emp2/Igf2/Tgfb2/Map2k3/Cdh5/Map4k4/Ptk2b/Sp1/Efnb2/Rab13/Nr2f2/Hmox1…
7d_IR	GO:0007005	mitochondrion organization	463	8.40648e-07	-1.71752	Flcn/Slc25a36/Uqcr10/Nol3/Prdx3/Cdc37/Micos13/Bcl2l1/Atg9b/Timm23/Ndufb6/Timm22/Cox17/Mgarp/Tfam/Tomm40l/Mcu/Wdr35/Sdhaf1/Tk2/Tigar/Bax/Ccar2/Ndufa9/Clec16a/Agk/Atpaf1/Ndufa11/Timm10/Fez1/Golph3/Park7/Gsk3a/Jtb/Afg3l1/Ndufaf5/Ndufa3/Epm2a/Spire1/Bhlha15/Spg7/Fmc1/Hspd1/Primpol/Camkmt/Ndufb2/Ndufs8/Timm13/Sdhaf3/Mcl1/Chchd10/Mtch2/Rnf7/Cox14/Ndufs5/Slc25a46/Pink1/Mtx2/Fis1/Atg14/Atg2b/Bag4/Chchd6/…
7d_IR	GO:0010817	regulation of hormone levels	434	8.40648e-07	1.76128	Snap23/Hsd17b11/Egfr/Fgfr1/Safb/Slc7a8/Pax6/Dkk3/Lrp5/Ildr2/Adh1/Sult1a1/Rab11fip1/H6pd/Slc5a5/Lyn/Fzd4/Cacna1d/Cpt1a/Dab2/Tcf7l2/Slc16a2/Cckar/Niban2/Sgpl1/Dio3/Iyd/Lrp1/Reln/Wnt4/Abcb1a/Srd5a2/Ace/Hmgn3/Npff/Disp1/Abat/Aldh1a3/Ece1/Akr1c14/Ptbp1/Bmp2/Lrp2/Per2/C1qtnf3/Por/Trpm4/Ucp2/Hadh/Slc7a5/Rbp1/Inhbb/Kalrn/Crhbp/Nr1h4/Sfrp1/Ildr1/Ucn/Arnt/Furin/Abcc2/Sidt2/Gja1/Pde1c/Cntf/Ctsl/Igf2/Aldh1a1…
7d_IR	GO:0001942	hair follicle development	92	8.40965e-07	2.19743	Sox9/Egfr/Lhx2/Vangl2/Prss8/Lrp4/Wnt5a/Numa1/Gli2/Lama5/Rela/Cdh3/Celsr1/Lncpint/Apcdd1/Edaradd/Sostdc1/Fgfr2/Sox18/Smo/Notch1/Trp63/Dbi/Fuz/Ctsl/Tgfb2/Fst/Krt17/Lgr4/Eda/Ldb1/Mfsd12/Igfbp5/Sox21/Fgf7/Fzd6/Pdgfa
7d_IR	GO:0048736	appendage development	161	9.22033e-07	2.09022	Tulp3/Sox9/Fgfr1/Lrp5/Col2a1/Pcnt/Lrp4/Wnt5a/Gli2/Ror2/Lef1/Msx1/Bmp4/Gli3/Bmp7/Notch2/Slc7a11/Fbn2/Ece1/Gas1/Ski/Chst11/Nog/Fgfr2/Sik3/Zbtb16/Notch1/Pkdcc/Trp63/Irf6/Mecom/Gja1/Fuz/Scx/Tgfb2/Gpc3/Prrx1/Asph/Med1/Rarb/Nr2f2/Traf3ip1/Frem2/Lrp6/Fras1/Tbx2/Reck/Rdh10/Ift140/Ptch1/Pbx2/Rarg/Sall1/Cyp26b1/Osr2/Lmx1b/Smoc1/Cplane1/Idua/Kremen1/Fzd6/Bcl2l11/Slc39a1/Tbx5/Pitx2/Wnt7a/Chd7/Pcsk5/Kdf1/Itga…
7d_IR	GO:0060173	limb development	161	9.22033e-07	2.09022	Tulp3/Sox9/Fgfr1/Lrp5/Col2a1/Pcnt/Lrp4/Wnt5a/Gli2/Ror2/Lef1/Msx1/Bmp4/Gli3/Bmp7/Notch2/Slc7a11/Fbn2/Ece1/Gas1/Ski/Chst11/Nog/Fgfr2/Sik3/Zbtb16/Notch1/Pkdcc/Trp63/Irf6/Mecom/Gja1/Fuz/Scx/Tgfb2/Gpc3/Prrx1/Asph/Med1/Rarb/Nr2f2/Traf3ip1/Frem2/Lrp6/Fras1/Tbx2/Reck/Rdh10/Ift140/Ptch1/Pbx2/Rarg/Sall1/Cyp26b1/Osr2/Lmx1b/Smoc1/Cplane1/Idua/Kremen1/Fzd6/Bcl2l11/Slc39a1/Tbx5/Pitx2/Wnt7a/Chd7/Pcsk5/Kdf1/Itga…
7d_IR	GO:0034660	ncRNA metabolic process	427	9.35405e-07	-1.72283	Tyw1/Exosc10/Trmt11/Rc3h1/Ddx4/Ints14/Rpp30/Ints4/Wars2/Mto1/Exosc5/Rpl35a/Trub1/Wdr4/Dis3l2/Ints8/Trmt1l/Lars/Bysl/Aars/Wars/Rrp9/Nsun2/Rps17/Elp4/Trub2/Trmt5/Mak16/Rrp1b/Tut7/Mars1/Clp1/Eif6/Mettl6/Mphosph10/Sbds/Nsun3/Rtraf/Exosc2/Exosc9/Mettl4/Pwp2/Wdr43/Mrpl44/Sepsecs/Mecp2/Mettl16/Rars/Rsl1d1/Rcl1/Utp4/Tent2/Heatr1/Mrps11/Trmt112/Rrp15/Polr3k/Tfb2m/Pop7/Ebna1bp2/Tent4a/Tut4/Zcchc8/Dtd2/Ddx4…
7d_IR	GO:0090132	epithelium migration	270	9.35405e-07	1.92318	Vegfa/Pkn1/Sox9/Rab25/Plpp3/Fgfr1/Ceacam1/Ptpn23/Adgra2/Prkd2/Hyal1/Fgfbp1/Ager/Myh9/Wnt5a/Apoe/Dock5/Hdac7/Sparc/Lgals12/Clec14a/Bmp4/Pxn/Ltb4r2/Grn/Abl1/Adtrp/Emc10/Itgb1/Epb41l4b/Tgfbr3/Stard13/Fat2/Adora2b/Kank2/Serpine1/Thbs1/Hbegf/Adgrb1/Sema4a/Has2/Rhoj/Notch1/Rin2/Dock1/Itga3/Map3k3/Rreb1/Cd63/Hspb1/Ctsh/Robo1/Ephb4/Stc1/Emp2/Igf2/Tgfb2/Map2k3/Cdh5/Map4k4/Ptk2b/Sp1/Efnb2/Rab13/Nr2f2/Hmox1…
7d_IR	GO:0018212	peptidyl-tyrosine modification	272	9.35405e-07	1.90644	Vegfa/Egfr/Ctnnd1/Plpp3/Fgfr1/Fgfr3/Ptprj/Ephb2/Hes1/Lyn/Gprc5b/Frk/Lrp4/Pdgfrb/Mvp/Flt1/Irf1/Clk4/Pxn/Reln/Gprc5a/Clk2/Ace/Abl1/Cd36/Itgb1/Csf1r/Agrn/Nedd9/Ddr1/Trp53/Hbegf/Cd24a/Thbs4/Ntf3/Efemp1/Adra1a/Fgfr2/Ddr2/Tnfrsf1a/Iqgap1/Cspg4/Pkdcc/Arrb2/App/Ifnar1/Clk1/Sfrp1/Cav1/Cd74/Hsf1/Cntf/Igf2/Cntn1/Ptpn6/Syk/Ptk2b/Clk3/Tmem102/Hpx/Bmp6/Traf3ip1/Ptprc/Efna1/Erbb2/Enpp2/Arhgef2/Nrp1/Adra2a/Tlr4/…
7d_IR	GO:0030216	keratinocyte differentiation	86	9.35405e-07	2.23529	Zfp36l1/Trim16/Flnb/Pax6/Palld/Fosl2/Wnt16/Ppl/Ncoa3/Krt6b/Numa1/Scel/Dsp/Cdh3/Evpl/Tgm1/Kazn/Sprr1a/Notch1/Trp63/Irf6/Yap1/Sfn/Tgfb2/Med1/Krt6a/Zfp36/St14/Krt17/Exph5/Epha2/Cyp26b1/Ptgs1/Anxa1/Txnip/Srsf6/Grhl1/Rock1/Kdf1/Krt16/Il1a/Abca12/Dnase1l2
7d_IR	GO:0071774	response to fibroblast growth factor	82	9.43726e-07	2.25626	Zfp36l1/Fgfr1/Ccn2/Creb3l1/Prkd2/Hyal1/Fgfr3/Fgfbp1/Zfp36l2/Wnt5a/Flrt1/Tcf7l2/Fat4/Fgf17/Wnt4/Thbs1/Nog/Fgfr2/Iqgap1/Spry1/Shisa2/Sfrp1/Fuz/Sulf1/Flrt2/Sulf2/Fgfrl1/Zfp36/Spry4
7d_IR	GO:0090101	negative regulation of transmembrane receptor protein serine/threonine kinase signaling pathway	106	9.62015e-07	2.1785	Pmepa1/Il17rd/Wnt5a/Wfikkn2/Ldlrad4/Nbl1/Tcf7l2/Ltbp1/Sost/Smad6/Bcl9l/Vasn/Abl1/Fbn2/Tsku/Hipk2/Bambi/Tbx20/Tgfbr3/Fbn1/Trp53/Ski/Chst11/Fzd1/Nog/Lrp2/Sostdc1/Tgfb1i1/Notch1/Spry1/Sfrp1/Cav1/Dnm2/Veph1/Chrdl1/Fst/Lemd2/Prdm16/Spred2/Htra1/Fstl3/Smad7/Slc2a10/Adam17/Spred3/Twsg1/Grem2
7d_IR	GO:0022404	molting cycle process	94	9.79877e-07	2.21096	Sox9/Egfr/Lhx2/Vangl2/Prss8/Lrp4/Wnt5a/Numa1/Gli2/Lama5/Rela/Cdh3/Celsr1/Lncpint/Apcdd1/Edaradd/Sostdc1/Fgfr2/Sox18/Smo/Notch1/Trp63/Dbi/Fuz/Ctsl/Tgfb2/Fst/Krt17/Lrig1/Lgr4/Eda/Ldb1/Mfsd12/Igfbp5/Sox21/Fgf7/Fzd6/Pdgfa
7d_IR	GO:0022405	hair cycle process	94	9.79877e-07	2.21096	Sox9/Egfr/Lhx2/Vangl2/Prss8/Lrp4/Wnt5a/Numa1/Gli2/Lama5/Rela/Cdh3/Celsr1/Lncpint/Apcdd1/Edaradd/Sostdc1/Fgfr2/Sox18/Smo/Notch1/Trp63/Dbi/Fuz/Ctsl/Tgfb2/Fst/Krt17/Lrig1/Lgr4/Eda/Ldb1/Mfsd12/Igfbp5/Sox21/Fgf7/Fzd6/Pdgfa
7d_IR	GO:0045446	endothelial cell differentiation	98	1.09775e-06	2.15407	Vegfa/Wnt7b/Ceacam1/F2rl1/Id1/Pdpn/Rapgef3/Vcl/Heg1/Bmp4/S1pr3/Ptprs/Col18a1/F11r/Abcb1b/Col22a1/Pde2a/Sox18/Tnfrsf1a/Ezr/Cul7/Notch1/Dll1/Ikbkb/Tjp3/Plod3/Cldn1/Myadm/Stc1/Cdh5/Kdm6b/Bmp6/Nr2f2/Sox17/Icam1/Met/Tjp1/Tjp2/Atoh8/S1pr2/Cldn3/Robo4/Hapln2/Rock1/Cldn5/Wnt7a
7d_IR	GO:0003279	cardiac septum development	112	1.12186e-06	2.16941	Ccn1/Vangl2/Hes1/Wnt5a/Heg1/Nphp3/Fzd2/Bmp4/Bmp7/Lrp1/Ltbp1/Notch2/Smad6/Adamts6/Tbx20/Tgfbr3/Trp53/Mdm4/Fzd1/Nog/Lrp2/Fgfr2/Pde2a/Smo/Notch1/Ptk7/Dnm2/Robo1/Fuz/Tgfb2/Nrp2/Rarb/Dvl3/Fgfrl1/Stra6/Slit3/Lrp6/Tbx2/Id2/Nrp1/Tgfbr2/Smad7/Sall1/Maml1/Cplane1/Dhrs3/Tbx5/Ndst1/Pitx2/Frs2/Chd7/Pcsk5
7d_IR	GO:0030509	BMP signaling pathway	130	1.24541e-06	2.14799	Ccn1/Id1/Hes1/Wnt5a/Numa1/Nbl1/Tcf7l2/Ror2/Lef1/Msx1/Bmp4/Bmp7/Rgma/Notch2/Sost/Smad6/Abl1/Hipk2/Tgfbr3/Fbn1/Bmp2/Ski/Fzd1/Nog/Lrp2/Sostdc1/Neo1/Notch1/Itga3/Sfrp1/Vsir/Cav1/Scx/Sulf1/Tgfb2/Gpc3/Cdh5/Crb2/Bmp6/Chrdl1/Fst/Lemd2/Fam83g/Fstl1/Htra1/Fstl3/Smad7/Smad3/Twsg1/Gdf15/Grem2/Zfp423
7d_IR	GO:0098773	skin epidermis development	95	1.33898e-06	2.19474	Sox9/Egfr/Lhx2/Vangl2/Prss8/Lrp4/Wnt5a/Numa1/Gli2/Lama5/Rela/Cdh3/Celsr1/Lncpint/Apcdd1/Edaradd/Sostdc1/Fgfr2/Sox18/Smo/Notch1/Dll1/Trp63/Dbi/Fuz/Ctsl/Tgfb2/Fst/Krt17/Lgr4/Eda/Ldb1/Mfsd12/Igfbp5/Sox21/Fgf7/Fzd6/Pdgfa
7d_IR	GO:0060537	muscle tissue development	393	1.33898e-06	1.78549	Vegfa/Meg3/Sox9/Sik1/Myh14/Fgfr1/Flnb/Boc/Ripk1/Tenm4/Bdnf/Klf5/Pdgfrb/Wnt5a/Hspg2/Plagl1/Tcf7l2/Mrtfb/Ddx17/Lef1/Heg1/Hdac7/Cdon/Usp2/Vgll4/Bmp4/Bmp7/Meis1/Hivep3/Eya1/Lox/Eln/Bcl9l/Dsp/Selenon/Nupr1/Itgb1/Gli1/Tbx20/Tgfbr3/Alpk2/Sirt6/Mylk3/Fzd7/Bmp2/Ski/Nog/Lrp2/Svil/Adra1a/Fgfr2/Med20/Smo/Arid1a/Foxp2/Notch1/Dsg2/Kat2a/Dll1/Trp63/Col11a1/Arrb2/Cav1/Foxp1/Yap1/Tnnt2/Gja1/Scx/Ppp1r13l/Tgfb2/Alp…
7d_IR	GO:0060443	mammary gland morphogenesis	51	1.35841e-06	2.34597	Lrp5/Elf3/Ncoa3/Wnt5a/Pml/Gli2/Bmp4/Gli3/Wnt4/Csf1/Ddr1/Sostdc1/Fgfr2/Cav1/Robo1/Capn1/Med1/Btrc/Lrp6/Tbx2/B4galt1/Tgfbr2/Ptch1/Epha2/Phb2/Ntn1/Igfbp5/Scrib/Stat6/Slit2/Slc12a2
7d_IR	GO:0071772	response to BMP	136	1.37545e-06	2.12894	Ccn1/Col2a1/Id1/Hes1/Wnt5a/Numa1/Nbl1/Tcf7l2/Ror2/Lef1/Msx1/Bmp4/Bmp7/Rgma/Notch2/Sost/Smad6/Abl1/Hipk2/Tgfbr3/Fbn1/Bmp2/Ski/Fzd1/Nog/Lrp2/Sostdc1/Neo1/Notch1/Itga3/Sfrp1/Vsir/Cav1/Scx/Sulf1/Tgfb2/Gpc3/Cdh5/Crb2/Bmp6/Chrdl1/Fst/Lemd2/Fam83g/Fstl1/Htra1/Fstl3/Smad7/Smad3/Twsg1/Gdf15/Grem2/Zfp423/Adamts12
7d_IR	GO:0071773	cellular response to BMP stimulus	136	1.37545e-06	2.12894	Ccn1/Col2a1/Id1/Hes1/Wnt5a/Numa1/Nbl1/Tcf7l2/Ror2/Lef1/Msx1/Bmp4/Bmp7/Rgma/Notch2/Sost/Smad6/Abl1/Hipk2/Tgfbr3/Fbn1/Bmp2/Ski/Fzd1/Nog/Lrp2/Sostdc1/Neo1/Notch1/Itga3/Sfrp1/Vsir/Cav1/Scx/Sulf1/Tgfb2/Gpc3/Cdh5/Crb2/Bmp6/Chrdl1/Fst/Lemd2/Fam83g/Fstl1/Htra1/Fstl3/Smad7/Smad3/Twsg1/Gdf15/Grem2/Zfp423/Adamts12
7d_IR	GO:0007043	cell-cell junction assembly	117	1.44002e-06	2.15827	Actn4/Ctnnd1/Fzd5/Zfp703/Vcl/Pard3/Heg1/Hdac7/Pof1b/Cgn/Ace/Nfasc/Itgb1/Cldn10/Pkp4/F11r/Cldn19/Ikbkb/Nr1h4/Lsr/Cdh19/Cav1/Rhoc/Cldn1/Gja1/Cdh5/Myo1c/Cdh1/Rab13/Cldn2/Marveld3/Dlg5/Cldn4/Srf/Smad7/Cdh20/Cldn22/Epha2/Tjp1/Cdh11/Pkp3/Cd9/Cldn3/Pkp2/Ctnnd2/Rock1/Dchs1/Cldn5/Cldn7/Pmp22/Trpv4/Ect2/Micall2
7d_IR	GO:0043507	positive regulation of JUN kinase activity	66	1.51182e-06	2.2631	Wnt7b/Map3k5/Gab1/Ripk1/Vangl2/Ager/Fzd4/Fzd5/Wnt5a/Dab2/Ror2/Fzd8/Map3k11/Arhgef5/Mdfic/Irak1/Map2k7/Tnik/Mul1/Syk/Ptk2b/Dvl3/Il1rn/Ercc6/Map3k21/Ern1/Mdfi/Sash1/Mapkbp1/Trf/Tnfrsf11a/Dab2ip/Magi3/Edn1/Ptpn1/Mlkl
7d_IR	GO:0061041	regulation of wound healing	114	1.53129e-06	2.12617	Plpp3/Thbd/Ceacam1/F2rl1/Ptprj/Ephb2/Plau/Lyn/Ager/Pdpn/Myh9/Apoe/Wnt4/Phldb2/Ano6/Adtrp/Cd36/Itgb1/Fcer1g/Abat/Serpine1/Thbs1/F11r/Hbegf/Cldn19/Serping1/Rreb1/Cav1/Cldn1/Wfdc1/Gja1/Anxa5/Syk/Vkorc1/C1qtnf1/Adra2a/Tlr4/Prkg1/Tnfrsf12a/Cldn4/Pla2g4a/Klkb1/Sytl4/Smad3/Anxa1/Acta2/Anxa2/Vps33b/Cd9/Cldn3/Tfpi/Srsf6/Pdgfra/Pdgfa/Adrb2/Prkcq
7d_IR	GO:0045860	positive regulation of protein kinase activity	396	1.55588e-06	1.79149	Vegfa/Wnt7b/P2rx7/Egfr/Ccn1/Fgfr1/Tead1/Ceacam1/Ksr1/Map3k5/Pkd1/Ccnd1/Gab1/Ripk1/Vangl2/Ager/Gprc5b/Fzd4/Pdgfrb/Fzd5/Wnt5a/Dab2/Flt1/Plce1/Rassf2/Ror2/Dag1/Slc27a1/Sdc4/Bmp4/Pxn/Reln/Fzd8/Nab2/Ace/Map3k11/Abl1/Strada/Arhgef5/Fbn1/Csf1r/Mdfic/Agrn/Csf1/Nedd9/Malt1/Bmp2/Thbs1/Hbegf/Cd24a/Clu/Ntf3/Adra1a/Irak1/Ddr2/Shc1/Iqgap1/Cspg4/Chil1/Ccnd2/Map2k7/Arrb2/App/Acsl1/Ucn/Adra2b/Cd74/Tnik/Slc11a1/Ro…
7d_IR	GO:0048608	reproductive structure development	375	1.5808e-06	1.77506	Vegfa/Safb2/Zfp36l1/Sox9/Wnt7b/Egfr/Ccn1/Pkd1/Ccnd1/Gab1/Hes1/Fzd4/Ncoa3/Fzd5/Wnt5a/C3/Tcf7l2/Gli2/Ror2/Adgrg1/Lef1/Krt19/Bmp4/Sgpl1/Bmp7/Ccdc134/Wnt4/Notch2/Abcb1a/Srd5a2/Nupr1/Serpinb5/Atn1/Col9a3/Serpine1/Vwf/Nog/Lrp2/Fgfr2/Syde1/Serpinb6b/Alkbh1/Arid1a/Cul7/Notch1/Tcf7/Trp63/Adamts1/Dhh/Arrb2/Sfrp1/Arnt/Mertk/Hs6st1/Slc22a5/Gja1/Arid5b/Hsf1/Ctsl/Sulf1/Igf2/Tgfb2/Ptpn6/Tfeb/Sp1/Arid4a/Med1/Kmt…
7d_IR	GO:0046578	regulation of Ras protein signal transduction	224	1.66699e-06	1.91606	Arhgap17/Stard8/Iqsec2/Arhgef1/Plekhg6/Ripor1/Auts2/F2rl1/Ephb2/Arhgef40/Myo9b/Dennd1a/Trio/Pdgfrb/Timp2/Plekhg3/Plce1/Adgrg1/Apoe/Heg1/Dnmbp/Notch2/Arhgef37/Eps8l2/Abl1/Arhgef5/Itgb1/Plekhg2/Stard13/Csf1/Kank2/F11r/Adra1a/Syde1/Kalrn/Notch1/Ralgps1/Itga3/Spry1/Rgl2/Ogt/Dnm2/Farp1/Gpr4/Robo1/Tgfb2/Map4k4/Prag1/Vav2/Tiam2/Spry4/Erbb2/Arhgef2/Nrp1/Itpkb/Lpar4/Igf1/Arhgef19/Arhgef6/Lpar1/Syngap1/Ara…
7d_IR	GO:0071826	ribonucleoprotein complex subunit organization	176	1.72981e-06	-1.9922	Mcts1/Xab2/Clp1/Nol3/Eif6/Tfip11/Eif3d/Ddx28/Pwp2/Kif5b/Usp39/Scaf11/Klc1/Snrnp200/Mrps11/Sf3b1/Crnkl1/Rps10/Dhx9/Rplp0/Ncbp1/Ago4/Usp4/Nufip1/Ruvbl1/Puf60/Srpk2/Snu13/Rps27/Eral1/Znhit3/Rps25/Ruvbl2/Atm/Rsl24d1/Rpf2/Eif4b/Coil/Gemin2/Eif5/Setx/Xrcc5/Rps5/Rps19/Vcp/Brix1/Nop53/Prpf8/Rpl13a/Eif4h/Snrpb/Mrpl20/Rpsa/Rpl10/Cdc73/Aar2/Ptbp2/Strap/Clns1a/Ptges3/Rpl11/Rps2/Nudt21/Rps15/Rps14/Rpl6/Lsm4/R…
7d_IR	GO:0010717	regulation of epithelial to mesenchymal transition	83	1.8849e-06	2.19247	Vegfa/Il17rd/Ager/Pdpn/Dab2/Zfp703/Ldlrad4/Tcf7l2/Dag1/Lef1/Bmp4/Bmp7/Phldb2/Wwtr1/Bcl9l/Vasn/Bambi/Tbx20/Tgfbr3/Usf3/Bmp2/Nog/Mdk/Tgfb1i1/Notch1/Phldb1/Spry1/Sfrp1/Fuz/Tgfb2/Crb2/Efna1/Tgfbr2/Spred2/Smad7/Smad3/Spred3
7d_IR	GO:0150115	cell-substrate junction organization	92	1.95079e-06	2.15198	Vegfa/Plec/Fn1/Tln1/Ptprj/Lama3/Limch1/Actn1/Ptprk/Vcl/Lamc1/Peak1/Sdc4/Lrp1/Pxn/Whamm/Wnt4/Phldb2/Abl1/Camsap3/Tns1/Mmp14/Arhgap6/Slk/Iqgap1/Dst/Fam107a/Map4k4/Ptk2b/Ajuba/Enpp2/Cttn/Nrp1
7d_IR	GO:0022406	membrane docking	83	2.0538e-06	-2.23077	Nrxn1/Stx1b/Pacs2/Uso1/Ctbp2/Scfd2/Exoc5/Stx4a/Atg14/Unc13c/Vps11/Rab10/Cep290/Rab15/Scfd1/Rab7/Vapb/Rab8a/Rab3a/Syt1/Pdzd8/Exoc6/Cav2/Stx12/Nsf/Stx6/Stx8/Plek/Vps33a/Ykt6/Rims2/Kcnb1/Stxbp1/Snx3/Stx7/Rab3c/Ndrg4/Rims1/Stx3
7d_IR	GO:0051056	regulation of small GTPase mediated signal transduction	255	2.11617e-06	1.90398	Arhgap17/Stard8/Iqsec2/Arhgef1/Plekhg6/Ripor1/Auts2/F2rl1/Ephb2/Arhgef40/Myo9b/Dennd1a/Trio/Pdgfrb/Cd2ap/Timp2/Plekhg3/Plce1/Adgrg1/Apoe/Heg1/Cdon/Dnmbp/Reln/Arhgap18/Notch2/Arhgef37/Eps8l2/Abl1/Arhgef5/Itgb1/Plekhg2/Stard13/Csf1/Kank2/F11r/Cgnl1/Adra1a/Syde1/Kalrn/Notch1/Ralgps1/Itga3/Spry1/Rgl2/Ogt/Dnm2/Farp1/Gpr4/Robo1/Tgfb2/Map4k4/Prag1/Vav2/Tiam2/Spry4/Erbb2/Arhgef2/Nrp1/Itpkb/Lpar4/Igf1/Arh…
7d_IR	GO:1902105	regulation of leukocyte differentiation	239	2.16759e-06	1.9196	Zfp36l1/Mafb/Ceacam1/C1qc/Fgfr3/Sox12/Ripk1/Pf4/Zfp36l2/Lyn/Ager/Rassf2/Irf1/Ror2/Lef1/Bmp4/Gli3/Notch2/Abl1/Ppargc1b/Pglyrp1/Zfp608/Mmp14/Fbn1/Csf1r/Csf1/Malt1/Cd24a/Rbp1/Zbtb16/Mdk/Zmiz1/Tcf7/Kat2a/Tmem176a/Sfrp1/Vsir/Cd74/Flt3l/Ptpn6/Syk/Tyrobp/Mettl3/Tmem176b/Nfkbiz/Ptprc/Il15ra/Id2/Prdm16/Erbb2/H2-M3/Itpkb/Tgfbr2/Clec2d/Cebpb/Fstl3/Smad7/Jak3/Fas/Cyp26b1/Vnn1/Anxa1/Prxl2a/Cd44/Ikzf1/Gas6/Gpr…
7d_IR	GO:0055123	digestive system development	107	2.16759e-06	2.12227	Egfr/Ephb3/Fgfr3/Vangl2/Hes1/Klf5/Wnt5a/Tcf7l2/Gli2/Fat4/Nphp3/Bmp4/Gli3/Hip1r/Fgfr2/Smo/Rarres2/Notch1/Pkdcc/Tcf7/Trp63/Sfrp1/Yap1/Igf2/Cdh1/Rarb/Stra6/Sox17/Tbx2/Id2/Igf1/Sox10/Igf1r/Sall1/Smad3/Lgr4/Wls/Col3a1/Il6st/Pdgfra/Pdgfa/Dchs1/Pitx2/Pcsk5/Cobl/Megf8/Sfrp5/Stx2/Zic3/Foxp4
7d_IR	GO:0007264	small GTPase mediated signal transduction	416	2.23262e-06	1.75711	Arhgap17/Stard8/Iqsec2/Arhgef1/Plekhg6/Wasf2/Ripor1/Auts2/Ksr1/F2rl1/Ctnnal1/Ephb2/Arhgef40/Vangl2/Myo9b/Dennd1a/Pdpn/Rapgef3/Trio/Pdgfrb/Cd2ap/Timp2/Plekhg3/Dock6/Plce1/Ccdc88c/Adgrg1/Apoe/Heg1/Dock5/Cdon/Dnmbp/Reln/Arhgap18/Notch2/Arhgef37/Ednra/Eps8l2/Abl1/Celsr1/Arhgef5/Itgb1/Plekhg2/Stard13/Csf1/Kank2/Gm14137/Phactr4/F11r/Cgnl1/Adra1a/Syde1/Rhoj/Kalrn/Notch1/Dock1/Ralgps1/Itga3/Spry1/Col1a2/…
7d_IR	GO:0050776	regulation of immune response	494	2.23262e-06	1.70084	Pkn1/P2rx7/Ceacam1/C1qc/Prkd2/F2rl1/Ptprj/Sppl2a/Lyn/Ager/Kmt5c/Gprc5b/Blnk/Rbm14/Fzd5/Wnt5a/C3/H2-Ab1/Irf3/Irf1/Apoe/Ifi211/Tnfsf13/H2-Q10/A2m/Nr4a3/Ikbke/Grn/Lgals3/Abl1/Rela/Cd36/Pglyrp1/Tnfrsf21/H2-K1/Fcer1g/Fcgr3/Enpp3/Cfp/Adora2b/Malt1/Stxbp2/Cfb/Cd24a/Cr1l/Trpm4/C1ra/C1rl/Ezr/Serping1/Tnfrsf1b/Cd274/Icosl/Arrb2/Parp3/Vsir/H2-Q4/Cd74/Tlr3/Slc11a1/Ctsh/C1qb/Tap1/Mul1/Igf2/Rbck1/Fyb/Tgfb2/C1q…
7d_IR	GO:0007517	muscle organ development	345	2.5311e-06	1.81581	Meg3/Myh14/Fgfr1/Flnb/Boc/Ripk1/Cryab/Cd164/Vangl2/Bdnf/Klf5/Foxk1/Wnt5a/Plagl1/Tcf7l2/Mrtfb/Dag1/Ddx17/Lef1/Heg1/Hdac7/Cdon/Lama5/Msx1/Usp2/Vgll4/Fzd2/Bmp4/Meis1/Hivep3/Lox/Eln/Bcl9l/Dsp/Selenon/Nupr1/Disp1/Gli1/Tbx20/Tgfbr3/Id3/Sirt6/Fzd7/Bmp2/Ski/Fzd1/Adgrb1/Nog/Lrp2/Zbtb42/Svil/Fgfr2/Med20/Smo/Foxp2/Notch1/Kat2a/Dll1/Col11a1/Arrb2/Cav1/Foxp1/Yap1/Tnnt2/Prr14/Gja1/Arid5b/Cntf/Scx/Tgfb2/Emd/Pim…
7d_IR	GO:0061458	reproductive system development	378	2.61507e-06	1.77058	Vegfa/Safb2/Zfp36l1/Sox9/Wnt7b/Egfr/Ccn1/Pkd1/Ccnd1/Gab1/Hes1/Fzd4/Ncoa3/Fzd5/Wnt5a/C3/Tcf7l2/Gli2/Ror2/Adgrg1/Lef1/Krt19/Bmp4/Sgpl1/Bmp7/Ccdc134/Wnt4/Notch2/Abcb1a/Srd5a2/Nupr1/Serpinb5/Atn1/Col9a3/Serpine1/Vwf/Nog/Lrp2/Fgfr2/Syde1/Serpinb6b/Alkbh1/Arid1a/Cul7/Notch1/Tcf7/Trp63/Adamts1/Dhh/Arrb2/Sfrp1/Arnt/Mertk/Hs6st1/Slc22a5/Gja1/Arid5b/Hsf1/Ctsl/Sulf1/Igf2/Tgfb2/Ptpn6/Tfeb/Sp1/Arid4a/Med1/Kmt…
7d_IR	GO:0051249	regulation of lymphocyte activation	340	2.68167e-06	1.79245	Zfp36l1/Pkn1/Ceacam1/Sox12/Igfbp2/Hes1/Zfp36l2/Lyn/Ager/Kmt5c/Pag1/H2-Ab1/Irf1/Lef1/Tnfsf13/Sdc4/Bmp4/Gli3/Gsn/Lgals3/Abl1/Hps1/Pglyrp1/Tnfrsf21/Zfp608/Mmp14/Malt1/Cd24a/Zbtb16/Mdk/Zmiz1/Tcf7/Kat2a/Tnfrsf1b/Tcf3/Cd274/Icosl/Parp3/Sfrp1/Vsir/Mertk/Cav1/Efnb1/Cd74/Ephb4/Flt3l/Igf2/Cd320/Ptpn6/Ticam1/Syk/Fcgr2b/Tyrobp/Efnb2/Mettl3/Nfkbiz/Ptprc/Il15ra/Vcam1/Tacr1/Zfp335/Id2/Pde5a/Erbb2/Gpnmb/H2-M3/Tl…
7d_IR	GO:0007431	salivary gland development	36	2.68253e-06	2.31425	Egfr/Ctnnd1/Fgfr1/Pax6/Tfcp2l1/Dag1/Nfib/Lama5/Bmp7/Esrp2/Tgm2/Fgfr2/Ntn4/Cdh1/Nrp1/Clcn2/Twsg1/Met/Plxna1/Eda/Fgf7/Pdgfa
7d_IR	GO:0043616	keratinocyte proliferation	39	2.75395e-06	2.31916	Zfp36l1/Wnt16/Ptprk/Notch2/Cdh3/Tgm1/Fgfr2/Has2/Mdk/Trp63/Irf6/Yap1/Sfn/Slurp1/Ctsl/Med1/Efnb2/Zfp36/Fst/Tlr4/Ptch1/Srsf6/Fgf7
7d_IR	GO:0050731	positive regulation of peptidyl-tyrosine phosphorylation	154	2.78167e-06	2.03384	Vegfa/Ctnnd1/Plpp3/Fgfr3/Ptprj/Hes1/Lyn/Gprc5b/Lrp4/Reln/Ace/Abl1/Cd36/Itgb1/Csf1r/Agrn/Nedd9/Trp53/Hbegf/Cd24a/Thbs4/Ntf3/Adra1a/Tnfrsf1a/Iqgap1/Cspg4/Arrb2/App/Cd74/Hsf1/Cntf/Igf2/Cntn1/Syk/Ptk2b/Hpx/Bmp6/Ptprc/Efna1/Enpp2/Arhgef2/Nrp1/Adra2a/Tlr4/Igf1/Icam1/Parp14/Adam17/Parp9/Nod2/Cd44/Cd81/Gas6/Erbb4/Ghr/Nox4/Clcf1/Il6st/Efna5/Pdgfra/Fgf7/Ctf1/Ptpn1/Lif/Sema4d/Tgfa/Crlf1/Erbb3/Ereg/Ncf1/Cd4/…
7d_IR	GO:0050867	positive regulation of cell activation	270	2.78335e-06	1.88816	Fgfr1/Ccn2/Ceacam1/F2rl1/Ptprj/Sox12/Igfbp2/Hes1/Ager/Kmt5c/Pdpn/Pdgfrb/Wnt5a/H2-Ab1/Irf1/Lef1/Tnfsf13/Gli3/Nr4a3/Hps1/Fcer1g/Mmp14/Adora2b/Malt1/Stxbp2/Thbs1/F11r/Cd24a/Zbtb16/Mdk/Zmiz1/Tcf3/Cd274/Icosl/Vsir/Cav1/Efnb1/Cd74/Ephb4/Flt3l/Igf2/Cd320/Ticam1/Syk/Ctsc/Tyrobp/Efnb2/Nfkbiz/Ptprc/Il15ra/Vcam1/Tacr1/Zfp335/H2-M3/Tlr4/Itpkb/Tgfbr2/Igf1/Il33/Dpp4/Pla2g4a/Lgals1/Jak3/Pld2/Vnn1/Anxa1/Aif1/Nod…
7d_IR	GO:0022409	positive regulation of cell-cell adhesion	199	2.87387e-06	1.95428	Plpp3/Ceacam1/Ptpn23/Myo10/Sox12/Igfbp2/Hes1/Ager/Pdpn/Wnt5a/H2-Ab1/Irf1/Lef1/Gli3/Bmp7/Nr4a3/Rela/Piezo1/Malt1/Kif26b/F11r/Cd24a/Irak1/Has2/Zbtb16/Mdk/Nfat5/Zmiz1/Cd274/Icosl/Vsir/Cav1/Efnb1/Cd74/Ephb4/Igf2/Capn1/Syk/Efnb2/Cdh1/Ank3/Nfkbiz/Ptprc/Vcam1/H2-M3/Itpkb/Tgfbr2/Igf1/Icam1/Dpp4/Lgals1/Fstl3/Smad7/Jak3/Vnn1/Anxa1/Aif1/Cd44/Ikzf1/Cd81/Tjp1/Cx3cl1/Cd47/H2-Aa/Il6st/Gcnt2/Il2rg/Rasal3/Foxp3/P…
7d_IR	GO:0045165	cell fate commitment	215	2.93081e-06	1.98682	Notch3/Sox9/Wnt7b/Fgfr1/Pax6/Tead3/Fgfr3/Sox12/Tenm4/Hes1/Wnt16/Pdpn/Wnt5a/Pml/Tcf7l2/Gli2/Ror2/Cdon/Bmp4/Gli3/Wnt4/Eya1/Notch2/Itgb1/Tbx20/Gas1/Fzd7/Trp53/Bmp2/Stat3/Ntf3/Sostdc1/Fgfr2/Sox18/Smo/Tgfb1i1/Notch1/Dll1/Tcf3/Dhh/Sfrp1/Ctsl/Tgfb2/Sh3pxd2b/Prrx1/Kdm6b/Nr2f2/Chrdl1/Apc2/Sox17/Tbx2/Id2/Arhgef2/Gsx2/Epas1/Cebpb/Ptch1/Dmrta2/Cyp26b1/Elf5/Erbb4/Tbx21/Tbx15/Jag2/Wnt5b/Tead4/Ly9/Foxp3/Zfp445/…
7d_IR	GO:0042445	hormone metabolic process	143	2.95272e-06	2.04632	Hsd17b11/Safb/Dkk3/Adh1/Sult1a1/H6pd/Slc5a5/Dab2/Tcf7l2/Slc16a2/Sgpl1/Dio3/Iyd/Reln/Wnt4/Srd5a2/Ace/Disp1/Aldh1a3/Ece1/Akr1c14/Bmp2/Por/Rbp1/Crhbp/Arnt/Furin/Ctsl/Igf2/Aldh1a1/Cpq/Med1/Bmp6/Dio2/Cacna1a/Rest/Ddo/Rpe65/Ttr/Cyp1b1/Igf1/Aanat/Clcn2/Rdh10/Hsd17b2/Igf1r/Cyp26b1/Cyp46a1/Adh7/Ghr/Rdh9/Cacna1h/H2-Ke6/Pdgfra/Pcsk6/Lrat/Dhrs3/Pcsk4/Pcsk5/Cyp26a1
7d_IR	GO:0071902	positive regulation of protein serine/threonine kinase activity	261	3.00488e-06	1.89094	Vegfa/Wnt7b/P2rx7/Egfr/Fgfr1/Tead1/Ceacam1/Ksr1/Map3k5/Pkd1/Ccnd1/Gab1/Ripk1/Vangl2/Ager/Fzd4/Pdgfrb/Fzd5/Wnt5a/Dab2/Flt1/Plce1/Ror2/Slc27a1/Bmp4/Pxn/Fzd8/Map3k11/Arhgef5/Csf1r/Mdfic/Bmp2/Thbs1/Cd24a/Ntf3/Irak1/Shc1/Iqgap1/Cspg4/Ccnd2/Map2k7/App/Acsl1/Adra2b/Cd74/Tnik/Robo1/Mul1/Map2k3/Syk/Ptk2b/Pim1/Igfbp6/Muc20/Dvl3/Il1rn/Ptprc/Ajuba/Pde5a/Pkd2/Ercc6/Erbb2/Map3k21/Adra2a/Tlr4/Igf1/Tcim/Ern1/Mdf…
7d_IR	GO:0014706	striated muscle tissue development	374	3.00991e-06	1.76995	Vegfa/Meg3/Sik1/Myh14/Fgfr1/Flnb/Boc/Ripk1/Tenm4/Bdnf/Klf5/Pdgfrb/Wnt5a/Hspg2/Plagl1/Tcf7l2/Mrtfb/Ddx17/Lef1/Heg1/Hdac7/Cdon/Usp2/Vgll4/Bmp4/Bmp7/Meis1/Hivep3/Eya1/Lox/Eln/Bcl9l/Dsp/Selenon/Nupr1/Itgb1/Gli1/Tbx20/Tgfbr3/Alpk2/Sirt6/Mylk3/Fzd7/Bmp2/Ski/Nog/Lrp2/Svil/Adra1a/Fgfr2/Med20/Smo/Arid1a/Foxp2/Notch1/Dsg2/Kat2a/Dll1/Col11a1/Arrb2/Cav1/Foxp1/Yap1/Tnnt2/Gja1/Scx/Ppp1r13l/Tgfb2/Alpk3/Speg/Emd…
7d_IR	GO:0010712	regulation of collagen metabolic process	48	3.06595e-06	2.28378	Ccn2/Fn1/Creb3l1/Fgfr3/Ager/Rapgef3/Pdgfrb/Vim/Bmp4/Ltbp1/Wnt4/Itgb1/Adora2b/Serpine1/Arrb2/Nr1h4/Vsir/Ucn/Scx/Fap/Mfap4
7d_IR	GO:0003013	circulatory system process	434	3.255e-06	1.7172	Vegfa/Svep1/Egfr/Ccn2/Ceacam1/Lrp5/Rnf207/F2rl1/Ptprj/Dmpk/Ager/Cacna1d/Fxyd1/Apoe/Heg1/Dock5/Slc27a1/Npr3/Gnai2/Anpep/Abcb1a/Ednra/Wwtr1/Smad6/Ace/Dsp/Npff/Smtn/Cd36/Abat/Tbx20/Tgfbr3/Snta1/Dsc2/Ece1/Adora2b/Agrn/Mylk3/F11r/Mdm4/Hbegf/Cbs/Per2/Adra1a/Mfsd2a/Slc4a5/Trpm4/Pde2a/Grip2/Shc1/Rarres2/Dsg2/Atp1a2/Dll1/Tjp3/Nav2/App/Col1a2/F5/Ucn/Cav1/Adra2b/Kcne1l/Plod3/Npr1/Gpr4/Abcc2/Yap1/Tnnt2/Gja1/…
7d_IR	GO:0072384	organelle transport along microtubule	79	3.37174e-06	-2.26255	Mgarp/Cdc42/Dync1i1/Kif5b/Cnih2/Mecp2/Borcs5/Bicd2/Fez1/Dync1h1/Lamp1/Copg1/Map1b/Ap3s2/Prkcz/Agbl4/Fbxw11/Ap3s1/Nefh/Trak1/Copg2/Bloc1s5/Ap3m2/Pex14/Ap3b2/Madd/Spast/Map2/Actr10/Pafah1b1/Bicdl1/Rab1a/Hif1a/Kif5a/Rhot1/Nefl/Uchl1/Mreg/Agtpbp1/Map2k1/Ubb
7d_IR	GO:0045834	positive regulation of lipid metabolic process	138	3.37174e-06	2.05954	Ccn1/Fgfr3/Abcd1/Lyn/Cpt1a/Pdgfrb/Dab2/Zbtb20/Flt1/Pnpla2/Tcf7l2/Apoe/Slc27a1/Nr4a3/Wnt4/Adgrf5/Cd36/Pcx/Adora2b/Acsl3/Nr1h3/Akt2/Mfsd2a/Por/Mlxipl/Dbi/App/Capn2/Nr1h4/Cd74/Igf2/Ptk2b/Bmp6/Vav2/Sctr/Sirt4/Taz/Ces1d/Angptl4/Igf1/Nr1d1/Rdh10/Igf1r/Pla2g4a/Anxa1/Hnf4a/Nod2/Rab38/Cd81/Disp3/Dgat1/Agtr1a/Pdgfra/Irs1/Tnfaip8l3/Dgkz
7d_IR	GO:0007044	cell-substrate junction assembly	89	3.37174e-06	2.18484	Vegfa/Plec/Fn1/Tln1/Ptprj/Lama3/Limch1/Actn1/Ptprk/Vcl/Lamc1/Peak1/Sdc4/Lrp1/Pxn/Whamm/Wnt4/Phldb2/Abl1/Camsap3/Tns1/Mmp14/Arhgap6/Slk/Iqgap1/Dst/Fam107a/Map4k4/Ptk2b/Ajuba/Enpp2/Cttn/Nrp1
7d_IR	GO:0031076	embryonic camera-type eye development	38	3.63377e-06	2.36461	Cryaa/Tulp3/Pax6/Fzd5/Bmp7/Hipk2/Aldh1a3/Phactr4/Arid1a/Aldh1a1/Ppp1r13l/Sp1/Six3/Traf3ip1/Stra6/Lrp6/Tbx2/Rdh10/Ift140/Rarg
7d_IR	GO:0042063	gliogenesis	306	3.73613e-06	1.82098	Sox9/Egfr/Klf15/Plpp3/Nfix/Fn1/Pax6/Abca2/Fgfr3/Ptprj/Tenm4/Hes1/Lyn/Ager/Vim/Tcf7l2/Mxra8/Ror2/Pard3/Dag1/Adgrg1/Lef1/Nfib/Bmp4/Cspg5/Gli3/Lrp1/Reln/Myrf/Nab2/Grn/Abl1/Rela/Daam2/Tnfrsf21/Apcdd1/Cers2/Csf1r/Csf1/Bmp2/Ski/Clu/Nog/Stat3/Akt2/Ntrk2/Ntf3/Lrp2/Efemp1/Idh2/Med12/Cspg4/Smo/Mdk/Notch1/Zmiz1/Vcan/E2f1/Dll1/Tnfrsf1b/Ndrg1/Dbi/App/Prdm8/Lamb2/Lamb1/Cntf/Matn2/Tgfb2/C1qa/Ror1/Mettl3/Lrp6/Id…
7d_IR	GO:0006605	protein targeting	254	3.75059e-06	-1.85486	Vps37c/Gsk3a/Srprb/Cib1/Hacl1/Gosr2/Gdi1/Hspd1/Hspa5/Ywhae/Vps41/Timm13/Pik3r4/Dmtn/Spcs2/Sec63/Nedd4/Srp9/Pink1/Fis1/Sec61g/Bag4/Golga7b/Hspa1l/Trak1/Spcs3/Zfand6/Cdk5r1/Pex6/Tomm70a/Arxes1/Gdap1/Immp1l/Ap4b1/Pdzk1/Vti1b/Pmm1/Rab7/Nbea/Bid/Fbxo7/Pex14/Timm17b/Hspa4/Chm/Romo1/Tram1l1/Arxes2/Pex7/Pex5/Chmp4b/Grpel1/Aip/Scarb2/Zdhhc2/Syngr1/Timm29/Tomm20/Ywhab/Chchd4/Actr3/Snx16/Srp54a/Golga7/Vti1a…
7d_IR	GO:0010970	transport along microtubule	157	3.87631e-06	-1.99342	Mgarp/Cdc42/Fmr1/Dync1i1/Wdr35/Arl8a/Kif5b/Cnih2/Mecp2/Klc1/Myo5a/Borcs5/Bicd2/Fez1/Dync1h1/Ift122/Ift22/Lamp1/Ttc30b/Spg7/Ift81/Ttc30a2/Nefm/Copg1/Map1b/Cilk1/Ap3s2/Prkcz/Pcm1/Agbl4/Lca5/Fbxw11/Ap3s1/Nefh/Trak1/Copg2/Dctn1/Dlg2/Dync1i2/Ift27/Bloc1s5/Arl8b/Ssx2ip/Ap3m2/Ift80/Ift43/Ift46/Pex14/Ift20/Ap3b2/Madd/Spast/Stau2/Map2/Ttc30a1/Ssna1/Arl3/Actr10/Pafah1b1/Bicdl1/Rab1a/Hif1a/Kif5a/Rhot1/Nefl/…
7d_IR	GO:0071900	regulation of protein serine/threonine kinase activity	399	4.20031e-06	1.72126	Vegfa/Wnt7b/P2rx7/Egfr/Fgfr1/Tead1/Ccnjl/Ceacam1/Stk38/Lrp5/Ksr1/Map3k5/Pkd1/Ccnd1/Gab1/Ptprj/Ripk1/Ephb2/Vangl2/Lyn/Ager/Fzd4/Pdgfrb/Fzd5/Wnt5a/Dab2/Flt1/Plce1/Ror2/Apoe/Heg1/Slc27a1/Bmp4/Bmp7/Ccna2/Pxn/Fzd8/Map3k11/Abl1/Arhgef5/Cdk12/Csf1r/Mdfic/Bmp2/Fem1a/Thbs1/Cd24a/Ntf3/Cbs/Irak1/Tnxb/Shc1/Iqgap1/Cspg4/Ccnd2/Map2k7/App/Spry1/Acsl1/Tfap4/Sfrp1/Cav1/Adra2b/Cd74/Dusp6/Tnik/Robo1/Sfn/Mul1/Map2k3…
7d_IR	GO:0048871	multicellular organismal homeostasis	433	4.32242e-06	1.71125	Vegfa/Tns2/Sox9/P2rx7/Egfr/Ccn2/Ceacam1/Col2a1/Ildr2/Id1/Col9a1/Plekhm1/Mfap2/Elovl1/Pdgfrb/Stard7/Cckar/Nphp3/Slc27a1/Npr3/Ltbp3/Nr4a3/Abcb1a/Eif4g1/Rcn3/Trp53inp2/Adamts5/Lcn2/Wwtr1/Adgrf5/Cdh3/Ppargc1b/Cnot3/Cd36/Itgb1/Abat/Ankrd11/Ceacam2/Sirt6/Csf1r/Csf1/Lipa/Nr1h3/Stat3/Crtc1/Per2/Mfsd2a/Crtc3/Aqp2/Pm20d1/Ucp2/Hadh/Acacb/Smo/Mlxipl/Notch1/Tshr/Kmt2a/Dll1/Trp63/Tjp3/Pemt/Aqp3/Lsr/Acsl1/Ogt/C…
7d_IR	GO:0060411	cardiac septum morphogenesis	73	4.41158e-06	2.15719	Ccn1/Vangl2/Hes1/Wnt5a/Fzd2/Bmp4/Bmp7/Notch2/Smad6/Tbx20/Tgfbr3/Trp53/Fzd1/Nog/Lrp2/Fgfr2/Smo/Notch1/Robo1/Tgfb2/Nrp2/Rarb/Dvl3/Fgfrl1/Slit3/Lrp6/Tbx2/Id2/Nrp1/Tgfbr2/Smad7
7d_IR	GO:0031347	regulation of defense response	444	4.41158e-06	1.70228	Egfr/Fgfr1/Ceacam1/Uaca/Per1/F2rl1/Abcd1/Ripk1/Lyn/Ager/Gprc5b/Rbm14/Wnt5a/Pml/Ifnlr1/C3/Irf3/Irf1/Apoe/Ifi211/Traf3ip2/A2m/Ikbke/Tspan6/Grn/Ednra/Ace/Rela/Nupr1/Pglyrp1/Fcer1g/Ggt1/Fcgr3/Enpp3/Aldh2/Pld4/Adora2b/Serpine1/Fem1a/Nr1h3/Cd24a/Stat3/Gbp4/C1qtnf3/Tgm2/Pde2a/Tnfrsf1a/Penk/Mdk/Serping1/Tnfrsf1b/Arrb2/Nr1h4/Lpcat3/Ucn/Cd74/Gpr4/Tlr3/Tnfaip6/Wfdc1/Gja1/Tap1/Mul1/Igf2/Cdh5/Ticam1/Fcgr2b/Se…
7d_IR	GO:0072006	nephron development	131	4.60873e-06	2.03559	Vegfa/Notch3/Sox9/Wnt7b/Ctnnd1/Klf15/Dchs2/Wnk4/Vangl2/Hes1/Pdgfrb/Plce1/Fat4/Lama5/Bmp4/Gli3/Bmp7/Wnt4/Eya1/Notch2/Asxl1/Wwtr1/Nid1/Kif26b/Bmp2/Nog/Col4a4/Smo/Notch1/Dll1/Itga3/Lamb2/Gpr4/Yap1/Sulf1/Gpc3/Sulf2/Cfh/Tacstd2/Ptch1/Sall1/Lgr4/Cd44/Lzts2/Erbb4
7d_IR	GO:0042475	odontogenesis of dentin-containing tooth	65	4.75357e-06	2.23241	Wnt7b/Perp/Nfic/Lrp4/Tcf7l2/Gli2/Lef1/Lama5/Msx1/Bmp4/Gli3/Bmp7/Apcdd1/Edaradd/Ankrd11/Csf1/Serpine1/Bmp2/Sostdc1/Smo/Dll1/Trp63/Stim1/Lrp6/Fst/Chuk/Rogdi/Tcirg1/Eda/Jag2/Pdgfra/Bcl2l11/Itga6/Fam20a/Wdr72
7d_IR	GO:0003382	epithelial cell morphogenesis	42	5.08326e-06	2.29206	Rab25/Flnb/Palld/Id1/Ccdc88c/Pard3/Heg1/Pof1b/Cgn/Fat1/Rilpl1/Col18a1/Col22a1/Plod3/Stc1/Cdh1/St14/Spint2/Met/Cldn3/Rock1/Scrib/Sipa1l3/Frmd6
7d_IR	GO:0035924	cellular response to vascular endothelial growth factor stimulus	55	5.29304e-06	2.24074	Vegfa/Adgra2/Prkd2/Gab1/Pdgfrb/Flt1/Sema6a/Rela/Notch1/Dll1/Cd63/Hspb1/Robo1/Map2k3/Myo1c/Nrp2/Nrp1/Ccbe1/Mapkapk2/Ern1/Anxa1/Adamts12/Dab2ip/Pdgfra/Jcad/Atp2b4/Ramp2/Tcf4/Xdh/Spry2/Dcn/Pgf/Egr3
7d_IR	GO:0032675	regulation of interleukin-6 production	129	5.30925e-06	2.05035	P2rx7/F2rl1/Ager/Wnt5a/Zbtb20/Pou2f2/Ticam2/Cd36/Fcer1g/Adora2b/Cd24a/Stat3/C1qtnf3/Tnfrsf1a/Arrb2/App/Capn2/Nr1h4/Ucn/Cd74/Tlr3/Ptpn6/Ticam1/Syk/Il1rap/Prg4/Tyrobp/Arhgef2/Tlr4/Il33/Mapkapk2/Cd84/Trim30a/Unc93b1/Card9/Cebpb/Nod1/Mavs/Met/Aif1/Nod2/Gas6/Ddx58/Mapk13/Cd47/Zfp64/Arid5a/Cyba/Foxp3/Ifih1/Tnfsf9/Trpv4/Tlr7/Il1rl2/Il17rc/Il1a/Ptafr/Cd300ld/Tlr9/Crhr2/Tlr2/Ereg/Klf2
7d_IR	GO:0070585	protein localization to mitochondrion	93	5.35985e-06	-2.16216	Timm23/Timm22/Mgarp/Tomm40l/Bax/Agk/Timm10/Gsk3a/Hspd1/Timm13/Mtch2/Pink1/Fis1/Bag4/Akt1/Hspa1l/Tomm70a/Gdap1/Immp1l/Hk1/Bid/Fbxo7/Timm17b/Hspa4/Romo1/Grpel1/Aip/Dnm1l/Timm29/Tomm20/Chchd4/Mfn2/Mff/Tomm40/Bag1/Marchf5/Hk2/Bnip3l/Prkaa1/Ppp2r2b/Ywhaz/Tomm22/Hsp90aa1
7d_IR	GO:0060561	apoptotic process involved in morphogenesis	26	5.40846e-06	2.36569	Cryaa/Wnt7b/Ccn1/Lrp5/Cryab/Fzd5/Pml/Lef1/Bmp7/Tgfbr3/Tnfrsf1a/Notch1/Tnfrsf1b/Tgfb2/B4galt1/Jag2/Bcl2l11/Scrib
7d_IR	GO:0048284	organelle fusion	134	5.62778e-06	-2.00438	Syt2/Afg3l1/Gosr2/Stx1b/Spg7/Syt11/Uso1/Vps41/Cplx3/Stx4a/Syt4/Fis1/Rab39/Vps11/Gdap1/Vps39/Vti1b/Rab7/Cplx2/Rab8a/Dnm1l/Rab3a/Syt1/Syt3/Vamp1/Uvrag/Cav2/Stx12/Eno2/Vps8/Vamp4/Cplx1/Vcpip1/Chmp5/Vti1a/Mfn2/Bnip3/Snap25/Stx6/Oma1/Stx8/Bet1/Eno1/Chchd3/Snap47/Stxbp1/Trarg1/Sec22b/Stx7/Vps4a/Tfrc/Stx3
7d_IR	GO:0060828	regulation of canonical Wnt signaling pathway	222	5.7333e-06	1.8714	Sox9/Egfr/Ctnnd1/Znrf3/Dkk3/Adgra2/Fgfr3/Slc9a3r1/Gprc5b/Fzd4/Lrp4/Wnt5a/Dab2/Zfp703/Tcf7l2/Ccdc88c/Ror2/Apoe/Folr1/Nphp3/Rspo1/Gli3/Tle2/Scel/Sost/Wwtr1/Cdh3/Daam2/Bambi/Gli1/Dkk2/Fzd7/Fzd1/Nog/Sostdc1/Fgfr2/Trpm4/Mdk/Notch1/Ptk7/Notum/Zbed3/App/Sfrp1/Cav1/Yap1/Tle1/Fuz/Gpc3/Nkd2/Emd/Btrc/Cdh1/Sulf2/Apc2/Sox17/Jrk/Shisa6/Limd1/Invs/Reck/Sox10/Ubac2/Lmbr1l/Smad3/Lgr4/Eda/Wnk2/Lzts2/Tle3/Wls/Wnt5b…
7d_IR	GO:0032970	regulation of actin filament-based process	380	5.7333e-06	1.74962	Arhgap17/Ankrd23/Ccn2/Wasf2/Rnf207/F2rl1/Id1/Vangl2/Pdpn/Rapgef3/Myh9/Capg/Limch1/Pdgfrb/Cd2ap/Sorbs3/Naa80/Swap70/Fxyd1/Pard3/Vasp/Sdc4/Lrp1/Pxn/Whamm/Wnt4/Arhgap18/Phldb2/Notch2/Gsn/Eln/Abl1/Dsp/Cotl1/Celsr1/Arhgef5/Sptbn1/Plekhg2/Dsc2/Ssh3/Csf1r/Mylk3/Kank2/Gm14137/Hip1r/Arhgap6/F11r/Cgnl1/Ppfia1/Ntf3/Svil/Trpm4/Ccl27a/Iqgap1/Iqgap2/Mdk/Dsg2/Atp1a2/Baiap2l2/Cav1/Rhoc/Myadm/Fam107a/Fhod1/Tnnt2/…
7d_IR	GO:0140056	organelle localization by membrane tethering	78	5.7333e-06	-2.19323	Nrxn1/Stx1b/Pacs2/Uso1/Ctbp2/Scfd2/Exoc5/Stx4a/Atg14/Unc13c/Vps11/Rab10/Cep290/Rab15/Scfd1/Vapb/Rab8a/Rab3a/Syt1/Pdzd8/Exoc6/Cav2/Stx12/Nsf/Stx6/Stx8/Plek/Vps33a/Ykt6/Rims2/Kcnb1/Stxbp1/Stx7/Rab3c/Ndrg4/Rims1/Stx3
7d_IR	GO:0022618	ribonucleoprotein complex assembly	169	5.7333e-06	-1.96751	Mcts1/Xab2/Clp1/Nol3/Eif6/Eif3d/Ddx28/Pwp2/Usp39/Scaf11/Snrnp200/Mrps11/Sf3b1/Crnkl1/Rps10/Dhx9/Rplp0/Ncbp1/Ago4/Usp4/Nufip1/Ruvbl1/Puf60/Srpk2/Snu13/Rps27/Eral1/Znhit3/Rps25/Ruvbl2/Atm/Rsl24d1/Rpf2/Eif4b/Coil/Gemin2/Eif5/Setx/Xrcc5/Rps5/Rps19/Brix1/Nop53/Prpf8/Rpl13a/Eif4h/Snrpb/Mrpl20/Rpsa/Rpl10/Cdc73/Aar2/Ptbp2/Strap/Clns1a/Ptges3/Rpl11/Rps2/Nudt21/Rps15/Rps14/Rpl6/Lsm4/Rpl3/Hsp90aa1/Rrp7a/Naf…
7d_IR	GO:0042476	odontogenesis	90	5.74779e-06	2.12147	Wnt7b/Perp/Nfic/Lrp4/Tcf7l2/Gli2/Lef1/Lama5/Msx1/Bmp4/Gli3/Bmp7/Ednra/Apcdd1/Edaradd/Ankrd11/Id3/Gas1/Csf1/Serpine1/Bmp2/Sostdc1/Fgfr2/Smo/Dll1/Trp63/Lamb1/Stim1/Lrp6/Fst/Chuk/Rogdi/Tcirg1/Osr2/Eda/Jag2/Pdgfra/Bcor/Bcl2l11/Pitx2/Edn1/Itga6
7d_IR	GO:0061136	regulation of proteasomal protein catabolic process	185	5.81831e-06	-1.8723	Fmr1/Usp5/Cdc20/Trib2/Ccar2/Shh/Clec16a/Csnk1a1/Park7/Gsk3a/Epm2a/Tmtc3/Ube2k/Mdm2/Pithd1/Glmn/Tlk2/Rchy1/Ube2g2/Wac/Rybp/Rnf217/Psme3/Styx/Socs4/Gba/Akt1/Hspbp1/Socs5/Nub1/Psmd14/Gsk3b/Sirt2/Sumo1/Arih1/Ufl1/Psme3ip1/Uchl5/Usp7/Bcap31/Gclc/Nudt15/Vcp/Nop53/Tmf1/Kcne2/Ubqln1/Dnajb2/Rnf14/Rnf19a/Desi1/Lamp3/Atxn3/Bbs7/Rpl11/Usp14/Zfand2a/Arih2/Svip/Erlec1/Xpo1/Mapk9/Gabarapl2/Ube2v2/Rad23a/Commd1/…
7d_IR	GO:0003158	endothelium development	111	5.88702e-06	2.06627	Vegfa/Wnt7b/Ceacam1/F2rl1/Id1/Pdpn/Rapgef3/Vcl/Heg1/Bmp4/S1pr3/Ptprs/Stard13/Col18a1/F11r/Abcb1b/Col22a1/Pde2a/Sox18/Tnfrsf1a/Ezr/Cul7/Notch1/Dll1/Ikbkb/Tjp3/Plod3/Cldn1/Myadm/Stc1/Cdh5/Kdm6b/Bmp6/Nr2f2/Sox17/Itgax/Icam1/Met/Tjp1/Adamts12/Tjp2/Atoh8/S1pr2/Cldn3/Robo4/Hapln2/Rock1/Cldn5/Wnt7a
7d_IR	GO:0032103	positive regulation of response to external stimulus	317	6.34411e-06	1.79469	Vegfa/Egfr/Fgfr1/Fn1/Prkd2/F2rl1/Ptprj/Ripk1/Ager/Gprc5b/Rbm14/Pdgfrb/Wnt5a/C3/Swap70/Irf3/Ifi211/Lrp1/Ikbke/Grn/Ednra/Ace/Ano6/Nupr1/Fcer1g/Fcgr3/Csf1r/Adora2b/Csf1/Serpine1/Thbs1/Cd24a/Thbs4/Stat3/Akt2/Ntf3/Tgm2/Pde2a/Ccl27a/Tnfrsf1a/Mdk/Rarres2/S100a14/App/Hspb1/Cd74/Gpr4/Tlr3/Cntf/Ticam1/Ptk2b/Tmem102/Ctsc/Polr3g/Hpx/Med1/Ifi209/Irgm1/Flna/Bmp6/Nfkbiz/Abcc1/Pde5a/Casr/Sfpq/Nrp1/H2-M3/Tlr4/Aoc…
7d_IR	GO:0002683	negative regulation of immune system process	357	6.49069e-06	1.75644	Zfp36l1/Pkn1/Sox9/Mafb/Ceacam1/C1qc/Ptprj/Pf4/Hes1/Lyn/Cd68/Pag1/Nbl1/H2-Ab1/Irf3/Irf1/Sdc4/Bmp4/Gli3/Meis1/A2m/Tspan6/Grn/Adgrf5/Lgals3/Adtrp/Pglyrp1/Tnfrsf21/Zfp608/Fcer1g/Enpp3/Fbn1/Thbs1/Nr1h3/Cd24a/Cr1l/Gabpa/Ezr/Zbtb16/Mdk/Notch1/Serping1/Dll1/Cd274/Arrb2/Parp3/Tmem176a/Sfrp1/Vsir/Ccl25/Mertk/Cd74/Klf13/Gas2l1/Tap1/Mul1/Igf2/Tgfb2/Ptpn6/Ptk2b/Fcgr2b/Serpinb9/Tyrobp/Mettl3/Mill2/Tmem176b/Tra…
7d_IR	GO:0032755	positive regulation of interleukin-6 production	81	6.52597e-06	2.12143	P2rx7/F2rl1/Ager/Wnt5a/Zbtb20/Pou2f2/Ticam2/Cd36/Fcer1g/Adora2b/Stat3/App/Ucn/Cd74/Tlr3/Ticam1/Syk/Il1rap/Tyrobp/Arhgef2/Tlr4/Il33/Unc93b1/Card9/Nod1/Mavs/Aif1/Nod2/Ddx58/Mapk13/Zfp64/Arid5a/Cyba/Ifih1/Tnfsf9/Trpv4/Tlr7/Il1rl2/Il17rc/Il1a/Ptafr/Tlr9/Crhr2/Tlr2/Ereg
7d_IR	GO:0030326	embryonic limb morphogenesis	114	6.61421e-06	2.05603	Tulp3/Fgfr1/Lrp5/Lrp4/Wnt5a/Gli2/Ror2/Lef1/Msx1/Bmp4/Gli3/Bmp7/Notch2/Fbn2/Ece1/Gas1/Ski/Chst11/Nog/Zbtb16/Notch1/Trp63/Mecom/Gja1/Fuz/Tgfb2/Gpc3/Prrx1/Med1/Rarb/Traf3ip1/Frem2/Lrp6/Fras1/Tbx2/Reck/Rdh10/Ift140/Ptch1/Pbx2/Rarg/Sall1/Cyp26b1/Osr2/Lmx1b/Cplane1/Fzd6/Bcl2l11/Tbx5/Pitx2/Wnt7a/Chd7
7d_IR	GO:0035113	embryonic appendage morphogenesis	114	6.61421e-06	2.05603	Tulp3/Fgfr1/Lrp5/Lrp4/Wnt5a/Gli2/Ror2/Lef1/Msx1/Bmp4/Gli3/Bmp7/Notch2/Fbn2/Ece1/Gas1/Ski/Chst11/Nog/Zbtb16/Notch1/Trp63/Mecom/Gja1/Fuz/Tgfb2/Gpc3/Prrx1/Med1/Rarb/Traf3ip1/Frem2/Lrp6/Fras1/Tbx2/Reck/Rdh10/Ift140/Ptch1/Pbx2/Rarg/Sall1/Cyp26b1/Osr2/Lmx1b/Cplane1/Fzd6/Bcl2l11/Tbx5/Pitx2/Wnt7a/Chd7
7d_IR	GO:0060349	bone morphogenesis	83	6.61421e-06	2.14206	Sox9/Lrp5/Col2a1/Fgfr3/Col9a1/Hspg2/Col27a1/Msx1/Bmp4/Ltbp3/Gli3/Nab2/Mmp14/Ski/Thbs1/Cbs/Por/Fgfr2/Sik3/Has2/Serpinh1/Frem1/Carm1/Stc1/Scx/Rarb/Bmp6/Lrp6/Inppl1/Tgfbr2/Ext2/Rarg/Cyp26b1/Osr2
7d_IR	GO:0035456	response to interferon-beta	49	6.61421e-06	2.22731	Ifitm1/Irf1/Ifi211/Ikbke/Igtp/Ifi207/Ifitm2/Ifi209/Irgm1/Ifnar2/Gbp2/Pnpt1/Ifi47/Plscr1/Ifit3/Ifi204/Ifi206/Gm12185/Iigp1/Mndal/Sting1/Xaf1/F830016B08Rik/Ifitm3/Ifit1/Irgm2/Ifi203/Gm4951/Tgtp2/Gbp6/Ifi202b/Bst2/Htra2/Ifi213/Gbp3
7d_IR	GO:0048565	digestive tract development	96	6.72428e-06	2.10701	Egfr/Ephb3/Fgfr3/Vangl2/Hes1/Klf5/Wnt5a/Tcf7l2/Gli2/Fat4/Nphp3/Bmp4/Gli3/Fgfr2/Smo/Rarres2/Notch1/Pkdcc/Tcf7/Trp63/Sfrp1/Yap1/Cdh1/Rarb/Stra6/Sox17/Tbx2/Id2/Sox10/Sall1/Smad3/Lgr4/Col3a1/Il6st/Pdgfra/Pdgfa/Dchs1/Pitx2/Pcsk5/Cobl/Megf8/Sfrp5/Stx2/Zic3/Foxp4
7d_IR	GO:0048278	vesicle docking	65	7.12e-06	-2.22144	Nrxn1/Stx1b/Uso1/Ctbp2/Scfd2/Exoc5/Stx4a/Unc13c/Vps11/Rab10/Rab15/Scfd1/Rab8a/Rab3a/Syt1/Exoc6/Cav2/Stx12/Nsf/Stx6/Stx8/Plek/Vps33a/Ykt6/Rims2/Kcnb1/Stxbp1/Stx7/Rab3c/Ndrg4/Rims1/Stx3
7d_IR	GO:0006457	protein folding	143	7.18775e-06	-1.96789	Fkbp1a/Ppil1/Dnajc18/Ppia/Dffa/Dnaja2/Dnajb14/Pfdn6/Pdcl/Dnajb6/Dnaja4/Fkbp1b/Pdrg1/Grpel1/Aip/Hspa14/Nudcd3/Cct6a/Ppih/Tcp1/Hspb6/Fkbp4/Hspa13/Dnajb2/Cct5/Calr3/Chchd4/Fkbp8/Dnaja3/Cct4/Cct2/Ptges3/Bag1/Hspa9/Selenof/Vbp1/Dnajc10/Ero1a/P4hb/Hsp90aa1/Dnajc5/Cct8/Hspa4l/Cct3/Canx/Cct7/Sgtb
7d_IR	GO:0009583	detection of light stimulus	51	7.20189e-06	-2.34872	Aipl1/Cds2/Gnb1/Cacnb4/Rcvrn/Pde6d/Guca1a/Gngt1/Reep6/Gnat2/Cngb1/Gucy2f/Pde6c/Gnat1/Rs1/Prph2/Pde6b/Guca1b/Rom1/Rho
7d_IR	GO:0048771	tissue remodeling	157	7.21227e-06	1.97478	Vegfa/Tmbim1/P2rx7/Egfr/Ceacam1/Lrp5/Elf3/Fgfr3/Plekhm1/Wnt16/Ager/Pml/Rassf2/Ltbp3/Notch2/Ppargc1b/Tgfbr3/Mmp14/Csf1r/Lipa/Trp53/Abcb1b/Cd24a/Thbs4/Cbs/Tgm2/Ddr2/Cspg4/Mdk/Sfrp1/Cav1/Mir29c/Gja1/Tgfb2/Capn1/Syk/Ptk2b/Flna/Lrp6/Gpnmb/B4galt1/Epas1/Igf1/Tcirg1/Epha2/Trf/Lgr4/Ptn/Gpr137/Nox4/Idua/Tnfrsf11a/Igfbp5/Rock1/Adrb2/Chd7/Timp1/P3h4/Axl/Lif/Il1a/Ctss/Il20ra/Gpr137b/Cthrc1/Mitf/Agt/Tnfrsf11b…
7d_IR	GO:0050730	regulation of peptidyl-tyrosine phosphorylation	218	7.22242e-06	1.84482	Vegfa/Egfr/Ctnnd1/Plpp3/Fgfr3/Ptprj/Hes1/Lyn/Gprc5b/Lrp4/Pdgfrb/Mvp/Irf1/Reln/Gprc5a/Ace/Abl1/Cd36/Itgb1/Csf1r/Agrn/Nedd9/Trp53/Hbegf/Cd24a/Thbs4/Ntf3/Adra1a/Tnfrsf1a/Iqgap1/Cspg4/Arrb2/App/Ifnar1/Sfrp1/Cav1/Cd74/Hsf1/Cntf/Igf2/Cntn1/Ptpn6/Syk/Ptk2b/Tmem102/Hpx/Bmp6/Traf3ip1/Ptprc/Efna1/Enpp2/Arhgef2/Nrp1/Adra2a/Tlr4/Igf1/Icam1/Parp14/Adam17/Parp9/Hnf4a/Nod2/Cd44/Cd81/Gas6/Erbb4/Ghr/Cblc/Cbl/Nox4…
7d_IR	GO:0030193	regulation of blood coagulation	62	7.40082e-06	2.21291	Thbd/Ceacam1/F2rl1/Ptprj/Ephb2/Plau/Lyn/Pdpn/Apoe/Ano6/Adtrp/Cd36/Fcer1g/Abat/Serpine1/Thbs1/F11r/Serping1/Cav1/Anxa5/Syk/Vkorc1/C1qtnf1/Tlr4/Prkg1/Pla2g4a/Klkb1/Anxa2/Vps33b/Cd9/Tfpi/Pdgfra/Pdgfa/Adrb2/Prkcq/Serpine2
7d_IR	GO:0019221	cytokine-mediated signaling pathway	264	7.40082e-06	1.81477	Ptprf/Actn4/F3/Ceacam1/F2rl1/Gab1/Ripk1/Numbl/Ifitm1/Pf4/Wnt5a/Ifnlr1/Irf3/Irf1/Osmr/Slc27a1/Traf3ip2/Ticam2/Ikbke/Rela/Fcer1g/Csf1r/Csf1/Trp53/Cd24a/Stat3/Irak1/Ackr3/Tnfrsf1a/Ikbkb/Nr1h4/Ifnar1/Acsl1/Ccl25/Cav1/Traf5/Cd74/Yap1/Robo1/Mul1/Csf2ra/Cntf/Ptpn6/Syk/Ptk2b/Il1rap/Hpx/Ifitm2/Med1/Irgm1/Mettl3/Il1rn/Ifnar2/Ptprc/Il15ra/Slit3/Chuk/Csf2rb/Appl2/Il33/Nlrc5/Parp14/Irak4/Jak3/Adam17/Mavs/Parp…
7d_IR	GO:0001738	morphogenesis of a polarized epithelium	81	7.76374e-06	2.10972	Celsr3/Wnt7b/Ctnnd1/Znrf3/Slc9a3r1/Lama3/Vangl2/Wnt5a/Dab2/Fat4/Ror2/Lama5/Fzd2/Fat1/Abl1/Camsap3/Celsr1/Fzd1/Med12/Ptk7/Trp63/Astn2/Sfrp1/Fuz/Gpc3/Dvl3/Traf3ip1/Lrp6/Ryk/Tcf15/Dlg5/Cplane1/Erbb4/Fzd6/Dchs1/Wnt7a/Scrib
7d_IR	GO:0006413	translational initiation	99	8.14701e-06	-2.10511	Eif3m/Eif2s1/Eif2b3/Eif4b/Eif5/Npm1/Eif3i/Paip2/Ythdf1/Rpl13a/Eif4h/Eif1a/Eif4e/Eif4a1/Eif4g2/Polr2g/Ctif/Paip2b/Rps2/Eif1ax/Mtif2/Impact/Eif1/Eif2b5/Eif4a2/Uhmk1/Eif3e/Eif3f/Paip1/Khdrbs1/Dhx29/Eif3h/Eif2s3x
7d_IR	GO:0008543	fibroblast growth factor receptor signaling pathway	66	8.16731e-06	2.16004	Fgfr1/Ccn2/Creb3l1/Prkd2/Fgfr3/Fgfbp1/Wnt5a/Flrt1/Tcf7l2/Fat4/Fgf17/Wnt4/Thbs1/Nog/Fgfr2/Iqgap1/Spry1/Shisa2/Fuz/Sulf1/Flrt2/Sulf2/Fgfrl1/Spry4
7d_IR	GO:0002696	positive regulation of leukocyte activation	254	8.16731e-06	1.85195	Ceacam1/F2rl1/Sox12/Igfbp2/Hes1/Ager/Kmt5c/Wnt5a/H2-Ab1/Irf1/Lef1/Tnfsf13/Gli3/Nr4a3/Hps1/Fcer1g/Mmp14/Adora2b/Malt1/Stxbp2/Thbs1/Cd24a/Zbtb16/Mdk/Zmiz1/Tcf3/Cd274/Icosl/Vsir/Cav1/Efnb1/Cd74/Ephb4/Flt3l/Igf2/Cd320/Ticam1/Syk/Ctsc/Tyrobp/Efnb2/Nfkbiz/Ptprc/Il15ra/Vcam1/Tacr1/Zfp335/H2-M3/Tlr4/Itpkb/Tgfbr2/Igf1/Il33/Dpp4/Pla2g4a/Lgals1/Jak3/Pld2/Vnn1/Anxa1/Aif1/Nod2/Ikzf1/Cd81/Gas6/Clcf1/Cftr/Cd47/…
7d_IR	GO:0050818	regulation of coagulation	66	8.32899e-06	2.15858	Thbd/Ceacam1/F2rl1/Ptprj/Ephb2/Plau/Lyn/Pdpn/Apoe/Ano6/Adtrp/Cd36/Fcer1g/Abat/Serpine1/Thbs1/F11r/Serping1/Cav1/Anxa5/Syk/Vkorc1/C1qtnf1/Tlr4/Procr/Prkg1/Pla2g4a/Klkb1/Anxa2/Vps33b/Cd9/Tfpi/Pdgfra/Pdgfa/Adrb2/Prkcq/Serpine2
7d_IR	GO:0032635	interleukin-6 production	136	8.34354e-06	2.04477	P2rx7/F2rl1/Ager/Wnt5a/Zbtb20/Pou2f2/Ticam2/Cd36/Fcer1g/Adora2b/Cd24a/Stat3/C1qtnf3/Tnfrsf1a/Arrb2/App/Capn2/Nr1h4/Ucn/Cd74/Tlr3/Azi2/Ptpn6/Ticam1/Syk/Il1rap/Prg4/Tyrobp/Arhgef2/Tlr4/Il33/Mapkapk2/Cd84/Trim30a/Unc93b1/Card9/Cebpb/Nod1/Mavs/Met/Aif1/Nod2/Gas6/Ddx58/Mapk13/Cd47/Zfp64/Arid5a/Cyba/Foxp3/Ifih1/Tnfsf9/Trpv4/Tlr7/Il1rl2/Il17rc/Il1a/Ptafr/Cd300ld/Tlr9/Sphk2/Crhr2/Tlr2/Ereg/Klf2
7d_IR	GO:0051403	stress-activated MAPK cascade	230	8.58727e-06	1.86654	Vegfa/Zfp36l1/Wnt7b/Egfr/Ccn2/Ceacam1/Map3k5/Per1/Fgfr3/F2rl1/Gab1/Ripk1/Cryab/Vangl2/Wnt16/Ager/Fzd4/Fzd5/Wnt5a/Dab2/Sh3rf2/Rassf2/Ror2/Ltbr/Fzd8/Map3k11/Hipk2/Emc10/Arhgef5/Mdfic/Bmp2/Cbs/Irak1/Tnxb/Ezr/Sh3rf3/Map2k7/App/Map3k3/Sfrp1/Traf5/Tnik/Tlr3/Mecom/Mul1/Tgfb2/Map2k3/Map4k4/Syk/Ptk2b/Fcgr2b/Mid1/Dvl3/Il1rn/Zfp36/Ercc6/Casr/Map3k21/Tlr4/Mapkapk2/Marveld3/Card9/Ern1/Mdfi/Sash1/Igf1r/Mapkbp1…
7d_IR	GO:0090090	negative regulation of canonical Wnt signaling pathway	120	8.58727e-06	2.02706	Sox9/Ctnnd1/Znrf3/Dkk3/Slc9a3r1/Fzd4/Lrp4/Wnt5a/Dab2/Tcf7l2/Ccdc88c/Ror2/Apoe/Nphp3/Gli3/Tle2/Sost/Wwtr1/Gli1/Dkk2/Fzd1/Nog/Sostdc1/Mdk/Notch1/Notum/App/Sfrp1/Cav1/Tle1/Fuz/Gpc3/Nkd2/Emd/Cdh1/Apc2/Sox17/Shisa6/Limd1/Invs/Sox10/Ubac2/Lmbr1l/Lzts2/Tle3/Wnt5b/Dab2ip/Kremen1/Fzd6
7d_IR	GO:0002697	regulation of immune effector process	305	8.85683e-06	1.80113	Pkn1/Myo18a/P2rx7/Ceacam1/F2rl1/Ptprj/Lyn/Ager/Kmt5c/Gprc5b/Fzd5/Wnt5a/Pml/Ifnlr1/C3/Irf3/Irf1/Tnfsf13/Traf3ip2/H2-Q10/A2m/Nr4a3/Tspan6/Grn/Lgals3/Cd36/Pglyrp1/H2-K1/Fcer1g/Fcgr3/Enpp3/Adora2b/Malt1/Stxbp2/Cd24a/Gbp4/Cr1l/Trpm4/Serping1/Tnfrsf1b/Arrb2/Parp3/Vsir/H2-Q4/Cd74/Foxp1/Tlr3/Tap1/Mul1/Igf2/Tgfb2/Ptpn6/Ticam1/Syk/Fcgr2b/Serpinb9/B2m/Hpx/Tyrobp/Mill2/Nfkbiz/Traf3ip1/Ptprc/Tap2/Hmox1/Cfh/Tr…
7d_IR	GO:0061351	neural precursor cell proliferation	175	9.25055e-06	1.9341	Vegfa/Ncor2/Wnt7b/Fgfr1/Lhx2/Pax6/Tead3/Numbl/Lyn/Pcnt/Bdnf/Wnt5a/Rpgrip1/Slc16a2/Gli2/Adgrg1/Lef1/Cdon/Gnai2/Gli3/Igf2bp1/Grn/Gli1/Ctsz/Plxnb2/Trp53/Cd24a/Nog/Tacc2/Lrp2/Rere/Fgfr2/Emx2/Smo/Mdk/Notch1/Gng5/Flna/Six3/Rassf10/Zfp503/Lrp6/Zfp335/Id2/Kif1a/Arhgef2/Appl2/Spint2/Igf1/Sox10/Dct/Tacc1/Spint1/Dmrta2/Sall1/Trf/Ptn/Zfp423/Disp3/Cx3cl1/Rsu1/Fzd9/Kif14/Fzd6/Wnt7a/Frs2/Dagla/Setd1a/Dock7
7d_IR	GO:0010463	mesenchymal cell proliferation	52	9.49122e-06	2.25426	Vegfa/Sox9/Fgfr1/Dchs2/Lrp5/Wnt5a/Fat4/Nfib/Msx1/Bmp4/Bmp7/Gas1/Bmp2/Fgfr2/Smo/Foxp2/Trp63/Foxp1/Gpc3/Prrx1/Lrp6/Tgfbr2/Ptn/Lmna/Fgf7/Pdgfa/Dchs1/Syne1/Irs1
7d_IR	GO:0051017	actin filament bundle assembly	164	9.70508e-06	1.95032	Actn4/Ccn2/Wasf2/Cald1/Id1/Rapgef3/Limch1/Actn1/Itgb5/Sorbs3/Swap70/Sdc4/Pxn/Wnt4/Phldb2/Eln/Abl1/Arhgef5/Fhdc1/Kank2/Arhgap6/F11r/Cgnl1/Ppfia1/Ezr/Baiap2l2/Espn/Rhoc/Fam107a/Fhod1/Carmil1/Baiap2l1/Sh3pxd2b/Triobp/Gas7/Pdlim4/Ptk2b/Flna/Synpo/Tacr1/Tacstd2/Nrp1/Lcp1/Shank1/Lpar1/Srf/Baiap2/Asap3/Smad3/Pdlim1/Met/Aif1/Inpp5k/Tjp1/Cx3cl1/Was/Nox4/Cd47/Lima1/Epha1/Pcdh15/Arhgef10/Coro2b/Mtss1/Gpr65
7d_IR	GO:0001819	positive regulation of cytokine production	329	1.01645e-05	1.77257	Trim16/P2rx7/F3/Prkd2/F2rl1/Ptprj/Ripk1/Pf4/Ager/Gprc5b/Agpat2/Fzd5/Wnt5a/Zbtb20/C3/Irf3/Irf1/Ifi211/Heg1/Nfatc4/Pou2f2/Lrp1/Ticam2/Nr4a3/Tspan6/Abl1/Rela/Cd36/Fcer1g/Sptbn1/Adora2b/Malt1/Serpine1/Thbs1/Clu/Stat3/C1qtnf3/Irak1/Tnfrsf1a/Slc7a5/Mdk/Cd274/Icosl/App/Ifnar1/Hspb1/Ucn/Arnt/Cd74/Furin/Tlr3/Slc11a1/Sulf1/Ticam1/Syk/Il1rap/B2m/Polr3g/Tyrobp/Sulf2/Ptprc/Chuk/Arhgef2/H2-M3/Cyp1b1/Adra2a/Tlr…
7d_IR	GO:0010721	negative regulation of cell development	349	1.01734e-05	1.73184	Vegfa/Notch3/Sox9/Actn4/Wnt7b/Lhx2/Pax6/Tnr/Fgfr3/Id1/Ephb2/Ctdsp1/Hes1/Bdnf/Lrp4/Wnt5a/Dab2/Sema6a/Vim/Mylip/Adgrg1/Apoe/Rflna/Bmp4/Gli3/Bmp7/Nfatc4/Rgma/Lrp1/Meis1/S1pr3/Daam2/Itgb1/H2-K1/Ptprs/Cers2/Ctsz/Fbn1/Spock1/Ptbp1/Trp53/Sema3b/Ski/Cd24a/Nog/Stat3/Sema4a/Efemp1/Plxna3/Idh2/Nr2f1/Zhx2/Cspg4/Neo1/Sez6/Notch1/Dll1/App/Carm1/Trim11/Cav1/Foxp1/Npr2/Cntf/Map4k4/Prag1/B2m/Med1/Efnb2/Adcy6/Flna…
7d_IR	GO:0046328	regulation of JNK cascade	165	1.05692e-05	1.95242	Wnt7b/Egfr/Ccn2/Ceacam1/Map3k5/Per1/F2rl1/Gab1/Ripk1/Vangl2/Wnt16/Ager/Fzd4/Fzd5/Wnt5a/Dab2/Sh3rf2/Rassf2/Ror2/Ltbr/Fzd8/Map3k11/Hipk2/Arhgef5/Mdfic/Cbs/Irak1/Tnxb/Sh3rf3/Map2k7/App/Sfrp1/Traf5/Tnik/Tlr3/Mecom/Mul1/Map4k4/Syk/Ptk2b/Fcgr2b/Dvl3/Il1rn/Ercc6/Map3k21/Tlr4/Marveld3/Card9/Ern1/Mdfi/Sash1/Igf1r/Mapkbp1/Nod1/Gadd45g/Trf/Nod2/Eda2r
7d_IR	GO:0050918	positive chemotaxis	40	1.08869e-05	2.28119	Vegfa/Wnt7b/F2rl1/Ptprj/Ager/Wnt5a/Lrp1/Lgals3/Akt2/Ntf3/Lrp2/Casr/Nrp1/Smad3/Met/Artn/Cx3cl1/Fgf7/Scrib
7d_IR	GO:2000826	regulation of heart morphogenesis	36	1.09225e-05	2.23018	Sox9/Hes1/Wnt5a/Bmp4/Bmp7/Eya1/Bmp2/Nog/Smo/Notch1/Robo1/Gng5/Tgfb2/Pim1/Lrp6/Tbx2/Tgfbr2
7d_IR	GO:2000058	regulation of ubiquitin-dependent protein catabolic process	153	1.15421e-05	-1.95481	Usp5/Cdc20/Pdcl3/Trib2/Ccar2/Shh/Clec16a/Csnk1a1/Park7/Gsk3a/Ube2k/Mdm2/Glmn/Tlk2/Rchy1/Wac/Rybp/Agbl4/Rnf217/Styx/Socs4/Gba/Akt1/Rpl23/Hspbp1/Socs5/Nub1/Gsk3b/Sirt2/Sumo1/Arih1/Ufl1/Uchl5/Usp7/Bcap31/Gclc/Vcp/Nop53/Ptk2/Ubqln1/Ube3a/Dnajb2/Rnf14/Rnf19a/Desi1/Pten/Bbs7/Rpl11/Usp14/Zfand2a/Arih2/Svip/Xpo1/Mapk9/Ube2v2/Rad23a/Rps7/Commd1/Zyg11b/Rack1/Agtpbp1/Sumo2/Ankib1
7d_IR	GO:0001649	osteoblast differentiation	170	1.18517e-05	1.92323	Vegfa/Sox9/Wnt7b/Ccn1/Fgfr1/Creb3l1/Lrp5/Id1/Sirt7/Rassf2/Gli2/Hdac7/Bmp4/Gli3/Bmp7/Wnt4/Lox/Trp53inp2/Wwtr1/Smad6/Fbn2/Gli1/Tgfbr3/Id3/Bmp2/Ski/Fzd1/Nog/Clic1/Fndc3b/Ddr2/Trpm4/Smo/Notch1/Trp63/Dhh/Sfrp1/Gja1/Igf2/Sh3pxd2b/Bmp6/Rest/Id2/Limd1/Zfp932/Igf1/Cebpb/Ptch1/Tcirg1/Epha2/Smad3/Lgr4/Twsg1/Smoc1/Ifi204/Zhx3/Mef2d/Lmna/Il6st
7d_IR	GO:0007435	salivary gland morphogenesis	33	1.19918e-05	2.26475	Egfr/Ctnnd1/Fgfr1/Pax6/Dag1/Nfib/Lama5/Bmp7/Esrp2/Tgm2/Fgfr2/Ntn4/Cdh1/Nrp1/Twsg1/Met/Plxna1/Eda/Fgf7/Pdgfa
7d_IR	GO:0072073	kidney epithelium development	125	1.19918e-05	2.02662	Vegfa/Sox9/Wnt7b/Klf15/Fgfr1/Wnk4/Hes1/Bdnf/Gsta3/Fat4/Lama5/Bmp4/Gli3/Bmp7/Wnt4/Eya1/Notch2/Asxl1/Wwtr1/Smad6/Kank2/Kif26b/Bmp2/Nog/Fgfr2/Smo/Notch1/Vcan/Dll1/Spry1/Sfrp1/Lamb2/Yap1/Gpc3/Efnb2/Rarb/Tacstd2/Epcam/Smad7/Ptch1/Sall1/Smad3/Lgr4/Cd44/Lzts2
7d_IR	GO:0000209	protein polyubiquitination	219	1.19918e-05	-1.87248	Ube2g2/Nedd4/Peli1/Ube2n/Rnf217/Fbxo28/Cbfb/Fbxw11/Amfr/Rc3h2/Ctnnb1/Cdc16/Trim44/Rnf115/Fbxl17/Lrsam1/Tnks/Rbx1/Anapc11/Hecw2/Ube2d3/Zfp91/Arih1/Rnf187/Rnf152/Mgrn1/Ube3b/Tnks2/Ube2b/Ube2e1/Cdc27/Cdc34/Itch/Marchf6/Ube3a/Hace1/Plaa/Mkrn1/Rnf14/Ube2v1/Otub2/Rnf34/Smurf2/Rnf168/Rnf19a/Traf3/Ube2l3/Aktip/Arih2/Marchf5/Ube2w/Ube2cbp/Ube2v2/Ube2g1/Cul1/Spop/Cul3/Ttc3/Marchf1/Ube2e3/Ube2j1/Xiap/Ankib1
7d_IR	GO:0001656	metanephros development	77	1.25227e-05	2.17101	Sox9/Wnt7b/Hes1/Pdgfrb/Fat4/Bmp4/Gli3/Bmp7/Wnt4/Eya1/Wwtr1/Id3/Fbn1/Kif26b/Aqp2/Smo/Spry1/Lamb2/Yap1/Gpc3/Sox17/Fras1/Id2/Rdh10/Dlg5/Ptch1/Sall1/Aph1c/Lgr4/Osr2/Mtss1/Slc5a1/Pdgfra/Pdgfa/Myc/Lif/Slit2/Six1
7d_IR	GO:0002819	regulation of adaptive immune response	141	1.2834e-05	1.97285	Pkn1/P2rx7/Ager/Kmt5c/Fzd5/C3/H2-Ab1/Irf1/Tnfsf13/H2-Q10/H2-K1/Fcer1g/Fcgr3/Malt1/Cd24a/Trpm4/Tnfrsf1b/Cd274/Parp3/Vsir/H2-Q4/Cd74/Slc11a1/Ptpn6/Fcgr2b/B2m/Hpx/Nfkbiz/Ptprc/Tap2/H2-M3/Mr1/Il33/Dpp4/Pla2g4a/Smad7/Jak3/Anxa1/Nod2/Cd44/Supt6/Cd81/Was/Clcf1/Tbx21/Arid5a/Il1r1/Eif2ak4/Nectin2/Foxp3/Prkcq/Paxip1/Fadd/Loxl3/Rsad2/Il4ra/Stat6/Adcy7
7d_IR	GO:0050920	regulation of chemotaxis	186	1.2877e-05	1.87319	Vegfa/Fgfr1/Fn1/Adgra2/Prkd2/F2rl1/Ptprj/Lyn/Ager/Pdgfrb/Wnt5a/Nbl1/Swap70/Sema6a/Ednra/Ano6/Csf1r/Agrn/Csf1/Serpine1/Sema3b/Thbs1/Thbs4/Akt2/Ntf3/Sema4a/Plxna3/Zswim8/Ccl27a/Mdk/Rarres2/Notch1/S100a14/App/Hspb1/Cd74/Robo1/Ptk2b/Tmem102/Efnb2/Sema6c/Ryk/Casr/Sema3e/Nrp1/Dpp4/Lpar1/Slc8b1/Sema4g/Adam17/Smad3/Ptn/Met/Aif1/Nod2/Sema6d/Artn/Gas6/Cx3cl1/Mtus1
7d_IR	GO:0061564	axon development	483	1.2877e-05	1.65146	Vegfa/Notch3/Ptprf/Celsr3/Wnt7b/Fn1/Lhx2/Ephb3/Boc/Pax6/Auts2/Tnr/Fgfr3/Ephb2/Numbl/Lama3/Plxnb1/Vangl2/Bdnf/Tenm2/Lrp4/Igfals/Wnt5a/Sema6a/Vim/Vcl/Gli2/Cckar/Dag1/Apoe/Folr1/Vasp/Nfib/Lama5/Gli3/Bmp7/Rgma/Lrp1/Mypn/Nr4a3/Reln/Grn/Abl1/Kif13b/Nfasc/Tsku/Ntn3/Tnfrsf21/Itgb1/Ptprs/Cers2/Raph1/Gas1/Csf1r/Agrn/Plxnb2/Ddr1/Sema3b/Zic2/Nog/Ntrk2/Ntf3/Lrp2/Sema4a/Plxna3/Fgfr2/Zswim8/Smo/Neo1/Dst/Kalrn/N…
7d_IR	GO:0045995	regulation of embryonic development	113	1.3038e-05	2.03868	Tulp3/Fgfr1/Lama3/Tenm4/Vangl2/Hes1/Wnt5a/Gli2/Dag1/Lama5/E4f1/Fzd2/Bmp4/Gli3/Bmp7/Wnt4/Phldb2/Celsr1/Col5a1/Fzd7/Fzd1/Notch1/Lama2/Ptk7/Phldb1/Dll1/Sfrp1/Myadm/Gja1/Fuz/Scx/Sulf1/Crb2/Dvl3/Il1rn/Traf3ip1/Lrp6/Sox17/Tbx2/Col5a2/Igf1
7d_IR	GO:0009913	epidermal cell differentiation	153	1.31049e-05	1.94003	Zfp36l1/Trim16/Fgfr1/Flnb/Pax6/Palld/Fosl2/Slc9a3r1/Hes1/Wnt16/Ppl/Ncoa3/Krt6b/Numa1/Gli2/Bmp4/Scel/Dsp/Cdh3/Evpl/Gli1/Tgm1/Kazn/Sprr1a/Notch1/Dll1/Trp63/Irf6/Yap1/Sfn/Tgfb2/Triobp/Cdh23/Med1/Krt6a/Rest/Zfp36/St14/Krt17/Spink5/Exph5/Ptch1/Epha2/Cyp26b1/Ptgs1/Anxa1/Pdzd7/Txnip/Ovol1/Jag2/Pcdh15/Srsf6/Grhl1/Tprn/Rock1/Scrib/Kdf1/Krt16/Il1a/Abca12/Dnase1l2/Clrn1/Cux1/Sod1/Klf4/Hey2/Alox8
7d_IR	GO:0001818	negative regulation of cytokine production	203	1.31049e-05	1.86273	Cryba1/Fgfr1/Ceacam1/Abcd1/Ager/Ssc5d/Pml/Cd2ap/Irf3/Lef1/Hdac7/Ticam2/Cdh3/Pglyrp1/Tnfrsf21/Ptprs/Thbs1/Cd24a/Gbp4/C1qtnf3/Akap8/Tnfrsf1a/Ezr/Inhbb/Dll1/Cd274/Arrb2/Nr1h4/Vsir/Mertk/Furin/Slc11a1/Hsf1/Mul1/Tgfb2/Ptpn6/Fcgr2b/Prg4/Tyrobp/Traf3ip1/Ptprc/Zfp36/Hmox1/Appl2/Gpnmb/Tlr4/Tspo/Igf1/Il33/Cd84/Trim30a/Mapkbp1/Smad7/Slc2a10/Jak3/Epha2/Lgr4/Twsg1/Anxa1/Met/Nod2/Crebbp/Gas6/Cx3cl1/Tbx21/Nmi/F…
7d_IR	GO:0110110	positive regulation of animal organ morphogenesis	82	1.31055e-05	2.12959	Vegfa/Sox9/Fgfr1/Wnt5a/Pml/Bmp4/Bmp7/Wnt4/Ednra/Csf1/Bmp2/Nog/Fgfr2/Smo/Mdk/Foxp2/Notch1/Spry1/Robo1/Tgfb2/Pim1/Med1/B4galt1/Tgfbr2/Sall1/Lgr4/Ptn/Agtr1a/Srsf6/Pdgfra/Fgf7/Frs2/Edn1/Myc/Lif
7d_IR	GO:0010634	positive regulation of epithelial cell migration	139	1.31055e-05	2.01885	Vegfa/Sox9/Rab25/Plpp3/Fgfr1/Adgra2/Prkd2/Hyal1/Fgfbp1/Wnt5a/Dock5/Hdac7/Sparc/Bmp4/Grn/Abl1/Emc10/Epb41l4b/Adora2b/Serpine1/Thbs1/Hbegf/Has2/Rhoj/Rin2/Dock1/Itga3/Map3k3/Rreb1/Hspb1/Ctsh/Igf2/Tgfb2/Map2k3/Map4k4/Ptk2b/Sp1/Hmox1/Tacr1/Enpp2/Nrp1/Ccbe1/Tgfbr2/Igf1/Sash1/Plcg1/Adam17/Anxa1/Met/Bcar1/Atoh8/Srpx2
7d_IR	GO:0032965	regulation of collagen biosynthetic process	41	1.31055e-05	2.26734	Ccn2/Fn1/Creb3l1/Ager/Rapgef3/Pdgfrb/Vim/Bmp4/Ltbp1/Wnt4/Adora2b/Serpine1/Arrb2/Nr1h4/Ucn/Scx
7d_IR	GO:0001885	endothelial cell development	65	1.31541e-05	2.18022	Vegfa/Wnt7b/F2rl1/Id1/Rapgef3/Vcl/Heg1/S1pr3/Ptprs/Col18a1/F11r/Abcb1b/Col22a1/Pde2a/Sox18/Tnfrsf1a/Ezr/Ikbkb/Tjp3/Plod3/Cldn1/Myadm/Stc1/Cdh5/Icam1/Met/Tjp1/Tjp2/S1pr2/Cldn3/Robo4/Hapln2/Rock1/Cldn5/Wnt7a
7d_IR	GO:0031503	protein-containing complex localization	245	1.33598e-05	-1.78716	Nup107/Haspin/Vamp2/Xpot/Mapk10/Wdr35/Kif5b/Synj1/Neto1/Cnih2/Eif5a/Ift122/Fyttd1/Sgcd/Akap6/Ift22/Eps15/Nrxn1/Stx1b/Ttc30b/Nup88/Thoc7/Ift81/Ddx25/Ttc30a2/Ncbp1/Cilk1/Nsg1/Ddx39a/Prkcz/Stx4a/Nedd4/Anks1b/Ddx19b/Adam10/Riok2/Pcm1/Lca5/Ap2b1/Ssb/Ralgapb/Gsk3b/Arhgap44/Dlg2/Sirt2/Mios/Ift27/Ssx2ip/Ift80/Ift43/Dnm1/Ift46/Zc3h11a/Ddx19a/Ift20/Npm1/Rab8a/Ap2m1/Cep112/Nptn/Fkbp4/Stau2/Rab11a/Dlg1/Nup85…
7d_IR	GO:0007409	axonogenesis	444	1.36805e-05	1.66199	Vegfa/Notch3/Celsr3/Wnt7b/Fn1/Lhx2/Ephb3/Boc/Pax6/Auts2/Tnr/Fgfr3/Ephb2/Numbl/Lama3/Plxnb1/Vangl2/Bdnf/Tenm2/Lrp4/Igfals/Wnt5a/Sema6a/Vim/Vcl/Gli2/Cckar/Dag1/Apoe/Vasp/Nfib/Lama5/Gli3/Bmp7/Rgma/Lrp1/Mypn/Nr4a3/Reln/Abl1/Kif13b/Nfasc/Tsku/Ntn3/Itgb1/Ptprs/Raph1/Gas1/Csf1r/Agrn/Plxnb2/Sema3b/Zic2/Nog/Ntrk2/Ntf3/Lrp2/Sema4a/Plxna3/Fgfr2/Zswim8/Smo/Neo1/Dst/Kalrn/Notch1/Lama2/App/Slitrk3/Prdm8/Szt2/M…
7d_IR	GO:0060840	artery development	99	1.39601e-05	2.06951	Vegfa/Notch3/Hes1/Pdgfrb/Apoe/Folr1/Bmp4/Gli3/Lrp1/Ltbp1/Eya1/Lox/Smad6/Adgrf5/Adamts6/Fkbp10/Nog/Lrp2/Pde2a/Mdk/Efemp2/Notch1/Zmiz1/Dnm2/Robo1/Ephb4/Fuz/Tgfb2/Prrx1/Efnb2/Stra6/Tbx2/Nrp1/Srf/Smad7/Slc2a10
7d_IR	GO:0007162	negative regulation of cell adhesion	246	1.39601e-05	1.84609	Vegfa/Actn4/Ceacam1/Tnr/Muc21/Plxnb1/Ager/Pag1/Fzd4/Zfp703/Plet1/Swap70/Sema6a/H2-Ab1/Irf1/Lef1/Sdc4/Bmp4/Gli3/Lrp1/Phldb2/Lgals3/Abl1/Adtrp/Tnfrsf21/Zfp608/Abat/Mmp14/Spock1/Plxnb2/Fzd7/Serpine1/Arhgap6/Bmp2/Thbs1/Cd24a/Plxna3/Mdk/Notch1/Cd274/Vsir/Nat8f3/Ccl25/Cd74/Myadm/Fam107a/Lamb1/Ptpn6/Cdh1/Bmp6/Il1rn/Ptprc/Fbln1/C1qtnf1/Pde5a/Erbb2/Enpp2/Tacstd2/Sema3e/Epcam/Gpnmb/H2-M3/Cyp1b1/Spint2/Prkg…
7d_IR	GO:0120193	tight junction organization	65	1.53424e-05	2.17074	Actn4/Svep1/Fzd5/Pard3/Pof1b/Cgn/Itgb1/Cldn10/F11r/Cldn19/Ikbkb/Lsr/Cldn1/Gja1/Cdh5/Myo1c/Cdh1/Rab13/Cldn2/Marveld3/Cldn4/Srf/Cldn22/Epha2/Tjp1/Cldn3/Pkp2/Rock1/Cldn5/Cldn7/Tgfb3/Ect2/Micall2/Ramp2
7d_IR	GO:1902742	apoptotic process involved in development	34	1.60367e-05	2.2665	Cryaa/Wnt7b/Ccn1/Lrp5/Cryab/Fzd5/Pml/Lef1/Bmp7/Tgfbr3/Tnfrsf1a/Xkr6/Notch1/Tnfrsf1b/Tgfb2/Six3/B4galt1
7d_IR	GO:1900046	regulation of hemostasis	63	1.61203e-05	2.17497	Thbd/Ceacam1/F2rl1/Ptprj/Ephb2/Plau/Lyn/Pdpn/Apoe/Ano6/Adtrp/Cd36/Fcer1g/Abat/Serpine1/Thbs1/F11r/Serping1/Cav1/Anxa5/Syk/Vkorc1/C1qtnf1/Tlr4/Prkg1/Pla2g4a/Klkb1/Anxa2/Vps33b/Cd9/Tfpi/Pdgfra/Pdgfa/Adrb2/Prkcq/Serpine2
7d_IR	GO:0043506	regulation of JUN kinase activity	80	1.61791e-05	2.10571	Wnt7b/Map3k5/Gab1/Ripk1/Vangl2/Ager/Fzd4/Fzd5/Wnt5a/Dab2/Ror2/Fzd8/Map3k11/Arhgef5/Mdfic/Cbs/Irak1/Tnxb/Map2k7/Sfrp1/Tnik/Mul1/Syk/Ptk2b/Dvl3/Il1rn/Ercc6/Map3k21/Ern1/Mdfi/Sash1/Mapkbp1/Trf/Tnfrsf11a/Dab2ip/Magi3/Edn1/Ptpn1/Sfrp5/Mlkl
7d_IR	GO:0046890	regulation of lipid biosynthetic process	151	1.66958e-05	1.93351	Sik1/Ccn1/Ceacam1/Dkk3/Abca2/Abcd1/H6pd/Igfbp7/Dab2/Zbtb20/C3/Tcf7l2/Apoe/Slc27a1/Wnt4/Adgrf5/Pcx/Adora2b/Bmp2/Acsl3/Nr1h3/Mfsd2a/Por/Mlxipl/Dbi/Dhh/App/Capn2/Nr1h4/Lpcat3/Cd74/Igf2/Cdk4/Bmp6/Rest/Sirt4/Ces1d/Tspo/Igf1/Prkg1/Nr1d1/Clcn2/Rdh10/Acadvl/Igf1r/Pla2g4a/Anxa1/Hnf4a/Rab38/Sf1
7d_IR	GO:0120192	tight junction assembly	60	1.69386e-05	2.16331	Actn4/Fzd5/Pard3/Pof1b/Cgn/Itgb1/Cldn10/F11r/Cldn19/Ikbkb/Lsr/Cldn1/Gja1/Cdh5/Myo1c/Cdh1/Rab13/Cldn2/Marveld3/Cldn4/Srf/Cldn22/Epha2/Tjp1/Cldn3/Pkp2/Rock1/Cldn5/Cldn7/Ect2/Micall2/Ramp2
7d_IR	GO:0043583	ear development	204	1.70337e-05	1.88386	Sox9/Mafb/Fgfr1/Col2a1/Fgfr3/Ephb2/Slc9a3r1/Vangl2/Hes1/Bdnf/Igfbp7/Wnt5a/Kcnq4/Gli2/Fat4/Ror2/Msx1/Sdc4/Fzd2/Bmp4/Gli3/Nr4a3/Lrig3/Eya1/C1qtnf5/Celsr1/H2-K1/Maf/Aldh1a3/Ece1/Lrp10/Gas1/Ddr1/Bmp2/Nog/Fgfr2/Notch1/Ptk7/Otx1/Tshr/Dll1/Col11a1/C1qb/Tgfb2/Triobp/Ror1/Prrx1/Cdh23/Cdh1/Dvl3/Rest/Stra6/Frem2/Tcf15/Igf1/Mapkapk2/Rdh10/Lrig1/Sall1/Osr2/Pdzd7/Ifi204/Jag2/Pcdh15/Kcnq1/Cys1/Ntn1/Tprn/Tshz1/F…
7d_IR	GO:0042471	ear morphogenesis	109	1.75775e-05	2.01851	Sox9/Mafb/Fgfr1/Col2a1/Ephb2/Slc9a3r1/Vangl2/Wnt5a/Kcnq4/Gli2/Ror2/Msx1/Fzd2/Nr4a3/Lrig3/Eya1/Celsr1/Aldh1a3/Gas1/Nog/Fgfr2/Ptk7/Otx1/Tshr/Dll1/Col11a1/Triobp/Prrx1/Cdh23/Dvl3/Rest/Lrig1/Sall1/Osr2/Pdzd7/Pcdh15/Ntn1/Tprn/Tshz1/Fzd6/Scrib/Chd7/Edn1/Myc/Eya4/Clrn1/Six1/Sod1/Gata2/Cthrc1/Spry2/Tfap2a/Dvl2/Myo7a
7d_IR	GO:0006091	generation of precursor metabolites and energy	347	1.84347e-05	-1.69171	Acadm/Pdhb/Pgd/Coq9/Nfatc3/Ndufs8/Bpgm/Idh3b/Mtor/Grb10/Chchd10/Cyc1/Mtch2/Adra1b/Ireb2/Pink1/Ogdhl/Atp5pb/Msh2/Htr2a/Hmgb1/Ogdh/Taldo1/Prxl2c/Mdh2/Gm10358/Akt1/Ppp1cc/Cs/Lyrm7/Atp5o/Epm2aip1/Coq7/Prkaa2/S100b/Cox7a2/Gsk3b/Pfkfb2/Uqcrfs1/Cox7a2l/Ide/Rb1cc1/Hk1/Ppp1ca/Bid/Ugp2/Idh1/Pde12/Uqcrq/Gpi1/Ak4/Ppp1r2/Ddit4/Acox1/Sdhaf2/Atp5o/Ndufv1/Adsl/Vcp/Ndufa8/Nop53/Dld/Rpe/Cox4i1/Mtfr1/Aldoc/Cycs/Etf…
7d_IR	GO:0061572	actin filament bundle organization	167	1.9104e-05	1.95322	Actn4/Ccn2/Wasf2/Cald1/Id1/Rapgef3/Limch1/Actn1/Itgb5/Sorbs3/Swap70/Rflna/Sdc4/Pxn/Wnt4/Phldb2/Eln/Abl1/Arhgef5/Fhdc1/Kank2/Arhgap6/F11r/Cgnl1/Ppfia1/Ezr/Baiap2l2/Espn/Rhoc/Fam107a/Fhod1/Carmil1/Baiap2l1/Sh3pxd2b/Triobp/Gas7/Pdlim4/Ptk2b/Flna/Synpo/Tacr1/Tacstd2/Nrp1/Lcp1/Shank1/Lpar1/Srf/Baiap2/Asap3/Smad3/Pdlim1/Met/Aif1/Inpp5k/Tjp1/Cx3cl1/Was/Nox4/Cd47/Lima1/Epha1/Pcdh15/Arhgef10/Coro2b/Mtss1/…
7d_IR	GO:0051271	negative regulation of cellular component movement	288	1.95789e-05	1.76534	Actn4/Ptpn23/Ptprj/Slc9a3r1/Ager/Limch1/Actn1/Wnt5a/Ldlrad4/Nbl1/Sema6a/Ptprk/Dag1/Adgrg1/Apoe/Lrp1/Wnt4/Phldb2/Adtrp/Tgfbr3/Cers2/Stard13/Serpine1/Sema3b/Thbs1/Adgrb1/Nog/Stat3/Podn/Sema4a/Plxna3/Idh2/Notch1/Cldn19/Cd63/Sfrp1/Ccl25/Cd74/Robo1/Gja1/Fuz/Slurp1/Stc1/Sulf1/Cdh1/Abhd2/Nr2f2/Il1rn/Nos1/Sema6c/Fbln1/Ptprm/Ryk/Tacstd2/Sinhcaf/Sema3e/Nrp1/Cyp1b1/Spint2/Il33/Prkg1/Reck/Pip5kl1/Marveld3/Dp…
7d_IR	GO:0051640	organelle localization	495	1.96158e-05	-1.57552	Trip11/Incenp/Vps4b/Flcn/Eif6/Aurka/Rasgrp1/Snap29/Kif5c/Cep19/Nsfl1c/Bcl2l1/Tmed10/Rab11b/Dync1li2/Tor1a/Btbd8/Llgl2/Pef1/Mgarp/Ap1ar/Cdc42/Gosr1/Vamp2/Tbc1d23/Mei1/Dync1i1/Nlgn3/Kif5b/Ap1s2/Synj1/Map4/Cnih2/Mecp2/Psrc1/Myo5a/Borcs5/Bicd2/Brca2/Tmem106b/Fez1/Dync1h1/Eipr1/Lamp1/Gem/Nrxn1/Stx1b/Nup88/Ikbkg/Spire1/Bhlha15/4932438A13Rik/Syt11/Pacs2/Uso1/Tpgs1/Copg1/Map1b/Mtor/Spice1/Ap3s2/Ubxn2b/Ce…
7d_IR	GO:1903050	regulation of proteolysis involved in cellular protein catabolic process	214	1.96664e-05	-1.83355	Fmr1/Usp5/Cdc20/Pdcl3/Trib2/Ccar2/Shh/Clec16a/Csnk1a1/Park7/Gsk3a/Epm2a/Tmtc3/Ube2k/Mdm2/Pithd1/Glmn/Tlk2/Rchy1/Ube2g2/Wac/Rybp/Agbl4/Rnf217/Psme3/Styx/Socs4/Gba/Akt1/Rpl23/Hspbp1/Socs5/Nub1/Psmd14/Gsk3b/Sirt2/Sumo1/Arih1/Ufl1/Psme3ip1/Uchl5/Usp7/Bcap31/Gclc/Nudt15/Vcp/Nop53/Tmf1/Kcne2/Ptk2/Ubqln1/Ube3a/Dnajb2/Rnf14/Rnf19a/Desi1/Lamp3/Atxn3/Pten/Bbs7/Rpl11/Usp14/Zfand2a/Arih2/Svip/Erlec1/Xpo1/Map…
7d_IR	GO:0048596	embryonic camera-type eye morphogenesis	26	1.99574e-05	2.29676	Cryaa/Pax6/Fzd5/Bmp7/Hipk2/Aldh1a3/Phactr4/Arid1a/Aldh1a1/Sp1/Six3/Stra6/Lrp6/Tbx2
7d_IR	GO:0048738	cardiac muscle tissue development	222	2.0201e-05	1.8126	Vegfa/Sik1/Fgfr1/Ripk1/Tenm4/Pdgfrb/Wnt5a/Hspg2/Mrtfb/Heg1/Vgll4/Bmp4/Bmp7/Meis1/Dsp/Itgb1/Gli1/Tbx20/Tgfbr3/Alpk2/Sirt6/Mylk3/Fzd7/Bmp2/Nog/Lrp2/Adra1a/Fgfr2/Arid1a/Notch1/Dsg2/Kat2a/Dll1/Col11a1/Arrb2/Foxp1/Yap1/Tnnt2/Gja1/Ppp1r13l/Tgfb2/Alpk3/Speg/Pim1/Med1/Efnb2/Rarb/Kdm6b/Col14a1/Lrp6/Tbx2/Sorbs2/Id2/Pdlim5/Taz/Tgfbr2/Igf1/Prkg1/Srf/Smad7/Slc9a1/Akap13/Met/Adrb1/Maml1/Erbb4/Nox4/Lmna/Adamts9…
7d_IR	GO:0031032	actomyosin structure organization	192	2.05014e-05	1.88209	Ankrd23/Myh14/Myo18a/Ccn2/Wasf2/Rapgef3/Myh9/Limch1/Pdgfrb/Itgb5/Sorbs3/Krt19/Sdc4/Pxn/Mypn/Wnt4/Phldb2/Eln/Abl1/Arhgef5/Itgb1/Epb41l4b/Fhdc1/Mylk3/Kank2/Arhgap6/F11r/Cgnl1/Ppfia1/Cnn3/Rhoc/Foxp1/Fhod1/Tnnt2/Carmil1/Sh3pxd2b/Pdlim4/Ptk2b/Lmod1/Synpo/Cdc42bpg/Tacr1/Tacstd2/Nrp1/Klhl41/Lpar1/Srf/Cnn2/Akap13/Asap3/Smad3/Acta1/Pdlim1/Met/Inpp5k/Tjp1/Csrp1/Was/Nox4/Cd47/Epha1/Arhgef10/Coro2b/Rtkn/Gpr6…
7d_IR	GO:0006119	oxidative phosphorylation	92	2.20251e-05	-2.04859	Coq9/Ndufs8/Chchd10/Cyc1/Mtch2/Pink1/Atp5pb/Msh2/Atp5o/Coq7/Cox7a2/Uqcrfs1/Cox7a2l/Bid/Pde12/Uqcrq/Ak4/Sdhaf2/Atp5o/Ndufv1/Vcp/Ndufa8/Dld/Cox4i1/Cycs/Ndufs1/Ndufb9/Ndufa10/Uqcrc1/Ndufv2/Pgk1/Surf1/Ndufs2/Ndufb8/Rhoa/Atp5c1/Atp5b/Uqcc3/Slc25a33
7d_IR	GO:0010811	positive regulation of cell-substrate adhesion	119	2.21576e-05	2.00302	Vegfa/Ccn1/Fn1/Ptprj/Dab2/Utrn/Dag1/Dock5/Sdc4/Cspg5/Wnt4/Ccdc80/Abl1/Vit/Cd36/Itgb1/Nid1/Abi3bp/Csf1/Nedd9/Thbs1/Has2/Iqgap1/Mdk/Rin2/Dock1/Itga3/Rreb1/Ccl25/Dnm2/Myadm/Carmil1/Emp2/Triobp/Map4k4/Ptk2b/Flna/Fbln1/Col8a1/Enpp2/Nrp1/Smad3/Ptn/Ecm2/Smoc1/Prex1/Unc13d/Rsu1/Ninj1/Epha1
7d_IR	GO:0070830	bicellular tight junction assembly	58	2.29488e-05	2.11837	Actn4/Fzd5/Pard3/Pof1b/Cgn/Itgb1/Cldn10/F11r/Cldn19/Ikbkb/Cldn1/Gja1/Cdh5/Myo1c/Cdh1/Rab13/Cldn2/Marveld3/Cldn4/Srf/Cldn22/Epha2/Tjp1/Cldn3/Pkp2/Rock1/Cldn5/Cldn7/Ect2/Micall2/Ramp2/Cldn34c1/Cldn23/Prkch/Snai2
7d_IR	GO:0061035	regulation of cartilage development	64	2.31153e-05	2.15504	Sox9/Ccn1/Ccn2/Wnt5a/Gli2/Rflna/Bmp4/Ltbp3/Gli3/Bmp1/Rela/Maf/Bmp2/Nog/Efemp1/Por/Zbtb16/Mdk/Pkdcc/Kat2a/Carm1/Scx/Tgfb2/Rarb/Bmp6/Smad7/Rarg/Smad3/Adamts12/Mustn1/Idua
7d_IR	GO:0030098	lymphocyte differentiation	299	2.31153e-05	1.74204	Zfp36l1/Mafb/Ptprj/Sox12/Zfp36l2/Fzd5/H2-Ab1/Irf1/Lef1/Hdac7/Bmp4/Gli3/Pou2f2/Wnt4/Fzd8/Notch2/Abl1/Pglyrp1/Zfp608/Fcer1g/Mmp14/Fzd7/Malt1/Trp53/Adgrg3/Cd24a/Stat3/Sema4a/Zbtb16/Mdk/Zmiz1/Tshr/Tcf7/Kat2a/Dll1/Irf2bp2/Tcf3/Sfrp1/Vsir/Mertk/Cd74/Foxp1/Flt3l/Ctsl/Ptpn6/Syk/Ptk2b/B2m/Mettl3/Nfkbiz/Ptprc/Il15ra/Id2/Erbb2/H2-M3/Itpkb/Mr1/Tgfbr2/Tmem98/Srf/Lgals1/Smad7/Lmbr1l/Jak3/Tcirg1/Adam17/Gadd45g/…
7d_IR	GO:0033002	muscle cell proliferation	207	2.32298e-05	1.82794	Vegfa/Notch3/Egfr/Fgfr1/Map3k5/Ripk1/Tenm4/Ager/Ldlrap1/Pdgfrb/Tcf7l2/Abcc4/Npr3/Gnai2/Vgll4/Bmp4/Meis1/Nr4a3/Ednra/Selenon/Gli1/Tbx20/Tgfbr3/Trp53/Thbs1/Hbegf/Nog/Stat3/Tgm2/Fgfr2/Irak1/Shc1/Kalrn/Notch1/Adamts1/Cav1/Npr1/Foxp1/Yap1/Gja1/Tgfb2/Pim1/Hmox1/Tacr1/Six5/Tbx2/Pde1a/Id2/Tgfbr2/Igf1/Prkg1/Rps6kb1/Ern1/Igf1r/Irak4/Paxbp1/Aif1/Sf1/Vip/Erbb4/Mnat1/Cx3cl1/Mef2d/Vipr2/Igfbp5/Cdkn1a/Cyba/Tbx5…
7d_IR	GO:0030856	regulation of epithelial cell differentiation	130	2.41537e-05	2.00827	Vegfa/Zfp36l1/Sox9/Trim16/Ceacam1/Pax6/Id1/Hes1/Ncoa3/Numa1/Vcl/Fat4/Bmp4/S1pr3/Abcb1a/Wwtr1/Serpine1/F11r/Tnfrsf1a/Smo/Cul7/Notch1/Dll1/Ikbkb/Trp63/Spry1/Cav1/Foxp1/Yap1/Sfn/Tgfb2/Cdh5/Med1/Foxe3/Bmp6/Zfp36/Spred2/Cebpb/Ptch1/Sall1/Spred3/Atoh8/Cftr/S1pr2/Srsf6/Grhl1/Rock1/Cldn5/Kdf1/Lif/Il1a/Foxp4/Xdh/Hey2/Alox8/Spry2
7d_IR	GO:0072091	regulation of stem cell proliferation	81	2.45691e-05	2.05701	Vegfa/Zfp36l1/Fgfr1/Pax6/Bdnf/Ncoa3/Bmp4/Ltbp3/Gli3/Ace/Sirt6/Trp53/Cd24a/Sox18/Smo/Notch1/Yap1/Gja1/Pim1/Six3/Ptprc/Sox17/Zfp335/Fbln1/Epcam/Sox10/Dct/Dmrta2/Ptn/Ovol1/Cx3cl1/Eif2ak2/Ago3/Setd1a/Kdf1
7d_IR	GO:0060603	mammary gland duct morphogenesis	37	2.57538e-05	2.18904	Lrp5/Ncoa3/Wnt5a/Pml/Gli2/Wnt4/Csf1/Ddr1/Sostdc1/Fgfr2/Robo1/Med1/Btrc/Lrp6/Ptch1/Epha2/Phb2/Ntn1/Scrib/Slit2/Slc12a2
7d_IR	GO:0042176	regulation of protein catabolic process	378	2.90084e-05	-1.63463	Psme3/Styx/Cul4a/Socs4/Gba/Akt1/Ric1/Rpl23/Hspbp1/Socs5/Nub1/Vps11/Psmd14/Gsk3b/Sirt2/Dedd/Hecw2/Sumo1/Chmp6/Arih1/Ufl1/Rab7/Psme3ip1/Cul4b/Psmd2/Nrd1/Uchl5/Usp7/Bcap31/Gclc/Nudt15/Ppp2ca/Vcp/Nop53/Tmf1/Vps28/Zdhhc2/Faf1/Kcne2/Ptk2/Ppp2r3a/Itch/Ubqln1/Nsf/Hmgcr/Ube3a/Lpcat1/Dnajb2/Hace1/Rnf14/Smurf2/Psmd1/Ddb1/Ndfip1/Cyp51/Rnf19a/Desi1/Lamp3/Atxn3/Vps35/Pten/Bbs7/Rpl11/Usp14/Zfand2a/Arih2/Svip/Er…
7d_IR	GO:0034446	substrate adhesion-dependent cell spreading	104	2.94277e-05	2.02615	Actn4/Fn1/Ephb3/Antxr1/Pdpn/Fzd4/Dab2/Dock5/Lama5/Lamc1/Peak1/Cspg5/Pxn/Abl1/Fzd7/Nedd9/Fndc3b/Has2/Mdk/Dock1/Rreb1/Sfrp1/Mertk/Dnm2/Lamb2/Myadm/Carmil1/Lamb1/Triobp/Ntn4/Flna/Fbln1/Efna1/Enpp2/Tacstd2/Nrp1/Bcar1/Prex1/Unc13d/Epha1/Srgap2/Efna5/Kif14/Meltf/Fermt2/Micall2/Axl
7d_IR	GO:0009117	nucleotide metabolic process	375	2.98886e-05	-1.61778	Atp5g2/Nmnat2/Tk2/Mpi/Tigar/Prps2/Nadk2/Acot3/Rab23/Upp2/Atp5a1/Nme2/Prps1l3/Park7/Nmnat3/Nudt11/Gtpbp1/Impdh2/Nt5c/Adk/Hint1/Pdhb/Pdhx/Mthfd2l/Adal/Atp5g3/Bpgm/Fasn/Cyc1/Mtch2/Gmps/Gpat4/Rnaseh2b/Nme3/Umps/Rd3/Atp5pb/Htr2a/Acsl6/Ak5/Adcy10/Ogdh/Prxl2c/Atp5e/Gm10358/Atp5g1/Cs/Atp5o/Prkaa2/Rfk/Adcy1/Pfkfb2/Naxe/Pank3/Gucy1a1/Dera/Hk1/Pdk1/Nt5e/Pdk3/Paics/Gpi1/Ak4/Ddit4/Far2/Dut/Kars/Enpp5/Atp5o/Nu…
7d_IR	GO:1903706	regulation of hemopoiesis	337	3.0297e-05	1.72472	Vegfa/Zfp36l1/Mafb/Ceacam1/C1qc/Fgfr3/Sox12/Ripk1/Pf4/Hes1/Zfp36l2/Lyn/Ager/Flt1/Rassf2/Irf1/Ror2/Lef1/Bmp4/Gli3/Meis1/Notch2/Lox/Ace/Abl1/Ppargc1b/Pglyrp1/Zfp608/Mmp14/Fbn1/Csf1r/Csf1/Malt1/Cd24a/Stat3/Gabpa/Rbp1/Zbtb16/Mdk/Notch1/Zmiz1/Tcf7/Kat2a/Dll1/Tmem176a/Sfrp1/Vsir/Cd74/Klf13/Gas2l1/Flt3l/Ptpn6/Syk/Ptk2b/Pim1/B2m/Med1/Tyrobp/Mettl3/Tmem176b/Nfkbiz/Ptprc/Il15ra/Zfp36/Dpf2/Id2/Prdm16/Erbb2/…
7d_IR	GO:0070936	protein K48-linked ubiquitination	59	3.11356e-05	-2.15755	Ube2q2/Gm28043/Ube2a/Topors/Ube2d2a/Nhlrc4/Bfar/Trim32/Ube2k/Rnf4/Ube2g2/Peli1/Amfr/Trim44/Rnf115/Rbx1/Ube2d3/Rnf187/Rnf152/Ube2b/Ube2e1/Cdc34/Itch/Marchf6/Ube3a/Hace1/Rnf34/Arih2/Ube2g1/Cul1/Ttc3/Ube2e3
7d_IR	GO:2000179	positive regulation of neural precursor cell proliferation	64	3.12279e-05	2.13942	Vegfa/Lhx2/Pax6/Lyn/Gli2/Adgrg1/Cdon/Gnai2/Gli3/Gli1/Ctsz/Nog/Lrp2/Smo/Mdk/Notch1/Gng5/Flna/Rassf10/Zfp335/Igf1/Sox10/Dct/Dmrta2/Trf/Zfp423/Disp3/Cx3cl1/Rsu1/Fzd9
7d_IR	GO:0048048	embryonic eye morphogenesis	32	3.1284e-05	2.25452	Cryaa/Pax6/Mfap2/Fzd5/Bmp7/Hipk2/Aldh1a3/Phactr4/Arid1a/Aldh1a1/Sp1/Rarb/Six3/Stra6/Lrp6/Tbx2/Rarg
7d_IR	GO:0031098	stress-activated protein kinase signaling cascade	244	3.1366e-05	1.81463	Vegfa/Zfp36l1/Wnt7b/Egfr/Ccn2/Ceacam1/Map3k5/Per1/Fgfr3/F2rl1/Gab1/Ripk1/Cryab/Vangl2/Wnt16/Lyn/Ager/Fzd4/Fzd5/Wnt5a/Dab2/Sh3rf2/Rassf2/Ccdc88c/Ror2/Ltbr/Fzd8/Map3k11/Hipk2/Emc10/Arhgef5/Mdfic/Bmp2/Cbs/Irak1/Tnxb/Ezr/Sh3rf3/Map2k7/App/Map3k3/Sfrp1/Traf5/Tnik/Tlr3/Mecom/Mul1/Tgfb2/Map2k3/Map4k4/Syk/Ptk2b/Fcgr2b/Mid1/Dvl3/Il1rn/Zfp36/Ercc6/Casr/Map3k21/Tlr4/Mapkapk2/Marveld3/Card9/Ern1/Mdfi/Sash1/I…
7d_IR	GO:0043297	apical junction assembly	67	3.15928e-05	2.10405	Actn4/Fzd5/Vcl/Pard3/Pof1b/Cgn/Itgb1/Cldn10/F11r/Cldn19/Ikbkb/Rhoc/Cldn1/Gja1/Cdh5/Myo1c/Cdh1/Rab13/Cldn2/Marveld3/Dlg5/Cldn4/Srf/Cldn22/Epha2/Tjp1/Cldn3/Pkp2/Rock1/Cldn5/Cldn7/Ect2/Micall2/Ramp2/Fbf1/Cldn34c1/Cldn23/Prkch/Snai2
7d_IR	GO:2000177	regulation of neural precursor cell proliferation	107	3.17935e-05	1.95908	Vegfa/Lhx2/Pax6/Lyn/Bdnf/Wnt5a/Slc16a2/Gli2/Adgrg1/Cdon/Gnai2/Gli3/Gli1/Ctsz/Trp53/Cd24a/Nog/Lrp2/Smo/Mdk/Notch1/Gng5/Flna/Six3/Rassf10/Zfp335/Id2/Appl2/Spint2/Igf1/Sox10/Dct/Spint1/Dmrta2/Sall1/Trf/Ptn/Zfp423/Disp3/Cx3cl1/Rsu1
7d_IR	GO:0099111	microtubule-based transport	181	3.34439e-05	-1.8515	Mgarp/Cdc42/Ccdc40/Fmr1/Dync1i1/Wdr35/Arl8a/Kif5b/Cnih2/Mecp2/Klc1/Myo5a/Borcs5/Bicd2/Fez1/Dync1h1/Ift122/Ift22/Lamp1/Ttc30b/Spg7/Ift81/Ttc30a2/Nefm/Copg1/Map1b/Cilk1/Ap3s2/Prkcz/Pcm1/Agbl4/Lca5/Adcy10/Fbxw11/Ap3s1/Nefh/Trak1/Ulk4/Copg2/Dctn1/Dlg2/Dync1i2/Rfx3/Ift27/Bloc1s5/Arl8b/Ssx2ip/Ap3m2/Ift80/Ift43/Ift46/Pex14/Ift20/Ap3b2/Ttll1/Madd/Spast/Stau2/Map2/Ttc30a1/Ssna1/Dnaaf2/Arl3/Actr10/Pafah1b1…
7d_IR	GO:0045598	regulation of fat cell differentiation	131	3.41036e-05	1.93696	Vegfa/Zfp36l1/Ncor2/Atat1/Lrp5/Hes1/Zfp36l2/Trio/Klf5/Wnt5a/Tcf7l2/Lgals12/Bmp7/Asxl1/Wwtr1/Bmp2/Fndc3b/Trpm4/Zbtb16/Rarres2/Tgfb1i1/E2f1/Carm1/Rreb1/Taf8/Sfrp1/Mecom/Sh3pxd2b/Pim1/Zfp36/Lrp6/Metrnl/Id2/Prdm16/Wif1/Igf1/Nr1d1/Wdfy2/Cebpb/Jdp2/Aamdc/Smad3
7d_IR	GO:0051091	positive regulation of DNA-binding transcription factor activity	221	3.50522e-05	1.81617	Vegfa/Plpp3/Lrp5/Prkd2/Ripk1/Ager/Bdnf/Fzd4/Cacna1d/Ncoa3/Wnt5a/Fzd2/Crtc2/Reln/Hmgn3/Rela/Ppargc1b/Hipk2/Slco3a1/Cd36/Arhgef5/Tgfbr3/Malt1/Zic2/Fzd1/Clu/Stat3/Crtc1/Irak1/Ddr2/Crtc3/Smo/Ikbkb/Trim34a/Tcf3/App/Carm1/Cav1/Traf5/Tlr3/Trim68/Arid5b/Rbck1/Ticam1/Ror1/Il1rap/Trim14/Fcgr2b/Lrrfip1/Stk36/Lrp6/Chuk/Arhgef2/Tlr4/Cd84/Trim30a/Icam1/Trim12c/Srf/Nod1/Mavs/Nod2/Crebbp/Eda/Eda2r/Trim21/Ddx58/C…
7d_IR	GO:0050900	leukocyte migration	259	3.50522e-05	1.75848	Vegfa/F2rl1/Ptprj/Pf4/Myo9b/Lyn/Ager/Wnt5a/Flt1/Nbl1/Swap70/Ror2/Hsd3b7/Ednra/Lgals3/Ano6/Adtrp/Arhgef5/Itgb1/Fcer1g/Fcgr3/Mmp14/Csf1r/Csf1/Podxl2/Serpine1/Trp53/Thbs1/F11r/Cd24a/Thbs4/Cd99l2/Trpm4/Ccl27a/Mdk/Rarres2/S100a14/App/Ccl25/Cd74/Capn1/Syk/Ptk2b/Tmem102/Vcam1/Tacr1/B4galt1/Aoc3/Il33/Ppib/Cklf/Icam1/Dpp4/Slc8b1/Irak4/Adam17/Ptn/Anxa1/Aif1/Nod2/Zpld2/Artn/Cd81/Gas6/Prex1/Itga2b/Cx3cl1/Cd4…
7d_IR	GO:0060351	cartilage development involved in endochondral bone morphogenesis	29	3.50522e-05	2.22584	Sox9/Col2a1/Col9a1/Hspg2/Col27a1/Thbs1/Cbs/Por/Sik3/Serpinh1/Carm1/Stc1/Rarb/Tgfbr2/Rarg
7d_IR	GO:0001823	mesonephros development	90	3.50522e-05	2.02514	Vegfa/Sox9/Fgfr1/Hes1/Bdnf/Gsta3/Fat4/Lama5/Bmp4/Gli3/Bmp7/Wnt4/Eya1/Smad6/Kif26b/Bmp2/Nog/Fgfr2/Smo/Zbtb16/Vcan/Spry1/Sfrp1/Gpc3/Rarb/Tacstd2/Epcam/Smad7/Ptch1/Sall1/Smad3/Lgr4/Osr2/Cd44/Lzts2
7d_IR	GO:0048592	eye morphogenesis	170	3.50522e-05	1.87714	Cryaa/Vegfa/Sdk2/Lctl/Sox9/Pax6/Igfn1/Lrp5/Fgfr3/Crygb/Ephb2/Sdk1/Bdnf/Mfap2/Fzd5/Flt1/Rpgrip1/Cdon/Bmp4/Gli3/Bmp7/Dio3/Meis1/Aqp5/Notch2/Fat1/Tsku/Hipk2/Col5a1/Aldh1a3/Gas1/Phactr4/Ski/Rpgr/Stat3/Ntrk2/Mfsd2a/Nectin3/Mfrp/Zhx2/Arid1a/Trpm1/Dll1/Tenm3/Cntf/Aldh1a1/Sp1/Foxe3/Rarb/Six3/Stra6/Lrp6/Tbx2/Cfh/Ptprm/Col8a1/Rpe65/Fjx1/Col5a2/Col8a2/Man2a1/Epha2/Rarg/Obsl1/Ptn
7d_IR	GO:0030900	forebrain development	339	3.50522e-05	1.71037	Notch3/Ncor2/Wnt7b/Egfr/Fgfr1/Atat1/Lhx2/Ephb3/Pax6/Tnr/Fgfr3/Ephb2/Numbl/Hes1/Pcnt/Wnt5a/Tcf7l2/Mrtfb/Gli2/Fat4/Cckar/Adgrg1/Lef1/Nfib/Cdon/Msx1/Bmp4/Gli3/Igf2bp1/Nr4a3/Reln/Wnt4/Slc7a11/Tsku/Ptprs/Gli1/Aldh1a3/Csf1r/Bmp2/Ski/Nog/Tacc2/Ntrk2/Lrp2/Mfsd2a/Plxna3/Fgfr2/Nr2f1/Emx2/Smo/Mdk/Arid1a/Notch1/Atp1a2/Otx1/Zmiz1/E2f1/Kat2a/Dbi/App/Prdm8/Szt2/Zic5/Mecom/Robo1/Lamb1/B2m/Tyrobp/Nrp2/Rarb/Mettl3…
7d_IR	GO:0002822	regulation of adaptive immune response based on somatic recombination of immune receptors built from immunoglobulin superfamily domains	128	3.57437e-05	1.94982	Pkn1/P2rx7/Ager/Kmt5c/Fzd5/C3/H2-Ab1/Irf1/Tnfsf13/H2-Q10/H2-K1/Fcer1g/Fcgr3/Malt1/Cd24a/Trpm4/Tnfrsf1b/Cd274/Parp3/Vsir/H2-Q4/Slc11a1/Ptpn6/Fcgr2b/B2m/Hpx/Nfkbiz/Ptprc/Tap2/H2-M3/Mr1/Il33/Dpp4/Pla2g4a/Smad7/Jak3/Anxa1/Nod2/Supt6/Cd81/Was/Clcf1/Tbx21/Arid5a/Il1r1/Nectin2/Foxp3/Prkcq/Paxip1/Fadd/Loxl3/Rsad2/Il4ra/Stat6
7d_IR	GO:0010632	regulation of epithelial cell migration	212	3.63583e-05	1.82926	Vegfa/Sox9/Rab25/Plpp3/Fgfr1/Ceacam1/Ptpn23/Adgra2/Prkd2/Hyal1/Fgfbp1/Ager/Wnt5a/Apoe/Dock5/Hdac7/Sparc/Bmp4/Grn/Abl1/Emc10/Epb41l4b/Tgfbr3/Stard13/Adora2b/Serpine1/Thbs1/Hbegf/Adgrb1/Sema4a/Has2/Rhoj/Notch1/Rin2/Dock1/Itga3/Map3k3/Rreb1/Cd63/Hspb1/Ctsh/Stc1/Emp2/Igf2/Tgfb2/Map2k3/Map4k4/Ptk2b/Sp1/Nr2f2/Hmox1/Tacr1/Ptprm/Efna1/Enpp2/Tacstd2/Nrp1/Ccbe1/Tgfbr2/Igf1/Marveld3/Sash1/Plcg1/Adam17/Epha2…
7d_IR	GO:0003151	outflow tract morphogenesis	74	3.685e-05	2.06758	Vegfa/Vangl2/Hes1/Wnt5a/Folr1/Fzd2/Bmp4/Bmp7/Eya1/Smad6/Tbx20/Tgfbr3/Thbs1/Fzd1/Nog/Lrp2/Fgfr2/Notch1/Robo1/Tgfb2/Nrp2/Rarb/Dvl3/Lrp6/Sox17/Tbx2/Nrp1/Tgfbr2
7d_IR	GO:0072655	establishment of protein localization to mitochondrion	89	3.685e-05	-2.06191	Timm23/Timm22/Mgarp/Tomm40l/Bax/Agk/Timm10/Gsk3a/Hspd1/Timm13/Mtch2/Pink1/Fis1/Bag4/Akt1/Hspa1l/Tomm70a/Gdap1/Immp1l/Hk1/Bid/Fbxo7/Timm17b/Hspa4/Romo1/Grpel1/Aip/Timm29/Tomm20/Chchd4/Mfn2/Mff/Tomm40/Hk2/Bnip3l/Prkaa1/Ppp2r2b/Ywhaz/Tomm22/Hsp90aa1
7d_IR	GO:0006626	protein targeting to mitochondrion	70	3.88821e-05	-2.12007	Nol3/Timm23/Timm22/Mgarp/Tomm40l/Agk/Timm10/Gsk3a/Hspd1/Timm13/Pink1/Fis1/Bag4/Hspa1l/Tomm70a/Gdap1/Immp1l/Bid/Fbxo7/Timm17b/Hspa4/Romo1/Grpel1/Aip/Timm29/Tomm20/Chchd4/Mfn2/Mff/Tomm40/Bnip3l/Prkaa1/Ppp2r2b/Ywhaz/Tomm22/Hsp90aa1
7d_IR	GO:0001570	vasculogenesis	90	3.92167e-05	2.02057	Zfp36l1/Wnt7b/Fgfr1/Ceacam1/Ptprj/Fzd4/Pdgfrb/Heg1/Hdac7/Sgpl1/Tbx20/Tgfbr3/Ntrk2/Fgfr2/Ackr3/Sox18/Has2/Smo/Cul7/Notch1/Rin2/Zmiz1/Cav1/Yap1/Tead2/Emp2/Zfp950/Tgfbr3l/Sox17/Nrp1/Tgfbr2/Itgb8/Epha2
7d_IR	GO:0007159	leukocyte cell-cell adhesion	259	4.12369e-05	1.75086	Ceacam1/Sox12/Igfbp2/Hes1/Ager/Pag1/H2-Ab1/Irf1/Lef1/Sdc4/Bmp4/Gli3/Bmp7/Nr4a3/Lgals3/Rela/Adtrp/Tnfrsf21/Zfp608/Itgb1/Malt1/Podxl2/F11r/Cd24a/Irak1/Has2/Zbtb16/Mdk/Nfat5/Zmiz1/Cd274/Icosl/Vsir/Ccl25/Cav1/Efnb1/Cd74/Ephb4/Igf2/Capn1/Ptpn6/Syk/Efnb2/Nfkbiz/Ptprc/Vcam1/Pde5a/Erbb2/Gpnmb/H2-M3/Itpkb/Tgfbr2/Igf1/Icam1/Dpp4/Dlg5/Cebpb/Lgals1/Smad7/Jak3/Vnn1/Twsg1/Anxa1/Aif1/Cd44/Ikzf1/Cd81/Cd47/Tbx21/…
7d_IR	GO:0045667	regulation of osteoblast differentiation	118	4.12645e-05	1.95706	Vegfa/Sox9/Wnt7b/Ccn1/Fgfr1/Lrp5/Id1/Rassf2/Hdac7/Bmp4/Gli3/Bmp7/Wnt4/Smad6/Fbn2/Gli1/Id3/Bmp2/Ski/Nog/Clic1/Fndc3b/Ddr2/Trpm4/Notch1/Trp63/Sfrp1/Bmp6/Rest/Id2/Limd1/Zfp932/Igf1/Cebpb/Ptch1/Tcirg1/Smad3/Twsg1/Smoc1/Ifi204/Zhx3/Lmna/Il6st/Igfbp5
7d_IR	GO:0009165	nucleotide biosynthetic process	184	4.1706e-05	-1.77643	Atp5g2/Nmnat2/Prps2/Nadk2/Atp5a1/Nme2/Prps1l3/Nmnat3/Impdh2/Adk/Pdhb/Pdhx/Mthfd2l/Atp5g3/Cyc1/Gmps/Nme3/Umps/Rd3/Atp5pb/Acsl6/Adcy10/Atp5e/Atp5g1/Atp5o/Rfk/Adcy1/Pank3/Gucy1a1/Pdk1/Pdk3/Paics/Ak4/Dut/Kars/Atp5o/Adsl/Rrm2b/Vcp/Dld/Ctps/Pkm/Pdha1/Acly/Hprt/Prpsap2/G6pdx/Tbpl1/Dlat/Ak1/Prps1/Guk1/Gucy1b1/Gucy2e/Gars/Guca1a/Atp5c1/Impdh1/Adcy2/Gucy2f/Aldoa/Atp5b/Cmpk1/Uqcc3/Map2k1/Guca1b
7d_IR	GO:0045766	positive regulation of angiogenesis	156	4.19167e-05	1.88022	Vegfa/F3/Prkd2/Hyal1/Gab1/Fgfbp1/Rapgef3/Wnt5a/Flt1/C3/Hdac7/Pxn/Grn/Lgals3/Abl1/Hipk2/Emc10/Itgb1/Sirt6/Serpine1/Thbs1/Stat3/Tnfrsf1a/Chil1/Rhoj/Mdk/Dll1/Map3k3/Hspb1/Tlr3/Ctsh/S100a1/Igf2/Cdh5/Ptk2b/Sp1/Stim1/Hmox1/Itgax/Nrp1/Cyp1b1/Ccbe1/Tgfbr2/Cybb/Sash1/Plcg1/Itgb8/Anxa1/Tjp1/Cx3cl1/Srpx2/Slc39a12/Epha1/Agtr1a/Adam12
7d_IR	GO:1904018	positive regulation of vasculature development	175	4.22473e-05	1.86475	Vegfa/F3/Ceacam1/Prkd2/Hyal1/Gab1/Fgfbp1/Rapgef3/Wnt5a/Flt1/C3/Hdac7/Pxn/Grn/Lgals3/Abl1/Hipk2/Emc10/Itgb1/Sirt6/Serpine1/Thbs1/Stat3/Tnfrsf1a/Chil1/Rhoj/Mdk/Notch1/Rin2/Dll1/Map3k3/Hspb1/Tlr3/Ctsh/Ephb4/S100a1/Igf2/Cdh5/Ptk2b/Sp1/Stim1/Efnb2/Hmox1/Itgax/Nrp1/Cyp1b1/Ccbe1/Tgfbr2/Cybb/Sash1/Plcg1/Itgb8/Anxa1/Tjp1/Cx3cl1/Srpx2/Slc39a12/Epha1/Agtr1a/Adam12
7d_IR	GO:0009116	nucleoside metabolic process	69	4.42678e-05	-2.07583	Mfn1/Macrod1/Opa1/Nme1/Oard1/Gnmt/Nt5c2/Tk2/Prps2/Rab23/Upp2/Nme2/Gtpbp1/Impdh2/Adk/Cdadc1/Adal/Gmps/Nme3/Umps/Icmt/Ahcy/Dera/Nt5e/Ak4/Enpp4/Nt5c3/Hprt/Prpsap2/Pcmt1/Dck/Ran/Ak1/Prps1/Guk1/Rhoa/Impdh1
7d_IR	GO:1901657	glycosyl compound metabolic process	87	4.45106e-05	-2.068	Nt5c2/Tk2/Prps2/Rab23/Upp2/Nme2/Gtpbp1/Impdh2/Adk/Cdadc1/Adal/Gmps/Nme3/Umps/Gba/Gba2/Icmt/Ahcy/Tyw5/Gla/Abhd10/Dera/Nt5e/Ak4/Enpp4/Nt5c3/Hprt/Fuca2/Prpsap2/Pcmt1/Dck/Ran/Ak1/Prps1/Guk1/Rhoa/Impdh1/Akr1a1
7d_IR	GO:1901888	regulation of cell junction assembly	205	4.49186e-05	1.82156	Vegfa/Ephb3/Gpc4/Ptprj/Ephb2/Bdnf/Limch1/Fzd5/Wnt5a/Flrt1/Vcl/Peak1/Sdc4/Lrp1/Wnt4/Phldb2/Eif4g1/Ace/Abl1/Camsap3/Ptprs/Mmp14/Agrn/Amigo2/Arhgap6/F11r/Fzd1/Adgrb1/Slk/Ntrk2/Sema4a/Iqgap1/Cldn19/Adgrl1/Ikbkb/App/Slitrk3/Gpc6/Tpbg/Cav1/Farp1/Cldn1/Lrrn1/Fam107a/Gja1/Flrt2/Map4k4/Il1rap/Myo1c/Asic2/Ptprd/Adgrl2/Nlgn2/Thbs2/Pdlim5/Enpp2/Nrp1/Dlg5/Epha2/Smad3/Tjp1/Ldb1/Srpx2/Lrfn1/Cldn3/Lrtm2/Ntn1/Efn…
7d_IR	GO:0060071	Wnt signaling pathway, planar cell polarity pathway	37	4.49186e-05	2.15533	Celsr3/Wnt7b/Znrf3/Vangl2/Wnt5a/Dab2/Ror2/Fzd2/Abl1/Celsr1/Fzd1/Med12/Ptk7/Sfrp1/Gpc3/Dvl3/Lrp6/Ryk
7d_IR	GO:0048193	Golgi vesicle transport	262	4.62477e-05	-1.703	Cep19/Tmed10/Vapa/Chic2/Pef1/Ap1ar/Trappc4/Klhl20/Gosr1/Vamp2/Trappc11/Sys1/Vps54/0610009B22Rik/Gopc/Myo5a/Bicd2/Golph3/Tfg/Lamp1/Eps15/Sec13/Gosr2/Tmed2/Spire1/Trappc8/Ergic2/Copa/Uso1/Trappc1/Cnih4/Vps41/Copg1/Tmed7/Exoc5/Arf5/Kif16b/Cope/Cog7/Trappc6b/Ergic3/Ier3ip1/Vps29/Prepl/Rp2/Rab33b/Rab10/Copg2/Arf1/Nrbp1/Trappc3/Scfd1/Vti1b/Nbea/Vapb/Sar1a/Copz1/Use1/Rab6b/Rab14/Bcap31/Rab8a/Vcp/Trappc2…
7d_IR	GO:0031349	positive regulation of defense response	202	4.78333e-05	1.78682	Egfr/Fgfr1/F2rl1/Ripk1/Ager/Gprc5b/Rbm14/Wnt5a/C3/Irf3/Ifi211/Ikbke/Grn/Ednra/Ace/Nupr1/Fcer1g/Fcgr3/Adora2b/Serpine1/Cd24a/Stat3/Tgm2/Pde2a/Tnfrsf1a/Penk/Mdk/Ucn/Cd74/Gpr4/Tlr3/Gja1/Ticam1/Ctsc/Polr3g/Hpx/Med1/Ifi209/Irgm1/Nfkbiz/Abcc1/Pde5a/Sfpq/H2-M3/Tlr4/Aoc3/Il33/Nlrc5/Plscr1/Card9/Cebpb/Pla2g4a/Nod1/Mavs/Parp9/Nod2/Zc3hav1/Cd81/Ifi204/Cd47/Rab34/Tnfrsf11a/Mndal/Nectin2/Cyba/Sting1/Fadd/Ttbk…
7d_IR	GO:0009952	anterior/posterior pattern specification	159	4.83158e-05	1.85256	Tulp3/Pax6/Lrp5/Ifitm1/Vangl2/Hes1/Fzd5/Wnt5a/Tcf7l1/Gli2/Ror2/Lef1/Cdon/Bhlhe40/Msx1/Bmp4/Gli3/Hipk2/Celsr1/Trp53/Bmp2/Ski/Celsr2/Nog/Med12/Emx2/Smo/Zbtb16/Notch1/Otx1/Kmt2a/Kat2a/Dll1/Sfrp1/Fuz/Gpc3/Crb2/Tdrd5/Bhlhe41/Six3/Nr2f2/Lrp6/Sox17/Tcf15/Srf/Rarg/Smad3/Ldb1/Wls/Scmh1/Pcsk6/Tshz1/Pcgf2/Ep300/Frs2/Pcsk5/Cyp26a1/Cobl/Bptf/Foxh1/Tbx6
7d_IR	GO:0085029	extracellular matrix assembly	38	4.93984e-05	2.20588	Sox9/Antxr1/Dag1/Ltbp3/Phldb2/Lox/Fkbp10/Tnxb/Has2/Efemp2/Notch1/Phldb1/Col1a2/Lamb2/Plod3/Lamb1/Qsox1/Ntn4/Fbln5/Mfap4/Smad3
7d_IR	GO:0031532	actin cytoskeleton reorganization	99	5.03956e-05	1.99804	Auts2/Gab1/Antxr1/Rapgef3/Myh9/Insrr/Cd2ap/Cckar/Whamm/Notch2/Gsn/Abl1/Csf1r/Nedd9/F11r/Ntf3/Syde1/Ccl27a/Shc1/Ezr/Iqgap2/Mdk/Ptk7/Cldn19/Baiap2l2/Tnik/Baiap2l1/Ctsl/Pdlim4/Ptk2b/Flna/Cdc42bpg/Cttn/Sema3e/Nrp1/Baiap2/Anxa1/Bcar1/Tjp1/S1pr2/Cldn3/Gpr65/Fgf7
7d_IR	GO:0002062	chondrocyte differentiation	96	5.20584e-05	1.99253	Sox9/Fgfr1/Ccn2/Col2a1/Creb3l2/Hspg2/Col27a1/Gli2/Nfib/Rflna/Bmp4/Ltbp3/Gli3/Rela/Maf/Bmp2/Chst11/Efemp1/Por/Zbtb16/Mdk/Pkdcc/Serpinh1/Col11a1/Scx/Sulf1/Rarb/Bmp6/Sulf2/Col11a2/Tgfbr2/Smad7/Rarg/Smad3/Osr2/Adamts12/Mustn1/Mef2d/Arid5a
7d_IR	GO:0002237	response to molecule of bacterial origin	209	5.20741e-05	1.84394	P2rx7/Pf4/Lyn/Cd68/Ssc5d/Fzd5/Wnt5a/Vim/Irf3/Ticam2/Ednra/Smad6/Ace/Abl1/Rela/Cd36/Mgst1/Mapkapk3/Ggt1/Malt1/Serpine1/Nr1h3/Cd24a/Akap8/Irak1/Pde2a/S100a14/Map2k7/Tnfrsf1b/Tcf3/Cd274/Nr1h4/Ifnar1/Ogt/Slc11a1/Hsf1/Ticam1/Fcgr2b/B2m/Plscr2/Cdk4/Bmp6/Kcnj8/Gbp2/Nos1/Zfp36/Tap2/Chuk/H2-M3/Tlr4/Mapkapk2/Mrc1/Cd84/Nr1d1/Plscr1/Card9/Cebpb/Sash1/Adam17/Nod2/Cx3cl1/Tnfrsf11a/Arid5a/Eif2ak2/Trim41/Dab2ip/…
7d_IR	GO:0034754	cellular hormone metabolic process	76	5.22079e-05	2.08217	Hsd17b11/Dkk3/Adh1/Sult1a1/Dab2/Sgpl1/Wnt4/Srd5a2/Aldh1a3/Ece1/Akr1c14/Bmp2/Rbp1/Aldh1a1/Med1/Bmp6/Rest/Rpe65/Ttr/Cyp1b1/Aanat/Clcn2/Rdh10/Hsd17b2/Cyp26b1/Cyp46a1/Adh7/Rdh9/Cacna1h/H2-Ke6/Pdgfra/Lrat/Dhrs3/Cyp26a1/Retsat/Crabp1/Crabp2/Adh6a/Aldh1a2/Hsd17b4/Stard3
7d_IR	GO:0007009	plasma membrane organization	99	5.25303e-05	1.99514	P2rx7/Abcd1/Slc9a3r1/Cavin2/Myh9/Fat4/Snx33/Whamm/Myrf/Ehd2/Gsn/Ano6/Sptbn1/Col5a1/Agrn/Clu/Akt2/Xkr6/Baiap2l2/Ndrg1/Cav1/Dnm2/Tlcd1/Myof/Micall1/Baiap2l1/Tgfb2/Plscr2/Ank3/Ptprc/Arv1/Plekhm2/Snx9/Mtss2/Plscr1/Trim72/Baiap2/Sytl4/Mtss1/Plscr4/Ank2/Asap1/Bin3
7d_IR	GO:0072089	stem cell proliferation	130	5.25303e-05	1.96614	Vegfa/Zfp36l1/Fgfr1/Znrf3/Pax6/Tead3/Numbl/Bdnf/Ncoa3/Wnt5a/Lef1/Bmp4/Ltbp3/Gli3/Abcb1a/Ace/Sirt6/Plxnb2/Trp53/Cd24a/Fgfr2/Sox18/Smo/Notch1/Yap1/Mecom/Gja1/Pim1/Prg4/Six3/Ptprc/Lrp6/Sox17/Zfp335/Fbln1/Arhgef2/Epcam/Sox10/Dct/Dmrta2/Ptn/Ovol1/Cx3cl1/Eif2ak2/Fzd9/Ago3/Rnf43/Frs2/Dagla/Setd1a/Dock7/Fubp1/Kdf1
7d_IR	GO:0032872	regulation of stress-activated MAPK cascade	206	5.25682e-05	1.81564	Vegfa/Wnt7b/Egfr/Ccn2/Ceacam1/Map3k5/Per1/F2rl1/Gab1/Ripk1/Vangl2/Wnt16/Ager/Fzd4/Fzd5/Wnt5a/Dab2/Sh3rf2/Rassf2/Ror2/Ltbr/Fzd8/Map3k11/Hipk2/Emc10/Arhgef5/Mdfic/Bmp2/Cbs/Irak1/Tnxb/Ezr/Sh3rf3/Map2k7/App/Map3k3/Sfrp1/Traf5/Tnik/Tlr3/Mecom/Mul1/Tgfb2/Map4k4/Syk/Ptk2b/Fcgr2b/Mid1/Dvl3/Il1rn/Ercc6/Map3k21/Tlr4/Marveld3/Card9/Ern1/Mdfi/Sash1/Igf1r/Mapkbp1/Nod1/Gadd45g/Trf/Fas/Met/Nod2/Eda2r
7d_IR	GO:0055086	nucleobase-containing small molecule metabolic process	437	5.33537e-05	-1.57999	Nmnat2/Tk2/Mpi/Tigar/Prps2/Nadk2/Acot3/Rab23/Upp2/Atp5a1/B3galnt2/Nme2/Prps1l3/Park7/Pgm3/Nmnat3/Nudt11/Gtpbp1/Impdh2/Nt5c/Adk/Hint1/Pdhb/Pdhx/Mthfd2l/Cdadc1/Adal/Atp5g3/Bpgm/Fasn/Mtor/Cyc1/Mtch2/Gmps/Gpat4/Gnpnat1/Rnaseh2b/Nme3/Umps/Rd3/Atp5pb/Htr2a/Acsl6/Ak5/Adcy10/Ogdh/Prxl2c/Atp5e/Gm10358/Atp5g1/Cs/Atp5o/Icmt/Prkaa2/Rfk/Parg/Adcy1/Ugdh/Cmas/Pfkfb2/Naxe/Ahcy/Pank3/Gucy1a1/Dera/Pmm1/Hk1/Pdk1/Nt…
7d_IR	GO:0007254	JNK cascade	178	6.0553e-05	1.87467	Wnt7b/Egfr/Ccn2/Ceacam1/Map3k5/Per1/F2rl1/Gab1/Ripk1/Vangl2/Wnt16/Ager/Fzd4/Fzd5/Wnt5a/Dab2/Sh3rf2/Rassf2/Ror2/Ltbr/Fzd8/Map3k11/Hipk2/Arhgef5/Mdfic/Cbs/Irak1/Tnxb/Sh3rf3/Map2k7/App/Sfrp1/Traf5/Tnik/Tlr3/Mecom/Mul1/Map4k4/Syk/Ptk2b/Fcgr2b/Dvl3/Il1rn/Ercc6/Casr/Map3k21/Tlr4/Marveld3/Card9/Ern1/Mdfi/Sash1/Igf1r/Mapkbp1/Irak4/Nod1/Gadd45g/Trf/Nod2/Eda2r
7d_IR	GO:0042742	defense response to bacterium	149	6.19998e-05	1.88082	P2rx7/F2rl1/Ssc5d/Colec12/Wfdc2/Notch2/Adamts5/Lcn2/Grn/Cd36/Pglyrp1/Defb11/H2-K1/Mpeg1/Fcer1g/Tnfaip8/Lyz2/Serpine1/Adgrb1/Gbp4/Tnfrsf1a/Shc1/Rarres2/App/Nr1h4/Defb9/Slc11a1/Defb1/Syk/Stab1/Tfeb/Serpinb9/B2m/Krt6a/Lpo/Gbp2/Gbp7/Plac8/H2-M3/Spink5/Tlr4/Mr1/Card9/Cebpb/Mapkbp1/Nod1/Adam17/Epha2/Trf/Mavs/Nod2/Vip/Rab34/Gbp9/Adamts4/Iigp1/Cyba/Vgf/Irgm2/Prkcd/Tlr9/Gbp10/Gbp6/Myo1f/C5ar1/H2-T23/Tlr2/…
7d_IR	GO:0010837	regulation of keratinocyte proliferation	31	6.37557e-05	2.2152	Zfp36l1/Ptprk/Notch2/Cdh3/Tgm1/Fgfr2/Has2/Mdk/Trp63/Yap1/Sfn/Slurp1/Ctsl/Med1/Efnb2/Zfp36/Tlr4
7d_IR	GO:0016072	rRNA metabolic process	211	6.39806e-05	-1.75147	Exosc2/Exosc9/Pwp2/Wdr43/Mettl16/Rsl1d1/Rcl1/Utp4/Heatr1/Mrps11/Trmt112/Rrp15/Tfb2m/Pop7/Ebna1bp2/Ddx49/Ddx18/Pop5/Pa2g4/Utp20/Riok2/Snu13/Xrn1/Nifk/Suv39h1/Tent4b/Znhit3/Ddx52/Npm3/Wdr55/Mrpl1/Utp23/Nol11/Rpf2/Mrm2/Rps6/Eri2/Gtf2h5/Wdr18/Tsr2/Rps19/Npm1/Dis3l/Nop53/Utp6/Ddx56/Rpl27/Mrm1/Dkc1/Krr1/Rpl10a/Rps16/Wdr75/Mtrex/Rpl26/Exosc8/Rpl11/Rps8/Rpl7/C1d/Rpl7a/Rps15/Pes1/Rps14/Rps7/Eri3/Rrp7a/Naf…
7d_IR	GO:0071560	cellular response to transforming growth factor beta stimulus	188	6.56074e-05	1.81262	Zfp36l1/Sox9/Pmepa1/Col4a2/Il17rd/Zfp36l2/Itgb5/Dab2/Wfikkn2/Pml/Zfp703/Ldlrad4/Ptprk/Folr1/Ltbp3/Pxn/Ltbp1/Lox/Smad6/Bcl9l/Vasn/Fbn2/Tsku/Hipk2/Bambi/Tgfbr3/Fbn1/Serpine1/Trp53/Bmp2/Ski/Chst11/Thbs1/Tgfb1i1/Zmiz1/Itga3/Arrb2/Spry1/Col1a2/Cav1/Dnm2/Furin/Veph1/Scx/Tgfb2/Cdh5/Stk16/Tgfbr3l/Prdm16/Appl2/Tgfbr2/Spred2/Htra1/Igf1r/Smad7/Slc2a10/Adam17/Smad3/Spred3/Twsg1/Ltbp4/Crebbp
7d_IR	GO:0001843	neural tube closure	107	6.56309e-05	1.9226	Tulp3/Lhx2/Vangl2/Wnt5a/Folr1/Vasp/Sdc4/Fzd2/Bmp4/Rgma/Abl1/Celsr1/Plxnb2/Phactr4/Ski/Zic2/Fzd1/Nog/Lrp2/Med12/Arid1a/Ptk7/Kat2a/Sfrp1/Zic5/Tead2/Fuz/Tgfb2/Dvl3/St14/Lrp6/Spint2/Ptch1/Spint1/Rarg/Sall1
7d_IR	GO:0032434	regulation of proteasomal ubiquitin-dependent protein catabolic process	127	6.70143e-05	-1.96149	Usp5/Cdc20/Trib2/Ccar2/Shh/Clec16a/Csnk1a1/Park7/Gsk3a/Ube2k/Mdm2/Glmn/Tlk2/Rchy1/Wac/Rybp/Rnf217/Styx/Socs4/Gba/Akt1/Hspbp1/Socs5/Nub1/Gsk3b/Sirt2/Sumo1/Arih1/Ufl1/Uchl5/Usp7/Bcap31/Gclc/Vcp/Nop53/Ubqln1/Dnajb2/Rnf14/Rnf19a/Desi1/Bbs7/Rpl11/Usp14/Zfand2a/Arih2/Svip/Xpo1/Mapk9/Ube2v2/Rad23a/Commd1/Zyg11b/Rack1/Sumo2/Ankib1
7d_IR	GO:0001505	regulation of neurotransmitter levels	240	6.70419e-05	-1.73629	Prkaca/Rph3a/Dgki/Snap29/Apba1/Bcl2l1/Tor1a/Slc6a5/Chrna3/Aldh5a1/Vamp2/Fmr1/Gabra2/Gpm6b/Synj1/Glra3/Rab5a/Drd1/Atp2a2/Park7/Th/Grin3a/Syt2/Maoa/Nrxn1/Stx1b/Hnmt/Ppp1r9a/Nf1/Tomt/Pde1b/Cplx3/Htr6/Nat8l/Chrna7/Ctbp2/Grm7/Stx4a/Rab3gap1/Syt4/Syp/Slc1a2/Htr2a/Prepl/Unc13c/Stxbp5/Cplx4/Adcy1/Napa/Pdzd11/Htr1b/Gsk3b/Slc5a7/Cadps/Cask/Slc1a7/Ica1/Rims3/Cplx2/Syt6/Daglb/Gad2/Apba2/Dnm1l/Rab3a/Syt1/Syt3…
7d_IR	GO:0035710	CD4-positive, alpha-beta T cell activation	75	6.74544e-05	2.05466	Ceacam1/Ager/Irf1/Lef1/Malt1/Stat3/Sema4a/Cd274/Vsir/Foxp1/Ctsl/Nfkbiz/Tgfbr2/Tmem98/Cebpb/Smad7/Jak3/Tcirg1/Gadd45g/Twsg1/Anxa1/Cd44/Cd81/Tbx21/Il2rg/Ly9/Foxp3/Prkcq/Loxl3/Lilrb4a/Rsad2/Il4ra/Stat6
7d_IR	GO:0043542	endothelial cell migration	193	6.97748e-05	1.84813	Vegfa/Plpp3/Fgfr1/Ceacam1/Adgra2/Prkd2/Fgfbp1/Ager/Myh9/Wnt5a/Apoe/Hdac7/Sparc/Lgals12/Clec14a/Bmp4/Pxn/Grn/Abl1/Adtrp/Emc10/Itgb1/Stard13/Adora2b/Thbs1/Adgrb1/Sema4a/Rhoj/Notch1/Rin2/Map3k3/Hspb1/Robo1/Ephb4/Stc1/Emp2/Igf2/Map2k3/Cdh5/Ptk2b/Sp1/Efnb2/Rab13/Nr2f2/Hmox1/Ptprm/Efna1/Fap/Nrp1/Cyp1b1/Ccbe1/Igf1/Dpp4/Sash1/Srf/Plcg1/Adam17/Epha2/Anxa1/Met/Bcar1/Mmrn2/Atoh8/Srpx2/Dab2ip/Adamts9/Paxip1/…
7d_IR	GO:0008015	blood circulation	415	7.18835e-05	1.61189	Vegfa/Egfr/Ccn2/Ceacam1/Lrp5/Rnf207/F2rl1/Ptprj/Dmpk/Ager/Cacna1d/Fxyd1/Apoe/Dock5/Npr3/Anpep/Ednra/Smad6/Ace/Dsp/Npff/Smtn/Cd36/Abat/Tbx20/Tgfbr3/Snta1/Dsc2/Ece1/Adora2b/Agrn/Mylk3/F11r/Mdm4/Hbegf/Cbs/Per2/Adra1a/Slc4a5/Trpm4/Pde2a/Grip2/Shc1/Rarres2/Dsg2/Atp1a2/Dll1/Tjp3/Nav2/App/Col1a2/F5/Ucn/Cav1/Adra2b/Kcne1l/Plod3/Npr1/Gpr4/Tnnt2/Gja1/Stc1/Emp2/S100a1/Ppp1r13l/Tgfb2/Map2k3/Cdh5/Capn1/Asic2/…
7d_IR	GO:0007015	actin filament organization	413	7.19842e-05	1.62739	Cryaa/Arhgap17/Actn4/Ccn2/Wasf2/Cald1/F2rl1/Id1/Rapgef3/Capg/Myo1d/Limch1/Actn1/Itgb5/Cd2ap/Sorbs3/Naa80/Swap70/Vasp/Pof1b/Rflna/Sdc4/Pxn/Whamm/Wnt4/Arhgap18/Phldb2/Fat1/Gsn/Eln/Abl1/Cotl1/Ppargc1b/Arhgef5/Sptbn1/Fhdc1/Plekhg2/Ssh3/Nedd9/Kank2/Gm14137/Hip1r/Arhgap6/F11r/Cgnl1/Ppfia1/Svil/Aqp2/Ezr/Iqgap2/Tpm2/Baiap2l2/Espn/Rhoc/Myadm/Fam107a/Fhod1/Tnnt2/Arpc1b/Carmil1/Gas2l1/Baiap2l1/Emp2/Sh3pxd2b…
7d_IR	GO:1903362	regulation of cellular protein catabolic process	247	7.19842e-05	-1.70843	Fmr1/Usp5/Cdc20/Pdcl3/Trib2/Ccar2/Shh/Clec16a/Csnk1a1/Park7/Gsk3a/Epm2a/Tmtc3/Pcsk9/Ube2k/Mdm2/Pithd1/Glmn/Tlk2/Rchy1/Ube2g2/Wac/Rybp/Agbl4/Rnf217/Psme3/Styx/Socs4/Gba/Akt1/Ric1/Rpl23/Hspbp1/Socs5/Nub1/Vps11/Psmd14/Gsk3b/Sirt2/Sumo1/Arih1/Ufl1/Psme3ip1/Uchl5/Usp7/Bcap31/Gclc/Nudt15/Vcp/Nop53/Tmf1/Faf1/Kcne2/Ptk2/Ubqln1/Ube3a/Dnajb2/Rnf14/Rnf19a/Desi1/Lamp3/Atxn3/Vps35/Pten/Bbs7/Rpl11/Usp14/Zfand2…
7d_IR	GO:0045333	cellular respiration	138	7.32178e-05	-1.86306	Mtfr1l/Sdhb/Oxa1l/Slc25a12/Afg1l/Flcn/Prkaca/Uqcr10/Sdha/Mdh1b/Ndufb6/Bax/Aco2/Sirt3/Park7/Cisd1/Fh1/Pdhb/Coq9/Nfatc3/Ndufs8/Idh3b/Cyc1/Mtch2/Ireb2/Pink1/Ogdhl/Ogdh/Mdh2/Cs/Lyrm7/Coq7/Uqcrfs1/Ide/Bid/Idh1/Uqcrq/Sdhaf2/Ndufv1/Adsl/Vcp/Ndufa8/Nop53/Dld/Cox4i1/Mtfr1/Cycs/Etfrf1/Ndufs1/Ndufb9/Ndufa10/Pdha1/Chchd4/Uqcrc1/Bnip3/Mdh1/Idh3a/Pik3ca/Ndufv2/Dlat/Hif1a/Prelid1/Ndufs2/Ndufb8/Sod2/Sucla2/Uqcc3
7d_IR	GO:0050768	negative regulation of neurogenesis	306	7.43619e-05	1.68953	Notch3/Sox9/Wnt7b/Lhx2/Pax6/Tnr/Fgfr3/Id1/Ephb2/Ctdsp1/Hes1/Bdnf/Lrp4/Wnt5a/Dab2/Sema6a/Vim/Mylip/Adgrg1/Apoe/Bmp4/Gli3/Bmp7/Nfatc4/Rgma/Lrp1/Meis1/Daam2/Itgb1/H2-K1/Ptprs/Cers2/Ctsz/Spock1/Ptbp1/Trp53/Sema3b/Ski/Cd24a/Nog/Stat3/Sema4a/Efemp1/Plxna3/Idh2/Nr2f1/Zhx2/Cspg4/Neo1/Sez6/Notch1/Dll1/App/Carm1/Trim11/Cav1/Cntf/Map4k4/Prag1/B2m/Med1/Efnb2/Adcy6/Flna/Six3/Il15ra/Rest/Sema6c/Id2/Efna1/Ryk/A…
7d_IR	GO:0016482	cytosolic transport	151	7.50393e-05	-1.84196	Ap1ar/Klhl20/Gosr1/Vps53/Tbc1d23/Kif5b/Sys1/Chmp3/Vps54/Mecp2/Rab5a/Eipr1/Vps26b/Lamp1/Eps15/Gosr2/Pikfyve/Kif16b/Syt4/Pik3c3/Vps29/Prepl/Ric1/Tmem87b/Vps11/Dctn1/Vti1b/Heatr5b/Rab7/Hook3/Rab6b/Rab14/Vps50/Snx5/Heatr5a/Ppfia2/Mtmr2/Map2/Spag9/Snx16/Vti1a/Stx6/Dennd5a/Rab9b/Stx8/Vps35/Aktip/Cltc/Arl1/Dop1a/Ykt6/Kif5a/Actr2/Hook1/Snx3/Rab6a/Dennd10/Map2k1
7d_IR	GO:0006403	RNA localization	172	7.5051e-05	-1.80805	Eif6/Eny2/Kif5c/Ncbp2/Pcid2/Nup107/Exosc2/Parp11/Xpot/Fmr1/Cetn3/Eif5a/Bicd2/Dcp2/Ranbp2/Ranbp17/Fyttd1/Sec13/Nup88/Srsf7/Thoc7/Dhx9/Ddx25/Nup98/Snupn/Ncbp1/Alyref/Nup37/Ddx39a/Ddx19b/Riok2/Znhit3/Nup35/Atm/Ssb/Tnks/Nup188/Nupl2/Nup43/Zfp385a/Phax/Mrpl18/Nup153/Zc3h11a/Ddx19a/Rbm27/Npm1/Eif5a2/Magoh/Lrpprc/G3bp2/Tcp1/Tomm20/Stau2/Nup85/Thoc2/Dkc1/Cetn2/Srsf3/Cct4/Ybx1/Cct2/Alkbh5/Ran/Nop58/Hnrnpa…
7d_IR	GO:0046631	alpha-beta T cell activation	121	7.54778e-05	1.92089	Ceacam1/Ager/H2-Ab1/Irf1/Lef1/Gli3/Abl1/Malt1/Cd24a/Stat3/Sema4a/Zbtb16/Tcf7/Cd274/Vsir/Foxp1/Ctsl/Syk/Nfkbiz/Ptprc/Elf4/H2-M3/Itpkb/Tgfbr2/Tmem98/Cebpb/Smad7/Jak3/Tcirg1/Gadd45g/Twsg1/Anxa1/Cd44/Ikzf1/Cd81/Tbx21/Il2rg/Rasal3/Ly9/Foxp3/Prkcq/Loxl3/Lilrb4a/Rsad2/Il4ra/Stat6/Dock2/Cblb/Hfe/Btla/Bcl6
7d_IR	GO:0071706	tumor necrosis factor superfamily cytokine production	106	7.57223e-05	1.93931	Ptprj/Ripk1/Pf4/Zbtb20/Nfatc4/Cd36/Fcer1g/Cd24a/Clu/Akap8/Tnfrsf1a/Cd274/Arrb2/App/Nr1h4/Vsir/Tlr3/Azi2/Hsf1/Ptpn6/Ticam1/Ptprc/Zfp36/Arhgef2/Gpnmb/Tlr4/Tspo/Igf1/Mapkapk2/Trim30a/Card9/Nod1/Mavs/Nod2/Gas6/Cd47/Zfp64/Cd14/Cyba/Foxp3/Fadd/Axl/Ptafr/Cd300ld/Tlr9/Sphk2/H2-T23/Tlr2
7d_IR	GO:0070302	regulation of stress-activated protein kinase signaling cascade	209	7.5918e-05	1.83069	Vegfa/Wnt7b/Egfr/Ccn2/Ceacam1/Map3k5/Per1/F2rl1/Gab1/Ripk1/Vangl2/Wnt16/Lyn/Ager/Fzd4/Fzd5/Wnt5a/Dab2/Sh3rf2/Rassf2/Ror2/Ltbr/Fzd8/Map3k11/Hipk2/Emc10/Arhgef5/Mdfic/Bmp2/Cbs/Irak1/Tnxb/Ezr/Sh3rf3/Map2k7/App/Map3k3/Sfrp1/Traf5/Tnik/Tlr3/Mecom/Mul1/Tgfb2/Map4k4/Syk/Ptk2b/Fcgr2b/Mid1/Dvl3/Il1rn/Ercc6/Map3k21/Tlr4/Marveld3/Card9/Ern1/Mdfi/Sash1/Igf1r/Mapkbp1/Nod1/Gadd45g/Trf/Fas/Met/Nod2/Eda2r
7d_IR	GO:0048593	camera-type eye morphogenesis	140	8.08245e-05	1.88283	Cryaa/Vegfa/Sdk2/Lctl/Sox9/Pax6/Igfn1/Lrp5/Fgfr3/Crygb/Ephb2/Sdk1/Fzd5/Flt1/Rpgrip1/Cdon/Bmp4/Gli3/Bmp7/Dio3/Meis1/Aqp5/Notch2/Fat1/Tsku/Hipk2/Aldh1a3/Phactr4/Ski/Rpgr/Ntrk2/Mfsd2a/Nectin3/Zhx2/Arid1a/Trpm1/Dll1/Tenm3/Aldh1a1/Sp1/Foxe3/Six3/Stra6/Lrp6/Tbx2/Cfh/Ptprm/Col8a1/Rpe65/Fjx1/Col8a2/Man2a1
7d_IR	GO:0070374	positive regulation of ERK1 and ERK2 cascade	167	8.11733e-05	1.86806	Vegfa/Egfr/Ccn2/Denn2b/Prkd2/Fgfr3/F2rl1/Npsr1/Ager/Pdgfrb/C3/Apoe/Gnai2/Bmp4/Lrp1/Notch2/Ednra/Abl1/Cd36/Csf1r/Bmp2/C1qtnf3/Adra1a/Fgfr2/Ackr3/Shc1/Chil1/Notch1/Map2k7/Arrb2/App/Ccl25/Cd74/Ptk2b/Sstr4/Cavin3/Ptprc/Casr/Gpnmb/Nrp1/Tlr4/Icam1/Akap12/Nod1/Adam17/Nod2/Acta2/Cd44/Gas6/Erbb4/Cx3cl1/Nox4/Phb2/Gcnt2/Tnfrsf11a/Mt3/Pdgfra
7d_IR	GO:0060021	roof of mouth development	83	8.11733e-05	2.01036	Ephb3/Col2a1/Ephb2/Wnt5a/Wfikkn2/Lef1/Msx1/Fzd2/Gli3/Sgpl1/Tgfbr3/Gas1/Ski/Fzd1/Pkdcc/Arid5b/Fuz/Tgfb2/Prrx1/Asph/Zfp950/Lrp6/Col11a2/Fras1/Tbx2/Prdm16/Tgfbr2/Osr2/Cplane1/Jag2/Pdgfra/Dhrs3/Bcor/Tshz1/Loxl3/Tgfb3/Wnt7a/Chd7
7d_IR	GO:0006364	rRNA processing	203	8.11733e-05	-1.76792	Eif6/Mphosph10/Sbds/Nsun3/Exosc2/Exosc9/Pwp2/Wdr43/Mettl16/Rsl1d1/Rcl1/Utp4/Heatr1/Mrps11/Trmt112/Rrp15/Tfb2m/Pop7/Ebna1bp2/Ddx49/Ddx18/Pop5/Pa2g4/Utp20/Riok2/Snu13/Nifk/Suv39h1/Tent4b/Znhit3/Ddx52/Npm3/Wdr55/Mrpl1/Utp23/Nol11/Rpf2/Mrm2/Rps6/Eri2/Gtf2h5/Wdr18/Tsr2/Rps19/Npm1/Nop53/Utp6/Ddx56/Rpl27/Mrm1/Dkc1/Krr1/Rpl10a/Rps16/Wdr75/Mtrex/Rpl26/Exosc8/Rpl11/Rps8/Rpl7/C1d/Rpl7a/Rps15/Pes1/Rps14/Rps7…
7d_IR	GO:0032102	negative regulation of response to external stimulus	310	8.12995e-05	1.65844	Thbd/Ceacam1/Uaca/Tnr/Abcd1/Plau/Ager/Wnt5a/Nbl1/Sema6a/Irf3/Apoe/Rgma/A2m/Wnt4/Phldb2/Tspan6/Grn/Npff/Adtrp/Pglyrp1/Ptprs/Abat/Enpp3/Cers2/Kank2/Serpine1/Sema3b/Fem1a/Thbs1/Nr1h3/Cd24a/Sema4a/C1qtnf3/Plxna3/Tnfrsf1a/Neo1/Mdk/Notch1/Cldn19/Serping1/Tnfrsf1b/Arrb2/Nr1h4/Lpcat3/Ucn/Tnfaip6/Robo1/Wfdc1/Gja1/Tap1/Mul1/Igf2/Anxa5/Cdh5/Fcgr2b/Serpinb9/Mettl3/Mill2/Traf3ip1/Zfp36/Tap2/Metrnl/Sema6c/C1qt…
7d_IR	GO:0019216	regulation of lipid metabolic process	309	8.21661e-05	1.71124	Sox9/Sik1/Ccn1/Ceacam1/Dkk3/Abca2/Fgfr3/Abcd1/H6pd/Lyn/Cpt1a/Pdk2/Igfbp7/Pdgfrb/Dab2/Zbtb20/Flt1/C3/Pnpla2/Tcf7l2/Apoc1/Apoe/Lgals12/Slc27a1/Nr4a3/Wnt4/Adgrf5/Cd36/Pcx/Zfp69/Lmf1/Adora2b/Bmp2/Acsl3/Nr1h3/Akt2/Mfsd2a/Por/Crtc3/Acacb/Mlxipl/Rarres2/Dbi/Dhh/App/Capn2/Nr1h4/Lsr/Lpcat3/Cav1/Cd74/Igf2/Ptk2b/Fmo5/Cdk4/Bmp6/Vav2/Pik3ip1/Rest/Sctr/Arv1/Id2/Sirt4/Taz/Appl2/Tm6sf2/Adra2a/Ces1d/Tspo/Angptl4/…
7d_IR	GO:0032350	regulation of hormone metabolic process	34	8.2559e-05	2.16978	Dkk3/H6pd/Dab2/Tcf7l2/Wnt4/Bmp2/Por/Arnt/Igf2/Bmp6/Cacna1a/Rest/Igf1/Clcn2/Rdh10/Igf1r
7d_IR	GO:0042472	inner ear morphogenesis	92	8.2559e-05	1.94288	Sox9/Mafb/Fgfr1/Col2a1/Ephb2/Slc9a3r1/Vangl2/Wnt5a/Kcnq4/Gli2/Ror2/Fzd2/Nr4a3/Lrig3/Eya1/Celsr1/Aldh1a3/Fgfr2/Ptk7/Otx1/Tshr/Dll1/Col11a1/Triobp/Prrx1/Cdh23/Dvl3/Rest/Lrig1/Pdzd7/Pcdh15/Ntn1/Tprn/Fzd6/Scrib/Chd7/Clrn1/Six1/Sod1/Gata2/Cthrc1/Spry2/Tfap2a/Dvl2/Myo7a
7d_IR	GO:0010001	glial cell differentiation	227	8.2559e-05	1.79689	Sox9/Egfr/Klf15/Plpp3/Nfix/Pax6/Abca2/Fgfr3/Ptprj/Tenm4/Hes1/Ager/Vim/Tcf7l2/Mxra8/Ror2/Pard3/Dag1/Lef1/Nfib/Bmp4/Cspg5/Gli3/Lrp1/Reln/Myrf/Nab2/Grn/Abl1/Rela/Daam2/Tnfrsf21/Bmp2/Ski/Clu/Nog/Stat3/Akt2/Ntrk2/Ntf3/Med12/Smo/Mdk/Notch1/Dll1/Tnfrsf1b/Ndrg1/App/Prdm8/Lamb2/Cntf/C1qa/Ror1/Mettl3/Lrp6/Id2/Erbb2/Enpp2/Tlr4/Gsx2/Igf1/Sox10/Tmem98/Nr1d1
7d_IR	GO:0090175	regulation of establishment of planar polarity	38	8.27296e-05	2.16146	Celsr3/Wnt7b/Znrf3/Vangl2/Wnt5a/Dab2/Ror2/Fzd2/Abl1/Celsr1/Fzd1/Med12/Ptk7/Sfrp1/Gpc3/Dvl3/Lrp6/Ryk
7d_IR	GO:0014066	regulation of phosphatidylinositol 3-kinase signaling	81	8.41782e-05	1.98217	Cryba1/Sox9/Egfr/F2rl1/Slc9a3r1/Plxnb1/Wnt16/Pdgfrb/Flt1/Ror2/Reln/Ntrk2/Ptpn13/Rgl2/Cntf/Tgfb2/Ptpn6/Ror1/Pik3ip1/Erbb2/Igf1/Prr5l/Igf1r/Pld2/Unc5b/Erbb4/Lime1/Cbl/Dab2ip/Pdgfa/Serpine2/Cat/Fbxl2/Sema4d/Pik3ap1/Klf4/Dcn/Ncf1/Agt/Pdgfd
7d_IR	GO:1903035	negative regulation of response to wounding	70	8.75029e-05	2.02612	Thbd/Ceacam1/Tnr/Plau/Ager/Apoe/Rgma/Wnt4/Phldb2/Adtrp/Ptprs/Abat/Cers2/Serpine1/Thbs1/Cd24a/Neo1/Mdk/Cldn19/Serping1/Wfdc1/Gja1/Anxa5/C1qtnf1/Prkg1/Klkb1/Smad3/Anxa2/Cd9/Cldn3/Rtn4rl1/Tfpi/Pdgfra/Kremen1/Pdgfa/Adrb2/Serpine2
7d_IR	GO:0071559	response to transforming growth factor beta	191	8.784e-05	1.79545	Zfp36l1/Sox9/Pmepa1/Col4a2/Il17rd/Zfp36l2/Itgb5/Dab2/Wfikkn2/Pml/Zfp703/Ldlrad4/Ptprk/Folr1/Ltbp3/Pxn/Ltbp1/Lox/Smad6/Bcl9l/Vasn/Fbn2/Tsku/Hipk2/Bambi/Tgfbr3/Fbn1/Serpine1/Trp53/Bmp2/Ski/Chst11/Thbs1/Tgfb1i1/Zmiz1/Itga3/Arrb2/Spry1/Col1a2/Cav1/Dnm2/Furin/Veph1/Scx/Tgfb2/Cdh5/Stk16/Tgfbr3l/Prdm16/Appl2/Tgfbr2/Spred2/Htra1/Igf1r/Smad7/Slc2a10/Adam17/Smad3/Spred3/Twsg1/Ltbp4/Crebbp/Dcp1a/Ing2/Col3a1…
7d_IR	GO:0052547	regulation of peptidase activity	300	9.16074e-05	1.7196	Cryaa/Vegfa/F3/Ccn1/Ccn2/Uaca/Map3k5/Cryab/Lyn/Ager/Antxr1/Perp/Wfikkn2/Pml/Timp2/Wfdc2/Lef1/Renbp/A2m/Rcn3/Gsn/Grn/Serpinb5/Anxa8/Timp3/Spock1/Malt1/Hip1r/Serpine1/Thbs1/Stat3/Akt2/Serpine3/Por/Serpinb6b/Serping1/Serpinh1/Trp63/Arrb2/App/Tfap4/Vsir/Cav1/Furin/Ctsh/Robo1/Sfn/Wfdc1/Hsf1/Mul1/Gpc3/Csta1/Syk/Crb2/Atp2a3/Asph/Serpinb9/Herpud1/Cdh1/Ctsd/Cast/Rest/Col7a1/Papln/Efna1/Lxn/Mrtfa/Spink5/Sp…
7d_IR	GO:0035019	somatic stem cell population maintenance	51	9.25951e-05	2.10537	Sox9/Lrp5/Fgfr3/Vangl2/Hes1/Zfp36l2/Tcf7l1/Tcf7l2/Bmp7/Bcl9l/Ski/Nog/Zhx2/Trp63/Sfrp1/Yap1/Vps72/Rest/Prdm16/Sall1/Elf5/Ldb1/Bcl9
7d_IR	GO:0006753	nucleoside phosphate metabolic process	382	9.33401e-05	-1.60064	Nmnat2/Tk2/Mpi/Tigar/Prps2/Nadk2/Acot3/Rab23/Upp2/Atp5a1/Nme2/Prps1l3/Park7/Nmnat3/Nudt11/Gtpbp1/Impdh2/Nt5c/Adk/Hint1/Pdhb/Pdhx/Mthfd2l/Adal/Atp5g3/Bpgm/Fasn/Cyc1/Mtch2/Gmps/Gpat4/Rnaseh2b/Nme3/Umps/Rd3/Atp5pb/Htr2a/Acsl6/Ak5/Adcy10/Ogdh/Prxl2c/Atp5e/Gm10358/Atp5g1/Cs/Atp5o/Prkaa2/Rfk/Adcy1/Pfkfb2/Naxe/Pank3/Gucy1a1/Dera/Hk1/Pdk1/Nt5e/Pdk3/Paics/Gpi1/Ak4/Ddit4/Far2/Dut/Kars/Enpp5/Atp5o/Nudt15/Ad…
7d_IR	GO:0035148	tube formation	162	9.45981e-05	1.83609	Vegfa/Tulp3/Sox9/Lhx2/Vangl2/Wnt5a/Folr1/Vasp/Nfib/Sdc4/Fzd2/Bmp4/Bmp7/Rgma/Wnt4/Abl1/Celsr1/Plxnb2/Phactr4/Ski/Zic2/Fzd1/Nog/Lrp2/Tgm2/Fgfr2/Med12/Arid1a/Notch1/Ptk7/Kat2a/Sfrp1/Zic5/Tead2/Fuz/Tgfb2/Cdh1/Tctn1/Dvl3/St14/Lrp6/Spint2/Ptch1/Spint1/Rarg/Sall1/Eda/Shroom3/Atoh8/Kif20b/Dab2ip/Tgif1/Fzd6/Bcl2l11/Scrib/Casp8
7d_IR	GO:0032200	telomere organization	120	9.45981e-05	-1.9174	Nbn/Brca2/Dcp2/Hnrnpc/Wrn/Smc6/Ccne1/Gnl3l/Ten1/Xrn1/Tent4b/Hus1/Nsmce2/Ctnnb1/Atm/Tinf2/Pcna/Tnks/Pot1a/Rad51c/Rpa1/Xrcc5/Tnks2/Xrcc4/Stn1/Ccne2/Apex1/Smg5/Cct6a/Tcp1/Dkc1/Cct5/Cct4/Cct2/Ptges3/Mcrs1/Dhx36/Hsp90aa1/Cct8/Nek7/H3f3a/Naf1/Cct3/Zfp365/Cct7/H3f3b
7d_IR	GO:1903053	regulation of extracellular matrix organization	41	9.62151e-05	2.15704	Sox9/Antxr1/Pdpn/Dag1/Phldb2/Abl1/Adtrp/Ddr1/Ddr2/Tnfrsf1a/Has2/Notch1/Phldb1/Tnfrsf1b/Aebp1/Tgfb2/Tcf15/Fap/Dpp4/Slc2a10/Smad3
7d_IR	GO:0001657	ureteric bud development	88	9.62151e-05	1.97451	Vegfa/Sox9/Fgfr1/Hes1/Bdnf/Gsta3/Fat4/Lama5/Bmp4/Gli3/Bmp7/Wnt4/Eya1/Smad6/Kif26b/Bmp2/Nog/Fgfr2/Smo/Vcan/Spry1/Sfrp1/Gpc3/Rarb/Tacstd2/Epcam/Smad7/Ptch1/Sall1/Smad3/Lgr4/Cd44/Lzts2
7d_IR	GO:0072163	mesonephric epithelium development	88	9.62151e-05	1.97451	Vegfa/Sox9/Fgfr1/Hes1/Bdnf/Gsta3/Fat4/Lama5/Bmp4/Gli3/Bmp7/Wnt4/Eya1/Smad6/Kif26b/Bmp2/Nog/Fgfr2/Smo/Vcan/Spry1/Sfrp1/Gpc3/Rarb/Tacstd2/Epcam/Smad7/Ptch1/Sall1/Smad3/Lgr4/Cd44/Lzts2
7d_IR	GO:0072164	mesonephric tubule development	88	9.62151e-05	1.97451	Vegfa/Sox9/Fgfr1/Hes1/Bdnf/Gsta3/Fat4/Lama5/Bmp4/Gli3/Bmp7/Wnt4/Eya1/Smad6/Kif26b/Bmp2/Nog/Fgfr2/Smo/Vcan/Spry1/Sfrp1/Gpc3/Rarb/Tacstd2/Epcam/Smad7/Ptch1/Sall1/Smad3/Lgr4/Cd44/Lzts2
7d_IR	GO:0007156	homophilic cell adhesion via plasma membrane adhesion molecules	102	9.6837e-05	1.92762	Sdk2/Ptprf/Celsr3/Ceacam1/Igfn1/Palld/Ptpn23/Sdk1/Fat4/Mypn/Cdh3/Pcdh1/Celsr1/Dsc2/Fat2/Plxnb2/Amigo2/Celsr2/Hmcn1/Dsg1a/Nectin3/Dsg2/Tenm3/Robo1/Cdh5/Igsf9b/Cdh23/Cdh1/Pcdhgc3/Cdh4/Ptprm/Cdh20/Obsl1/Emb/Ccdc141/Cdh11/Pcdh15/Prtg/Igsf9/Nectin2/Pvr/Dchs1/Dsg1b/Dsg3
7d_IR	GO:1903039	positive regulation of leukocyte cell-cell adhesion	163	9.82423e-05	1.82343	Ceacam1/Sox12/Igfbp2/Hes1/Ager/H2-Ab1/Irf1/Lef1/Gli3/Nr4a3/Rela/Malt1/Cd24a/Irak1/Has2/Zbtb16/Mdk/Nfat5/Zmiz1/Cd274/Icosl/Vsir/Cav1/Efnb1/Cd74/Ephb4/Igf2/Capn1/Syk/Efnb2/Nfkbiz/Ptprc/Vcam1/H2-M3/Itpkb/Tgfbr2/Igf1/Icam1/Dpp4/Lgals1/Jak3/Vnn1/Anxa1/Aif1/Cd44/Ikzf1/Cd81/Cd47/H2-Aa/Il6st/Il2rg/Rasal3/Foxp3/Prkcq/Fadd/Itgb2/Tnfsf9/Il4ra/Il1rl2/Rhoh/Il1a/Ptafr/Bcl6/H2-T23/Cd4/Adam8/Egr3/Flot2/Sart1/Cd1…
7d_IR	GO:0032612	interleukin-1 production	84	0.000100189	1.94823	Trim16/P2rx7/Ceacam1/F2rl1/Ager/Fzd5/Wnt5a/Pml/Ifi211/S1pr3/Cd36/Tnfaip8/Malt1/Stat3/Arrb2/App/Nr1h4/Ifnar1/Hspb1/Tyrobp/Tlr4/Mr1/Igf1/S100a13/Nod1/Smad3/Anxa1/Nod2/Gas6/Cx3cl1/Ifi204/Nlrp1b/Mndal/Casp8
7d_IR	GO:0006281	DNA repair	456	0.000102179	-1.56437	Cdkn2d/H2aw/Slf1/Mad2l2/Polk/Xrn2/Otub1/Chaf1b/Dclre1a/Ogg1/Fancf/Fignl1/Gm28043/Ube2a/Gtf2h1/Uimc1/Smarcad1/Herc2/Fto/Tigar/Rmi1/Mcm4/Mc1r/Smarcal1/Lig4/Nbn/Sfr1/Jmy/Brca2/Hdac9/Mcm6/Rad17/Shld2/Park7/Trp53bp1/Rad51ap1/Tdg/Mbd4/Cinp/Spidr/Ercc5/H2ax/Fh1/Spire1/Wrn/Zmpste24/Fen1/Smc6/Bach1/Hmga2/Dhx9/Primpol/Rfwd3/Usp45/Supt16/Kat7/Wrnip1/Ruvbl1/Rad21/Dek/Pds5b/Poln/Apbb1/Ube2n/Wdr48/Suv39h1/Recq…
7d_IR	GO:2000300	regulation of synaptic vesicle exocytosis	102	0.000102179	-1.96098	Dgki/Apba1/Bcl2l1/Chrna3/Fmr1/Glra3/Rab5a/Drd1/Atp2a2/Grin3a/Syt2/Stx1b/Cplx3/Chrna7/Grm7/Rab3gap1/Syt4/Syp/Htr2a/Prepl/Stxbp5/Adcy1/Napa/Htr1b/Gsk3b/Cask/Rims3/Cplx2/Apba2/Dnm1l/Rab3a/Syt1/Vamp1/Rap1b/Ppfia2/Chrna5/Cplx1/Chrnb3/Cacnb4/Napb/Rims2/Stxbp1/Ncs1/Nrn1/Chrna6/Rims1
7d_IR	GO:0030705	cytoskeleton-dependent intracellular transport	186	0.000102179	-1.76738	Mgarp/Cdc42/Fmr1/Dync1i1/Wdr35/Arl8a/Kif5b/Cnih2/Mecp2/Klc1/Myo5a/Borcs5/Bicd2/Fez1/Dync1h1/Ift122/Ift22/Lamp1/Ttc30b/Spg7/Ift81/Ttc30a2/Nefm/Copg1/Map1b/Cilk1/Ap3s2/Prkcz/Pcm1/Agbl4/Syt4/Lca5/Fbxw11/Ap3s1/Nefh/Trak1/Copg2/Dctn1/Dlg2/Dync1i2/Ift27/Bloc1s5/Arl8b/Ssx2ip/Ap3m2/Ift80/Ift43/Ift46/Pex14/Hook3/Ift20/Map6d1/Ap3b2/Madd/Spast/Ppfia2/Stau2/Map2/Ttc30a1/Ssna1/Arl3/Actr10/Pafah1b1/Bicdl1/Rab1…
7d_IR	GO:0007179	transforming growth factor beta receptor signaling pathway	156	0.000102783	1.8279	Pmepa1/Il17rd/Itgb5/Dab2/Wfikkn2/Pml/Zfp703/Ldlrad4/Ptprk/Folr1/Ltbp3/Pxn/Ltbp1/Lox/Smad6/Bcl9l/Vasn/Fbn2/Tsku/Hipk2/Bambi/Tgfbr3/Fbn1/Trp53/Bmp2/Ski/Chst11/Thbs1/Tgfb1i1/Zmiz1/Itga3/Arrb2/Spry1/Col1a2/Cav1/Dnm2/Furin/Veph1/Tgfb2/Cdh5/Tgfbr3l/Prdm16/Appl2/Tgfbr2/Spred2/Htra1/Smad7/Slc2a10/Adam17/Smad3/Spred3/Twsg1/Ltbp4/Crebbp/Dcp1a/Ing2/Col3a1/Gcnt2/Ep300/Cldn5/Tgfb3/Sdcbp/Fermt2/Foxh1
7d_IR	GO:0030279	negative regulation of ossification	71	0.0001046	2.02096	Sox9/Fgfr1/Lrp5/Id1/Lrp4/Hdac7/Rflna/Ltbp3/Sost/Smad6/Id3/Ski/Nog/Fndc3b/Trpm4/Mdk/Notch1/Sfrp1/Ptk2b/Id2/Limd1/Zfp932/Smad7/Ptch1/Smad3/Twsg1/Igfbp5/Bcor/Kremen1/Adrb2/Hdac4/P2ry2/Sema4d/Rflnb
7d_IR	GO:0003018	vascular process in circulatory system	188	0.000106243	1.78942	Vegfa/Egfr/Ceacam1/F2rl1/Ptprj/Apoe/Dock5/Slc27a1/Abcb1a/Ednra/Smad6/Ace/Cd36/Tgfbr3/Snta1/Ece1/Adora2b/Mylk3/Cbs/Per2/Adra1a/Mfsd2a/Trpm4/Pde2a/Grip2/Shc1/Atp1a2/Tjp3/Ucn/Cav1/Adra2b/Plod3/Npr1/Gpr4/Abcc2/Gja1/Cdh5/Capn1/Asic2/Adcy6/Bmp6/Nos1/Tacr1/Ptprm/Pde5a/Casr/Mgll/Adra2a/Prkg1/Icam1/Akap12/Ext2/Ptgs1/Adrb1/Acta2/Vip/Tjp1/Cx3cl1/Tjp2/Cftr/Tbxas1/Agtr1a/Scpep1/Rock1/Adrb2/Cldn5/Edn1/Trpv4/Ed…
7d_IR	GO:0016197	endosomal transport	225	0.00011277	-1.71359	Bcl2l1/Rab11b/Btbd8/Cdc42/Gosr1/Vps53/Tbc1d23/Ap1s2/Itsn2/Chmp3/Vps54/Clec16a/Nsg2/Vps37c/Eipr1/Vps26b/Eps15/Gosr2/Pikfyve/Stam/4932438A13Rik/Reps1/Nsg1/Chmp2a/Ap5m1/Vps29/Prepl/Ric1/Tmem87b/Rab10/Lrba/Dctn1/Arhgap44/Srl/Vps39/Arl8b/Vti1b/Chmp6/Heatr5b/Rab7/Dennd1b/Lamtor1/Reps2/Rab6b/2610002M06Rik/Rab14/Vta1/Chmp4b/Rab8a/Dnm1l/Vcp/Vps50/Vps28/Snx5/Zdhhc2/Heatr5a/Vps36/Stx12/Rab11a/Ehd4/Vamp4/Spa…
7d_IR	GO:0032835	glomerulus development	54	0.000115101	2.09433	Notch3/Ctnnd1/Klf15/Vangl2/Hes1/Pdgfrb/Plce1/Bmp4/Bmp7/Notch2/Asxl1/Wwtr1/Nid1/Nog/Col4a4/Notch1/Lamb2/Gpr4/Sulf1/Sulf2/Cfh
7d_IR	GO:0046390	ribose phosphate biosynthetic process	143	0.000122129	-1.82362	Pdhb/Pdhx/Atp5g3/Cyc1/Gmps/Nme3/Umps/Atp5pb/Acsl6/Adcy10/Atp5e/Atp5g1/Atp5o/Rfk/Adcy1/Pank3/Gucy1a1/Pdk1/Pdk3/Paics/Ak4/Atp5o/Adsl/Vcp/Dld/Ctps/Pkm/Pdha1/Acly/Hprt/Prpsap2/G6pdx/Dlat/Ak1/Prps1/Guk1/Gucy1b1/Gucy2e/Atp5c1/Impdh1/Adcy2/Gucy2f/Aldoa/Atp5b/Cmpk1/Uqcc3/Map2k1
7d_IR	GO:0002703	regulation of leukocyte mediated immunity	170	0.000122129	1.81969	P2rx7/Ceacam1/F2rl1/Lyn/Ager/Kmt5c/Fzd5/C3/Tnfsf13/H2-Q10/H2-K1/Fcer1g/Fcgr3/Adora2b/Malt1/Stxbp2/Cd24a/Trpm4/Tnfrsf1b/Arrb2/Parp3/Vsir/H2-Q4/Tlr3/Tap1/Igf2/Ptpn6/Ticam1/Syk/Fcgr2b/Serpinb9/B2m/Hpx/Tyrobp/Ptprc/Tap2/Hmox1/H2-M3/Tlr4/Mr1/Cd84/Clec2d/Dpp4/Smad7/Jak3/Pld2/Mavs/Nod2/Supt6/Cd81/Ddx58/Was/Clcf1/Unc13d/Tbx21/Arid5a/Il1r1/Nectin2/Foxp3/Paxip1/Fadd/Crhr1/Itgb2/Rsad2/Il4ra/Stat6/Itgam/Hfe/…
7d_IR	GO:1901293	nucleoside phosphate biosynthetic process	188	0.000124659	-1.78018	Atp5g2/Nmnat2/Prps2/Nadk2/Atp5a1/Nme2/Prps1l3/Nmnat3/Impdh2/Adk/Pdhb/Pdhx/Mthfd2l/Atp5g3/Cyc1/Gmps/Nme3/Umps/Rd3/Atp5pb/Acsl6/Ak5/Adcy10/Atp5e/Atp5g1/Atp5o/Rfk/Adcy1/Pank3/Gucy1a1/Pdk1/Pdk3/Paics/Ak4/Dut/Kars/Atp5o/Adsl/Rrm2b/Vcp/Dld/Ctps/Pkm/Pdha1/Acly/Hprt/Prpsap2/G6pdx/Tbpl1/Dlat/Ak1/Prps1/Guk1/Gucy1b1/Gucy2e/Gars/Guca1a/Atp5c1/Impdh1/Adcy2/Gucy2f/Aldoa/Atp5b/Cmpk1/Uqcc3/Map2k1/Guca1b
7d_IR	GO:0001890	placenta development	141	0.000124659	1.85177	Zfp36l1/Wnt7b/Egfr/Ccn1/Pkd1/Gab1/Hes1/Ncoa3/Fzd5/Lef1/Krt19/Bmp7/Ccdc134/Notch2/Serpine1/Vwf/Fgfr2/Syde1/Alkbh1/Arid1a/Cul7/Arnt/Hs6st1/Hsf1/Ctsl/Igf2/Tfeb/Sp1/Med1/Cdh1/Nr2f2/Xist/St14/Vcam1/Pkd2/Epas1/Spint2/Htra1/Cebpb/Mdfi/Hsd17b2/Pla2g4a/Spint1/Plcd1/Ptn/Met
7d_IR	GO:0046928	regulation of neurotransmitter secretion	131	0.000125243	-1.84351	Glra3/Rab5a/Drd1/Atp2a2/Grin3a/Syt2/Stx1b/Ppp1r9a/Nf1/Cplx3/Htr6/Chrna7/Grm7/Rab3gap1/Syt4/Syp/Htr2a/Prepl/Stxbp5/Cplx4/Adcy1/Napa/Htr1b/Gsk3b/Cask/Ica1/Rims3/Cplx2/Apba2/Dnm1l/Rab3a/Syt1/Vamp1/Rap1b/Ppfia2/Chrna5/Mef2c/Cplx1/Chrnb3/Sncg/Cacnb4/Napb/Rhot1/Rims2/Stxbp1/Ncs1/Nrn1/Chrna6/Rims1
7d_IR	GO:0002821	positive regulation of adaptive immune response	95	0.000125243	1.93406	P2rx7/Kmt5c/Fzd5/C3/H2-Ab1/Irf1/Tnfsf13/H2-Q10/H2-K1/Fcer1g/Fcgr3/Malt1/Cd24a/Cd274/H2-Q4/Cd74/Slc11a1/B2m/Hpx/Nfkbiz/Ptprc/Tap2/H2-M3/Mr1/Pla2g4a/Anxa1/Nod2/Cd44/Cd81/Clcf1/Tbx21/Arid5a/Il1r1/Eif2ak4/Nectin2/Foxp3/Prkcq/Paxip1/Fadd/Rsad2/Stat6
7d_IR	GO:0002456	T cell mediated immunity	84	0.000125312	1.93156	P2rx7/Ager/Fzd5/Stard7/Raet1e/H2-Q10/Rab27a/H2-K1/Malt1/Cd24a/Trpm4/Tnfrsf1b/Vsir/H2-Q4/Slc11a1/Ctsh/Emp2/Serpinb9/B2m/Ctsc/Ptprc/Tap2/Treml4/H2-M3/Mr1/Icam1/Dpp4/Smad7/Nod2/Cd81/Was/Tbx21/Arid5a/Il1r1/Nectin2/Foxp3/Fadd/Rsad2
7d_IR	GO:0061180	mammary gland epithelium development	68	0.000125984	2.00141	Lrp5/Ccnd1/Ncoa3/Wnt5a/Pml/Zfp703/Gli2/Msx1/Wnt4/Csf1/Ddr1/Sostdc1/Fgfr2/Smo/Rreb1/Irf6/Robo1/Med1/Btrc/Lrp6/Id2/Chuk/Cebpb/Ptch1/Epha2/Elf5/Erbb4/Phb2/Ntn1/Scrib/Stat6/Orai1/Slit2/Slc12a2
7d_IR	GO:0051146	striated muscle cell differentiation	269	0.000126039	1.70087	Vegfa/Ankrd23/Sik1/Dmpk/Bdnf/Myh9/Klf5/Pdgfrb/Wfikkn2/Krt19/Cdon/Msx1/Bmp4/Mypn/Lox/Ehd2/Selenon/Ntn3/Itgb1/Mmp14/Alpk2/Mylk3/Fzd7/Bmp2/Ski/Adgrb1/Adra1a/Chrnb1/Smo/Neo1/Arid1a/Notch1/Dyrk1b/Kat2a/Dll1/Arrb2/Capn2/Myof/Foxp1/Tnnt2/Flt3l/Igf2/Alpk3/Speg/Stim1/Lmod1/Efnb2/Rarb/Bhlhe41/Kdm6b/Col14a1/Tanc1/Sorbs2/Chuk/Pdlim5/Igf1/Prkg1/Myorg/Klhl41/Pld3/Srf/Trim72/Slc9a1/Epc1/Akap13/Cyp26b1/Acta1/Met…
7d_IR	GO:2000249	regulation of actin cytoskeleton reorganization	35	0.000128161	2.11951	Rapgef3/Cd2ap/Notch2/Abl1/Csf1r/F11r/Ntf3/Ccl27a/Iqgap2/Mdk/Baiap2l2/Baiap2l1/Ctsl/Ptk2b/Sema3e/Nrp1/Baiap2/Tjp1
7d_IR	GO:0003205	cardiac chamber development	167	0.00012924	1.84247	Ccn1/Vangl2/Hes1/Wnt5a/Heg1/Nphp3/Fzd2/Bmp4/Bmp7/Lrp1/Ltbp1/Notch2/Smad6/Dsp/Adamts6/Tbx20/Tgfbr3/Trp53/Mdm4/Fzd1/Nog/Lrp2/Fgfr2/Pde2a/Smo/Arid1a/Notch1/Ptk7/Col11a1/Adamts1/Dnm2/Robo1/Tnnt2/Fuz/Ppp1r13l/Tgfb2/Med1/Nrp2/Rarb/Dvl3/Fgfrl1/Stra6/Slit3/Lrp6/Tbx2/Id2/Nrp1/Tgfbr2/Srf/Smad7/Sall1/Maml1/Cplane1/Pkp2/Dhrs3/Tbx5/Ndst1/Pitx2/Frs2/Chd7/Pcsk5/Ly6e/Foxh1/Tbx6
7d_IR	GO:0001701	in utero embryonic development	417	0.000129516	1.57861	Vegfa/Zfp36l1/Meg3/Ncor2/Wnt7b/Egfr/Ccn1/Fgfr1/Elf3/Pkd1/Gab1/Hes1/Pcnt/Myh9/Ncoa3/Pdgfrb/Fzd5/Dab2/Mrtfb/Gli2/Kmt2d/Lef1/Heg1/Krt19/Msx1/Gli3/Bmp7/Notch2/Grn/Ednra/Nsrp1/Cnot3/Slc25a34/Itgb1/Fkbp10/Ankrd11/Tgfbr3/Trp53/Bmp2/Hbegf/Nog/Ccdc24/Cr1l/Brd4/Gabpa/Fgfr2/Syde1/Sox18/Smo/Alkbh1/Notch1/Slc35e2/Zmiz1/Kat2a/Dll1/Pemt/Capn2/Taf8/Arnt/Hs6st1/Plod3/Furin/Foxp1/Mecom/Gja1/Hsf1/Igf2/Speg/Tfeb/Sp1…
7d_IR	GO:1903037	regulation of leukocyte cell-cell adhesion	231	0.000130703	1.75115	Ceacam1/Sox12/Igfbp2/Hes1/Ager/Pag1/H2-Ab1/Irf1/Lef1/Sdc4/Bmp4/Gli3/Nr4a3/Lgals3/Rela/Adtrp/Tnfrsf21/Zfp608/Malt1/Cd24a/Irak1/Has2/Zbtb16/Mdk/Nfat5/Zmiz1/Cd274/Icosl/Vsir/Ccl25/Cav1/Efnb1/Cd74/Ephb4/Igf2/Capn1/Ptpn6/Syk/Efnb2/Nfkbiz/Ptprc/Vcam1/Pde5a/Erbb2/Gpnmb/H2-M3/Itpkb/Tgfbr2/Igf1/Icam1/Dpp4/Dlg5/Cebpb/Lgals1/Smad7/Jak3/Vnn1/Twsg1/Anxa1/Aif1/Cd44/Ikzf1/Cd81/Cd47/Tbx21/H2-Aa/Il6st/Il2rg/Rasal…
7d_IR	GO:0040036	regulation of fibroblast growth factor receptor signaling pathway	30	0.000131515	2.16818	Creb3l1/Prkd2/Fgfbp1/Wnt5a/Tcf7l2/Wnt4/Thbs1/Nog/Spry1/Shisa2/Fuz/Sulf1/Sulf2/Fgfrl1/Spry4
7d_IR	GO:0002286	T cell activation involved in immune response	69	0.000137139	1.97434	F2rl1/Irf1/Lef1/Rab27a/Lgals3/Fcer1g/Malt1/Trp53/Stat3/Sema4a/Mdk/Cd74/Foxp1/Slc11a1/Nfkbiz/H2-M3/Lcp1/Icam1/Tmem98/Smad7/Jak3/Gadd45g/Anxa1/Cd81/Tbx21/Eif2ak4/Ly9/Foxp3/Loxl3/Il4ra/Stat6/Tsc1/Bcl6
7d_IR	GO:1904358	positive regulation of telomere maintenance via telomere lengthening	34	0.000137381	-2.17302	Ctnnb1/Atm/Tnks/Pot1a/Xrcc5/Cct6a/Tcp1/Dkc1/Cct5/Cct4/Cct2/Dhx36/Cct8/Nek7/Naf1/Cct3/Cct7
7d_IR	GO:0009259	ribonucleotide metabolic process	292	0.000140873	-1.60625	Hint1/Pdhb/Pdhx/Atp5g3/Bpgm/Fasn/Cyc1/Mtch2/Gmps/Gpat4/Rnaseh2b/Nme3/Umps/Atp5pb/Htr2a/Acsl6/Adcy10/Ogdh/Prxl2c/Atp5e/Gm10358/Atp5g1/Cs/Atp5o/Prkaa2/Rfk/Adcy1/Pfkfb2/Pank3/Gucy1a1/Hk1/Pdk1/Nt5e/Pdk3/Paics/Gpi1/Ak4/Ddit4/Far2/Atp5o/Adsl/Vcp/Dld/Itpa/Aldoc/Ctps/Hmgcr/Eno2/Pkm/Esrrb/Pdha1/Acly/Hprt/Tpi1/Hmgcs1/Rora/Ran/Hk2/Cacnb4/Eno1/Dlat/Ak1/Prps1/Hif1a/Pgk1/Guk1/Gucy1b1/Prkaa1/Rhoa/Gucy2e/Pgam1/G…
7d_IR	GO:0032640	tumor necrosis factor production	104	0.000141017	1.93684	Ptprj/Ripk1/Pf4/Zbtb20/Nfatc4/Cd36/Fcer1g/Cd24a/Clu/Akap8/Tnfrsf1a/Arrb2/App/Nr1h4/Vsir/Tlr3/Azi2/Hsf1/Ptpn6/Ticam1/Ptprc/Zfp36/Arhgef2/Gpnmb/Tlr4/Tspo/Igf1/Mapkapk2/Trim30a/Card9/Nod1/Mavs/Nod2/Gas6/Cd47/Zfp64/Cd14/Cyba/Foxp3/Fadd/Axl/Ptafr/Cd300ld/Tlr9/Sphk2/H2-T23/Tlr2
7d_IR	GO:0090174	organelle membrane fusion	103	0.000141565	-1.91306	Syt2/Gosr2/Stx1b/Syt11/Uso1/Vps41/Cplx3/Stx4a/Syt4/Rab39/Vps11/Vps39/Vti1b/Rab7/Cplx2/Rab8a/Rab3a/Syt1/Syt3/Vamp1/Uvrag/Cav2/Stx12/Vps8/Vamp4/Cplx1/Vcpip1/Chmp5/Vti1a/Snap25/Stx6/Stx8/Bet1/Snap47/Stxbp1/Trarg1/Sec22b/Stx7/Vps4a/Stx3
7d_IR	GO:0045619	regulation of lymphocyte differentiation	151	0.000143175	1.81725	Zfp36l1/Sox12/Zfp36l2/Irf1/Lef1/Bmp4/Gli3/Abl1/Pglyrp1/Zfp608/Mmp14/Malt1/Cd24a/Zbtb16/Mdk/Zmiz1/Tcf7/Kat2a/Sfrp1/Vsir/Cd74/Flt3l/Ptpn6/Syk/Mettl3/Nfkbiz/Ptprc/Il15ra/Id2/Erbb2/H2-M3/Itpkb/Tgfbr2/Smad7/Jak3/Fas/Cyp26b1/Vnn1/Anxa1/Cd44/Ikzf1/Gas6/Tbx21/H2-Aa/Il2rg/Foxp3/Loxl3/Tnfsf9/Il4ra/Il1rl2/Axl/Rhoh/Ctla2a/Il1a/Bcl6/Tlr9/Dtx1/H2-Oa/Xrcc6/Tmem131l/Adam8/Lag3/Egr3/Sart1/Cd1d1
7d_IR	GO:1903008	organelle disassembly	96	0.000143175	-1.92924	Cdc37/Atg9b/Vrk1/Kif5b/Tigar/Klc1/Clec16a/Gsk3a/Kif9/Retreg1/Slc25a46/Pink1/Fis1/Atg14/Atg2b/Gba/Rb1cc1/Ufl1/Fbxo7/Atg5/Map1lc3b/Dnm1l/Vcp/Vdac1/Spast/Optn/Mfn2/Bnip3/Hk2/Cisd2/Bnip3l/Hif1a/Fundc2/Gabarapl2/Tex264/Fundc1/Gabarapl1/Ufc1/Ufm1
7d_IR	GO:0060606	tube closure	108	0.000143175	1.93034	Tulp3/Lhx2/Vangl2/Wnt5a/Folr1/Vasp/Sdc4/Fzd2/Bmp4/Rgma/Abl1/Celsr1/Plxnb2/Phactr4/Ski/Zic2/Fzd1/Nog/Lrp2/Med12/Arid1a/Ptk7/Kat2a/Sfrp1/Zic5/Tead2/Fuz/Tgfb2/Dvl3/St14/Lrp6/Spint2/Ptch1/Spint1/Rarg/Sall1
7d_IR	GO:0021915	neural tube development	175	0.000147174	1.80871	Zfp36l1/Tulp3/Lhx2/Pax6/Vangl2/Hes1/Wnt5a/Tcf7l2/Gli2/Folr1/Vasp/Sdc4/Fzd2/Bmp4/Gli3/Bmp7/Rgma/Abl1/Celsr1/Gas1/Plxnb2/Phactr4/Ski/Zic2/Fzd1/Nog/Lrp2/Med12/Smo/Arid1a/Notch1/Ptk7/Tcf7/Kat2a/Sfrp1/Zic5/Plod3/Tead2/Fuz/Tgfb2/Tctn1/Dvl3/Traf3ip1/St14/Lrp6/Sox17/Spint2/Ift140/Ptch1/Spint1/Epha2/Rarg/Sall1
7d_IR	GO:0038084	vascular endothelial growth factor signaling pathway	37	0.000149566	2.08194	Vegfa/Adgra2/Prkd2/Gab1/Pdgfrb/Sema6a/Dll1/Cd63/Hspb1/Robo1/Myo1c/Nrp2/Nrp1/Ccbe1/Dab2ip/Pdgfra/Jcad/Tcf4/Xdh/Spry2/Dcn/Pgf
7d_IR	GO:0006820	anion transport	494	0.000150645	1.53495	P2rx7/Fgfr1/Slc7a8/Mip/Gabrq/Wnk4/Abcd1/Ripk1/Slc9a3r1/Slc5a5/Bdnf/Abcc5/Slc4a11/Fxyd1/Abcc4/Slc16a2/Apoe/Folr1/Slc27a1/Slc6a9/Slc16a4/Slc25a48/Slc2a1/Abcb1a/Slco2a1/Slc2a2/Ace/Ano6/Slc7a11/Slc22a8/Slco3a1/Cd36/Sfxn2/Slc6a12/Itgb1/Abat/Slc13a3/Slc16a9/Pltp/Acsl3/Thbs1/Slc12a4/Abcb1b/Slc16a12/Clic1/Akt2/Ntrk2/Lrp2/Per2/Mfsd2a/Slc4a5/Slc1a3/Slc7a5/Xkr6/Aqp6/Slc4a2/Ano5/Dbi/Slc22a18/Nr1h4/Slc3a2/Slc…
7d_IR	GO:0014902	myotube differentiation	103	0.000151138	1.9202	Sik1/Dmpk/Bdnf/Myh9/Klf5/Cdon/Ehd2/Selenon/Ntn3/Mmp14/Ski/Adgrb1/Smo/Neo1/Notch1/Dyrk1b/Capn2/Myof/Flt3l/Stim1/Bhlhe41/Tanc1/Igf1/Myorg/Klhl41/Pld3/Trim72/Cyp26b1/Acta1/Met/Gdf15/Maml1/Cd81/Cd9/Bcl9/Bin3/Plekho1/Pitx2/Hdac4/Pmp22/Il4ra
7d_IR	GO:0046889	positive regulation of lipid biosynthetic process	80	0.000151246	1.9806	Ccn1/Abcd1/Dab2/Zbtb20/Tcf7l2/Apoe/Slc27a1/Wnt4/Adgrf5/Pcx/Adora2b/Acsl3/Nr1h3/Mfsd2a/Por/Mlxipl/Dbi/App/Capn2/Nr1h4/Cd74/Igf2/Bmp6/Sirt4/Igf1/Nr1d1/Rdh10/Igf1r/Pla2g4a/Anxa1/Hnf4a/Rab38
7d_IR	GO:0007602	phototransduction	28	0.00015173	-2.27247	Aipl1/Cds2/Gnb1/Rcvrn/Pde6d/Guca1a/Gngt1/Gnat2/Cngb1/Pde6c/Gnat1/Rs1/Guca1b/Rho
7d_IR	GO:0006163	purine nucleotide metabolic process	310	0.000158274	-1.59155	Adk/Hint1/Pdhb/Pdhx/Mthfd2l/Atp5g3/Bpgm/Fasn/Cyc1/Mtch2/Gmps/Gpat4/Nme3/Rd3/Atp5pb/Htr2a/Acsl6/Ak5/Adcy10/Ogdh/Prxl2c/Atp5e/Gm10358/Atp5g1/Cs/Atp5o/Prkaa2/Adcy1/Pfkfb2/Pank3/Gucy1a1/Hk1/Pdk1/Nt5e/Pdk3/Paics/Gpi1/Ak4/Ddit4/Far2/Atp5o/Nudt15/Adsl/Vcp/Dld/Itpa/Aldoc/Hmgcr/Eno2/Pkm/Esrrb/Pdha1/Acly/Hprt/Tpi1/Prpsap2/Hmgcs1/Rora/Ran/Hk2/Cacnb4/Eno1/Dlat/Ak1/Prps1/Hif1a/Pgk1/Guk1/Gucy1b1/Prkaa1/Rhoa/Gu…
7d_IR	GO:0033108	mitochondrial respiratory chain complex assembly	83	0.000158826	-1.944	Tmem126b/Ndufs7/Ndufa6/Foxred1/Ndufb11/Oxa1l/Uqcr10/Ndufb6/Cox17/Tfam/Sdhaf1/Ndufa9/Ndufa11/Ndufaf5/Ndufa3/Ndufb2/Ndufs8/Sdhaf3/Cox14/Ndufs5/Lyrm7/Dmac1/Ndufa2/Ndufaf4/Sdhaf2/Ndufa8/Ndufb9/Ndufa10/Chchd4/Oma1/Acad9/Coa5/Coa3/Surf1/Ndufb8/Uqcc3/Slc25a33
7d_IR	GO:0042274	ribosomal small subunit biogenesis	73	0.000159055	-1.98203	Rcl1/Utp4/Heatr1/Mrps11/Rps10/Riok2/Snu13/Rps27/Eral1/Rps25/Ddx52/Utp23/Nol11/Rps6/Gtf2h5/Xrcc5/Rps5/Tsr2/Rps19/Npm1/Utp6/Rpsa/Rps16/Rps8/Rps2/Rps15/Rps14/Rps7/Ltv1/Rrp7a/Rps24
7d_IR	GO:0034103	regulation of tissue remodeling	70	0.000160723	1.98739	Vegfa/Tmbim1/P2rx7/Egfr/Ceacam1/Fgfr3/Plekhm1/Ager/Pml/Ltbp3/Ppargc1b/Csf1r/Trp53/Cd24a/Thbs4/Ddr2/Mdk/Sfrp1/Gja1/Syk/Lrp6/Gpnmb/B4galt1/Trf/Gpr137/Idua/Tnfrsf11a/Rock1
7d_IR	GO:0048041	focal adhesion assembly	79	0.00016938	1.96078	Vegfa/Ptprj/Limch1/Actn1/Ptprk/Vcl/Peak1/Sdc4/Lrp1/Pxn/Whamm/Wnt4/Phldb2/Abl1/Camsap3/Mmp14/Arhgap6/Slk/Iqgap1/Fam107a/Map4k4/Ptk2b/Ajuba/Enpp2/Cttn/Nrp1/Smad3/Ldb1/Coro2b/Efna5/Rock1/Ston1/Fermt2/Tsc1/S100a10/Col16a1
7d_IR	GO:0016331	morphogenesis of embryonic epithelium	170	0.000170204	1.80131	Tulp3/Sox9/Wnt7b/Lhx2/Vangl2/Wnt5a/Gli2/Folr1/Vasp/Lama5/Sdc4/Fzd2/Bmp4/Bmp7/Rgma/Wnt4/Abl1/Celsr1/Aldh1a3/Plxnb2/Phactr4/Ski/Zic2/Fzd1/Nog/Lrp2/Fgfr2/Med12/Arid1a/Tgfb1i1/Ptk7/Kat2a/Trp63/Sfrp1/Zic5/Tead2/Fuz/Sulf1/Aldh1a1/Tgfb2/Tctn1/Dvl3/St14/Lrp6/Spint2/Rdh10/Ptch1/Spint1/Rarg/Sall1
7d_IR	GO:0034470	ncRNA processing	351	0.00017189	-1.59076	Tyw1/Exosc10/Trmt11/Ints14/Rpp30/Ints4/Mto1/Exosc5/Rpl35a/Trub1/Wdr4/Ints8/Trmt1l/Bysl/Aars/Rrp9/Nsun2/Rps17/Elp4/Trub2/Trmt5/Mak16/Rrp1b/Tut7/Clp1/Eif6/Mettl6/Mphosph10/Sbds/Nsun3/Rtraf/Exosc2/Exosc9/Pwp2/Wdr43/Mrpl44/Mecp2/Mettl16/Rsl1d1/Rcl1/Utp4/Heatr1/Mrps11/Trmt112/Rrp15/Polr3k/Tfb2m/Pop7/Ebna1bp2/Tent4a/Tut4/Zcchc8/Ddx49/Ago4/Trmo/Ddx18/Pop5/Rpp14/Pa2g4/Trmt10c/Utp20/Riok2/Ints11/Snu13/Tyw…
7d_IR	GO:0061028	establishment of endothelial barrier	45	0.00017189	2.08461	Vegfa/Wnt7b/F2rl1/Rapgef3/Vcl/S1pr3/Ptprs/F11r/Abcb1b/Pde2a/Sox18/Tnfrsf1a/Ezr/Ikbkb/Tjp3/Cldn1/Myadm/Cdh5/Icam1/Tjp1/Tjp2/S1pr2/Cldn3/Robo4/Rock1/Cldn5/Wnt7a
7d_IR	GO:0050729	positive regulation of inflammatory response	106	0.000176802	1.88979	Egfr/Fgfr1/Ripk1/Ager/Gprc5b/Wnt5a/C3/Grn/Ednra/Ace/Nupr1/Fcer1g/Fcgr3/Adora2b/Serpine1/Cd24a/Stat3/Tgm2/Pde2a/Tnfrsf1a/Mdk/Gpr4/Tlr3/Ticam1/Ctsc/Nfkbiz/Abcc1/Pde5a/Tlr4/Aoc3/Il33/Cebpb/Pla2g4a/Nod2/Cd81/Cd47/Tnfrsf11a/Ttbk1/Trpv4/Il17rc/Ctss/Tlr9/Nppa/Pdcd4/H2-T23/Tlr2/Nfkbia
7d_IR	GO:0032649	regulation of interferon-gamma production	67	0.000185346	2.00256	Fzd5/Wnt5a/Ticam2/Abl1/Pglyrp1/Slc7a5/Cd274/App/Nr1h4/Ifnar1/Vsir/Tlr3/Slc11a1/H2-M3/Tlr4/Il33/Nod2/Gas6/Cd47/Arid5a/Il1r1/Cd14/Foxp3/Fadd/Scrib/Tnfsf9/Tlr7/Axl/Tlr9/Ulbp1/Isg15/Cd1d1/Lgals9/Pycard/Nras/Runx1/Il20rb
7d_IR	GO:0014020	primary neural tube formation	113	0.00018825	1.88471	Tulp3/Lhx2/Vangl2/Wnt5a/Folr1/Vasp/Sdc4/Fzd2/Bmp4/Bmp7/Rgma/Abl1/Celsr1/Plxnb2/Phactr4/Ski/Zic2/Fzd1/Nog/Lrp2/Med12/Arid1a/Ptk7/Kat2a/Sfrp1/Zic5/Tead2/Fuz/Tgfb2/Dvl3/St14/Lrp6/Spint2/Ptch1/Spint1/Rarg/Sall1
7d_IR	GO:0007164	establishment of tissue polarity	57	0.000188277	2.01319	Celsr3/Wnt7b/Znrf3/Vangl2/Wnt5a/Dab2/Fat4/Ror2/Fzd2/Abl1/Celsr1/Fzd1/Med12/Ptk7/Trp63/Astn2/Sfrp1/Fuz/Gpc3/Dvl3/Lrp6/Ryk/Hnf4a/Cplane1/Erbb4/Fzd6/Dchs1/Wnt7a
7d_IR	GO:0002274	myeloid leukocyte activation	170	0.00019836	1.79582	Snap23/Myo18a/F2rl1/Lyn/Ager/Wnt5a/Stard7/Ltbr/Nr4a3/Notch2/Grn/Adgrf5/Kmt2e/Fcer1g/Fcgr3/Enpp3/Adora2b/Stxbp2/Thbs1/Nr1h3/Clu/Crtc3/Ndrg1/App/Tlr3/Slc11a1/Flt3l/C1qa/Ticam1/Syk/Ctsc/Tyrobp/Hmox1/Tlr4/Tgfbr2/Il33/Cd84/Nr1d1/Plscr1/Pla2g4a/Pld2/Pirb/Aif1/Cx3cl1/Cftr/Unc13d/Cd37/Nectin2/Tnip2/Crhr1/Ttbk1/Itgb2/Tnfsf9/Tlr7/Il4ra/Slc7a2/Itgam/Dock2/Lat2/Rhoh/Sbno2/Edn2/Prkcd/Pla2g5/Ptafr/Lcp2/Tlr9/Np…
7d_IR	GO:0140029	exocytic process	92	0.000203434	-1.92926	Syt2/Nrxn1/Stx1b/Cplx3/Dmtn/Ctbp2/Scfd2/Stx4a/Rab3gap1/Unc13c/Stxbp5/Vps11/Rab10/Napa/Rab15/Cadps/Scfd1/Cplx2/Rab8a/Rab3a/Syt1/Vamp1/Exoc6/Cplx1/Snap25/Plek/Napb/Vps33a/Ykt6/Rims2/Kcnb1/Snap47/Stxbp1/Trarg1/Rab3c/Ywhaz/Rims1/Stx3
7d_IR	GO:0030038	contractile actin filament bundle assembly	109	0.000203434	1.85696	Ccn2/Wasf2/Rapgef3/Limch1/Itgb5/Sorbs3/Sdc4/Pxn/Wnt4/Phldb2/Eln/Abl1/Arhgef5/Fhdc1/Kank2/Arhgap6/F11r/Cgnl1/Ppfia1/Rhoc/Fhod1/Carmil1/Sh3pxd2b/Pdlim4/Ptk2b/Synpo/Tacr1/Tacstd2/Nrp1/Lpar1/Srf/Asap3/Smad3/Pdlim1/Met/Inpp5k/Tjp1/Was/Nox4/Cd47/Epha1/Arhgef10/Coro2b/Gpr65/Prkcq/Tgfb3
7d_IR	GO:0043149	stress fiber assembly	109	0.000203434	1.85696	Ccn2/Wasf2/Rapgef3/Limch1/Itgb5/Sorbs3/Sdc4/Pxn/Wnt4/Phldb2/Eln/Abl1/Arhgef5/Fhdc1/Kank2/Arhgap6/F11r/Cgnl1/Ppfia1/Rhoc/Fhod1/Carmil1/Sh3pxd2b/Pdlim4/Ptk2b/Synpo/Tacr1/Tacstd2/Nrp1/Lpar1/Srf/Asap3/Smad3/Pdlim1/Met/Inpp5k/Tjp1/Was/Nox4/Cd47/Epha1/Arhgef10/Coro2b/Gpr65/Prkcq/Tgfb3
7d_IR	GO:0042692	muscle cell differentiation	346	0.000204018	1.62322	Vegfa/Sox9/Ankrd23/Sik1/Wnt7b/Dmpk/Vangl2/Hes1/Bdnf/Myh9/Klf5/Pdgfrb/Wfikkn2/Mrtfb/Krt19/Cdon/Msx1/Bmp4/Nfatc4/Mypn/Wnt4/Lox/Ehd2/Smad6/Selenon/Ntn3/Itgb1/Mmp14/Alpk2/Mylk3/Fzd7/Ptbp1/Bmp2/Ski/Adgrb1/Ntf3/Adra1a/Fgfr2/Chrnb1/Smo/Neo1/Arid1a/Notch1/Dyrk1b/Kat2a/Dll1/Arrb2/Capn2/Myof/Foxp1/Tnnt2/Flt3l/Igf2/Alpk3/Speg/Stim1/Lmod1/Efnb2/Rarb/Bhlhe41/Kdm6b/Col14a1/Tanc1/Tbx2/Sorbs2/Id2/Chuk/Pdlim5/Mrt…
7d_IR	GO:0030199	collagen fibril organization	52	0.000205779	2.05859	Pxdn/Col2a1/P3h1/Crtap/Lox/Adamts2/Fkbp10/Col5a1/Ddr2/Tnxb/Serpinh1/Col11a1/Col1a2/Aebp1/Plod3/Loxl1/Scx/Tgfb2/Optc/Col14a1/Col11a2/Col5a2/Cyp1b1/Lmx1b/Anxa2/Vps33b/Col3a1
7d_IR	GO:0032680	regulation of tumor necrosis factor production	99	0.000209141	1.9036	Ptprj/Ripk1/Pf4/Zbtb20/Nfatc4/Cd36/Fcer1g/Cd24a/Clu/Akap8/Tnfrsf1a/Arrb2/Nr1h4/Vsir/Tlr3/Hsf1/Ptpn6/Ticam1/Ptprc/Zfp36/Arhgef2/Gpnmb/Tlr4/Tspo/Igf1/Mapkapk2/Trim30a/Card9/Nod1/Mavs/Nod2/Gas6/Cd47/Zfp64/Cd14/Cyba/Foxp3/Fadd/Axl/Ptafr/Cd300ld/Tlr9/H2-T23/Tlr2
7d_IR	GO:0015980	energy derivation by oxidation of organic compounds	218	0.000212659	-1.6954	Mtfr1l/Sdhb/Oxa1l/Slc25a12/Afg1l/Flcn/Prkaca/Uqcr10/Sdha/Mdh1b/Gnmt/Ndufb6/Mc4r/Mrap2/Tigar/Bax/Aco2/Sirt3/Park7/Gsk3a/Cisd1/Epm2a/Fh1/Acadm/Pdhb/Coq9/Nfatc3/Ndufs8/Idh3b/Mtor/Grb10/Cyc1/Mtch2/Adra1b/Ireb2/Pink1/Ogdhl/Hmgb1/Ogdh/Mdh2/Akt1/Ppp1cc/Cs/Lyrm7/Epm2aip1/Coq7/S100b/Gsk3b/Uqcrfs1/Ide/Rb1cc1/Ppp1ca/Bid/Ugp2/Idh1/Uqcrq/Ppp1r2/Sdhaf2/Ndufv1/Adsl/Vcp/Ndufa8/Nop53/Dld/Cox4i1/Mtfr1/Cycs/Etfrf1/…
7d_IR	GO:0040013	negative regulation of locomotion	289	0.000214205	1.6648	Ptpn23/Ptprj/Slc9a3r1/Ager/Limch1/Wnt5a/Ldlrad4/Nbl1/Sema6a/Ptprk/Dag1/Adgrg1/Apoe/Lrp1/Wnt4/Phldb2/Adtrp/Tgfbr3/Cers2/Stard13/Serpine1/Sema3b/Thbs1/Adgrb1/Nog/Stat3/Podn/Sema4a/Plxna3/Idh2/Notch1/Cldn19/Cd63/Sfrp1/Ccl25/Cd74/Robo1/Gja1/Fuz/Slurp1/Stc1/Sulf1/Cdh1/Abhd2/Nr2f2/Il1rn/Sema6c/Fbln1/Ptprm/Ryk/Tacstd2/Sinhcaf/Sema3e/Nrp1/Cyp1b1/Spint2/Il33/Prkg1/Reck/Pip5kl1/Marveld3/Dpp4/Dlg5/Srf/Cnn2/…
7d_IR	GO:0016236	macroautophagy	200	0.00021451	-1.69768	Sesn1/Ilrun/Snap29/Cdc37/Nsfl1c/Atg9b/Synpo2/Pip4k2c/Nprl2/Tigar/Rab23/Clec16a/Fez1/Mtmr3/Trp53inp1/Epm2a/Ikbkg/Pikfyve/Trappc8/Pacs2/Retreg1/Vps41/Map3k7/Pik3r4/Mtor/Ubxn2b/Rab3gap1/Wac/Pink1/Atg14/Atg2b/Pik3c3/Tecpr1/Gba/Emc6/Prkaa2/Rab33b/C9orf72/Lrsam1/Tmem41b/Rb1cc1/Scfd1/Ufl1/Rab7/Atg10/Tbc1d12/Ift20/Atg5/Map1lc3b/Chmp4b/Vcp/Scoc/Uvrag/Stx12/Ubqln1/Plaa/Snx14/Pafah1b2/Npc1/Optn/Nbr1/Mfn2/Bn…
7d_IR	GO:0045682	regulation of epidermis development	67	0.00021451	1.98621	Zfp36l1/Trim16/Hes1/Ncoa3/Wnt5a/Numa1/Bmp4/Nab2/Cdh3/Smo/Notch1/Dll1/Trp63/Sfn/Tgfb2/Med1/Zfp36/Fst/Krt17/Ptch1/Srsf6/Grhl1/Rock1
7d_IR	GO:0002455	humoral immune response mediated by circulating immunoglobulin	27	0.000218454	2.13836	C1qc/C3/H2-Ab1/Cr1l/C1ra/C1rl/Serping1/C1qb/C1qa/Ptpn6/Fcgr2b/Hpx/Ptprc/Masp2/Nod2/Cd81
7d_IR	GO:0070646	protein modification by small protein removal	122	0.000218454	-1.8373	Usp1/Senp2/Usp13/Taf10/Babam1/Cyld/Otub1/Eny2/Tor1a/Cops5/Uimc1/Otud6b/Usp5/Usp34/Otud7b/Usp39/Park7/Usp27x/Usp22/Usp4/Usp45/Senp8/Usp9x/Wdr48/Usp31/Gps1/Psmd14/Senp7/Senp5/Bap1/Uchl5/Mindy2/Usp7/Vcp/Nop53/Itch/Dnajb2/Usp46/Vcpip1/Otub2/Desi2/Desi1/Atxn3/Usp14/Cops3/Usp33/Cops8/Uchl1/Zranb1/Usp12/Cops6/Brcc3/Abraxas1/Eif3f
7d_IR	GO:0032609	interferon-gamma production	76	0.000219942	1.98665	F2rl1/Fzd5/Wnt5a/Ticam2/Abl1/Pglyrp1/Slc7a5/Cd274/App/Nr1h4/Ifnar1/Vsir/Tlr3/Slc11a1/Azi2/H2-M3/Tlr4/Il33/Tcirg1/Gadd45g/Nod2/Gas6/Cd47/Rnf19b/Arid5a/Il1r1/Cd14/Foxp3/Fadd/Scrib/Tnfsf9/Tlr7/Axl/Tlr9/Ulbp1/Isg15/Cd1d1/Lgals9/Pycard/Nras/Runx1/Il20rb
7d_IR	GO:0009260	ribonucleotide biosynthetic process	137	0.000222464	-1.83467	Pdhb/Pdhx/Atp5g3/Cyc1/Gmps/Nme3/Umps/Atp5pb/Acsl6/Adcy10/Atp5e/Atp5g1/Atp5o/Rfk/Adcy1/Pank3/Gucy1a1/Pdk1/Pdk3/Paics/Ak4/Atp5o/Adsl/Vcp/Dld/Ctps/Pkm/Pdha1/Acly/Hprt/Dlat/Ak1/Prps1/Guk1/Gucy1b1/Gucy2e/Atp5c1/Impdh1/Adcy2/Gucy2f/Aldoa/Atp5b/Cmpk1/Uqcc3/Map2k1
7d_IR	GO:0048839	inner ear development	179	0.000222464	1.76458	Sox9/Mafb/Fgfr1/Col2a1/Fgfr3/Ephb2/Slc9a3r1/Vangl2/Hes1/Bdnf/Igfbp7/Wnt5a/Kcnq4/Gli2/Fat4/Ror2/Sdc4/Fzd2/Bmp4/Gli3/Nr4a3/Lrig3/Eya1/C1qtnf5/Celsr1/H2-K1/Maf/Aldh1a3/Lrp10/Bmp2/Fgfr2/Notch1/Ptk7/Otx1/Tshr/Dll1/Col11a1/C1qb/Tgfb2/Triobp/Ror1/Prrx1/Cdh23/Cdh1/Dvl3/Rest/Frem2/Igf1/Mapkapk2/Lrig1/Pdzd7/Ifi204/Jag2/Pcdh15/Kcnq1/Cys1/Ntn1/Tprn/Fzd6/Dchs1/Scrib/Chd7
7d_IR	GO:0032231	regulation of actin filament bundle assembly	107	0.000222464	1.84099	Ccn2/Wasf2/Id1/Rapgef3/Limch1/Sorbs3/Swap70/Sdc4/Pxn/Wnt4/Phldb2/Abl1/Arhgef5/Kank2/Arhgap6/F11r/Cgnl1/Ppfia1/Rhoc/Fhod1/Carmil1/Sh3pxd2b/Pdlim4/Flna/Synpo/Tacr1/Tacstd2/Nrp1/Shank1/Lpar1/Asap3/Smad3/Met/Inpp5k/Tjp1/Cx3cl1/Was/Nox4/Cd47/Epha1/Arhgef10/Coro2b/Mtss1/Gpr65/Prkcq/Tgfb3
7d_IR	GO:0051090	regulation of DNA-binding transcription factor activity	357	0.000231646	1.61367	Vegfa/Sik1/Plpp3/Lrp5/Prkd2/Pkd1/Id1/Ripk1/Hes1/Ager/Bdnf/Fzd4/Cacna1d/Ncoa3/Wnt5a/Glis2/Tcf7l2/Bhlhe40/Fzd2/Crtc2/Reln/Hmgn3/Rela/Ppargc1b/Hipk2/Slco3a1/Nupr1/Cd36/Arhgef5/Tgfbr3/Id3/Malt1/Adgrg3/Zic2/Fzd1/Clu/Stat3/Crtc1/Irak1/Ddr2/Crtc3/Smo/Ikbkb/Trim34a/Tcf3/Arrb2/App/Nr1h4/Carm1/Cav1/Traf5/Tlr3/Trim68/Arid5b/Rbck1/Ticam1/Syk/Ror1/Il1rap/Trim14/Pim1/Fcgr2b/Lrrfip1/Stk36/Flna/Hmox1/Lrp6/Id2/Ch…
7d_IR	GO:1903555	regulation of tumor necrosis factor superfamily cytokine production	101	0.000238135	1.90763	Ptprj/Ripk1/Pf4/Zbtb20/Nfatc4/Cd36/Fcer1g/Cd24a/Clu/Akap8/Tnfrsf1a/Cd274/Arrb2/Nr1h4/Vsir/Tlr3/Hsf1/Ptpn6/Ticam1/Ptprc/Zfp36/Arhgef2/Gpnmb/Tlr4/Tspo/Igf1/Mapkapk2/Trim30a/Card9/Nod1/Mavs/Nod2/Gas6/Cd47/Zfp64/Cd14/Cyba/Foxp3/Fadd/Axl/Ptafr/Cd300ld/Tlr9/H2-T23/Tlr2
7d_IR	GO:0072599	establishment of protein localization to endoplasmic reticulum	39	0.000238335	-2.11275	Srprb/Hspa5/Spcs2/Sec63/Rab3gap1/Srp9/Sec61g/Spcs3/Rab10/Arxes1/Pmm1/Tram1l1/Arxes2/Chmp4b/Srp54a/Srp72/Get1/Tram1/Srp54c/Srp14/Ssr3/Sgtb
7d_IR	GO:0019693	ribose phosphate metabolic process	302	0.000238905	-1.62533	Hint1/Pdhb/Pdhx/Atp5g3/Bpgm/Fasn/Cyc1/Mtch2/Gmps/Gpat4/Rnaseh2b/Nme3/Umps/Atp5pb/Htr2a/Acsl6/Adcy10/Ogdh/Prxl2c/Atp5e/Gm10358/Atp5g1/Cs/Atp5o/Prkaa2/Rfk/Adcy1/Pfkfb2/Pank3/Gucy1a1/Hk1/Pdk1/Nt5e/Pdk3/Paics/Gpi1/Ak4/Ddit4/Far2/Atp5o/Adsl/Vcp/Dld/Itpa/Aldoc/Ctps/Hmgcr/Eno2/Pkm/Esrrb/Pdha1/Acly/Hprt/Nudt5/Tpi1/Prpsap2/G6pdx/Hmgcs1/Rora/Ran/Hk2/Cacnb4/Eno1/Dlat/Ak1/Prps1/Hif1a/Pgk1/Guk1/Gucy1b1/Prkaa1…
7d_IR	GO:0002011	morphogenesis of an epithelial sheet	53	0.000239824	1.99707	Ccn1/Vangl2/Pdpn/Wnt5a/Plet1/Pard3/Dag1/Cd151/Bmp7/Phldb2/Notch2/Tbx20/Col5a1/Phactr4/Ddr1/Hbegf/Notch1/Rreb1/Flna/Ajuba/Lrp6/Chuk/Mrtfa/Srf/Cd44
7d_IR	GO:0006164	purine nucleotide biosynthetic process	145	0.000242168	-1.75615	Prps2/Atp5a1/Nme2/Prps1l3/Impdh2/Adk/Pdhb/Pdhx/Mthfd2l/Atp5g3/Cyc1/Gmps/Nme3/Rd3/Atp5pb/Acsl6/Adcy10/Atp5e/Atp5g1/Atp5o/Adcy1/Pank3/Gucy1a1/Pdk1/Pdk3/Paics/Ak4/Atp5o/Adsl/Vcp/Dld/Pkm/Pdha1/Acly/Hprt/Prpsap2/Dlat/Ak1/Prps1/Guk1/Gucy1b1/Gucy2e/Guca1a/Atp5c1/Impdh1/Adcy2/Gucy2f/Aldoa/Atp5b/Uqcc3/Map2k1/Guca1b
7d_IR	GO:0001952	regulation of cell-matrix adhesion	109	0.000242303	1.84641	Vegfa/Ptprj/Plau/Limch1/Plet1/Utrn/Vcl/Dag1/Peak1/Sdc4/Lrp1/Wnt4/Phldb2/Abl1/Camsap3/Cd36/Mmp14/Csf1/Ddr1/Serpine1/Arhgap6/Thbs1/Slk/Iqgap1/Rin2/Ccl25/Fam107a/Emp2/Map4k4/Ptk2b/Enpp2/Sema3e/Nrp1
7d_IR	GO:0050778	positive regulation of immune response	366	0.000244178	1.61179	P2rx7/C1qc/Prkd2/F2rl1/Ptprj/Lyn/Kmt5c/Gprc5b/Blnk/Rbm14/Fzd5/Wnt5a/C3/H2-Ab1/Irf3/Irf1/Ifi211/Tnfsf13/H2-Q10/A2m/Nr4a3/Ikbke/Lgals3/Abl1/Rela/Cd36/Tnfrsf21/H2-K1/Fcer1g/Fcgr3/Cfp/Adora2b/Malt1/Stxbp2/Cfb/Cd24a/Cr1l/C1ra/C1rl/Ezr/Serping1/Cd274/Icosl/H2-Q4/Cd74/Slc11a1/C1qb/Rbck1/Fyb/C1qa/Ptpn6/Ticam1/Syk/Fcgr2b/B2m/Polr3g/Hpx/Med1/Ifi209/Irgm1/C4b/Mill2/Nfkbiz/Ptprc/Masp2/Tap2/Cfh/Appl2/Sfpq/H2-…
7d_IR	GO:0097529	myeloid leukocyte migration	153	0.000247151	1.80019	Vegfa/Ptprj/Pf4/Myo9b/Lyn/Ager/Flt1/Nbl1/Swap70/Ror2/Ednra/Lgals3/Ano6/Arhgef5/Fcer1g/Fcgr3/Mmp14/Csf1r/Csf1/Serpine1/Thbs1/Thbs4/Cd99l2/Mdk/Rarres2/S100a14/App/Ccl25/Cd74/Syk/Ptk2b/Ppib/Cklf/Dpp4/Irak4/Anxa1/Aif1/Nod2/Zpld2/Cd81/Prex1/Cx3cl1/Cd47/Mtus1/Cd9/Il1r1/Itgb2/Edn1/Trpv4/Edn3/Itgam/Il17rc/Rhoh/Il1a/Slit2/Edn2/Ccl12/Rhog/Csf3r/C5ar1/Dapk2/Vav3/Adam8/Pgf/Pdgfd/Cx3cr1/Itga1/C3ar1/Gbf1/Hrh1
7d_IR	GO:0042773	ATP synthesis coupled electron transport	51	0.000254401	-2.0952	Uqcrh/Snca/Dnajc15/Sdhd/Ndufa12/Afg1l/Uqcr10/Sdha/Ndufb6/Park7/Coq9/Ndufs8/Cyc1/Mtch2/Pink1/Coq7/Uqcrfs1/Bid/Uqcrq/Sdhaf2/Ndufv1/Ndufa8/Dld/Cox4i1/Cycs/Ndufs1/Ndufb9/Ndufa10/Uqcrc1/Ndufv2/Ndufs2/Ndufb8/Uqcc3
7d_IR	GO:0010833	telomere maintenance via telomere lengthening	70	0.000256532	-1.98437	Tent4b/Ctnnb1/Atm/Tinf2/Tnks/Pot1a/Rpa1/Xrcc5/Tnks2/Stn1/Cct6a/Tcp1/Dkc1/Cct5/Cct4/Cct2/Ptges3/Mcrs1/Dhx36/Hsp90aa1/Cct8/Nek7/Naf1/Cct3/Cct7
7d_IR	GO:0030217	T cell differentiation	216	0.000260536	1.70318	Zfp36l1/Mafb/Sox12/Zfp36l2/Fzd5/Irf1/Lef1/Bmp4/Gli3/Wnt4/Fzd8/Abl1/Zfp608/Fcer1g/Fzd7/Malt1/Trp53/Stat3/Sema4a/Zbtb16/Mdk/Zmiz1/Tcf7/Kat2a/Tcf3/Vsir/Cd74/Foxp1/Ctsl/Syk/B2m/Mettl3/Nfkbiz/Ptprc/Erbb2/H2-M3/Itpkb/Mr1/Tgfbr2/Tmem98/Srf/Smad7/Lmbr1l/Jak3/Tcirg1/Adam17/Gadd45g/Fas/Cyp26b1/Ccr9/Mpzl2/Vnn1/Anxa1/Cd44/Ikzf1/Prex1/Tbx21/H2-Aa/Jag2/Il2rg/Ly9/Foxp3/Fadd/Loxl3/Chd7/Tnfsf9/Rsad2/Patz1/Il4ra/S…
7d_IR	GO:0032956	regulation of actin cytoskeleton organization	336	0.000269485	1.61704	Arhgap17/Ankrd23/Ccn2/Wasf2/F2rl1/Id1/Vangl2/Rapgef3/Capg/Limch1/Pdgfrb/Cd2ap/Sorbs3/Naa80/Swap70/Vasp/Sdc4/Lrp1/Pxn/Whamm/Wnt4/Arhgap18/Phldb2/Notch2/Gsn/Eln/Abl1/Cotl1/Celsr1/Arhgef5/Sptbn1/Plekhg2/Ssh3/Csf1r/Mylk3/Kank2/Gm14137/Hip1r/Arhgap6/F11r/Cgnl1/Ppfia1/Ntf3/Svil/Ccl27a/Iqgap1/Iqgap2/Mdk/Baiap2l2/Rhoc/Myadm/Fam107a/Fhod1/Arpc1b/Carmil1/Baiap2l1/Ctsl/Tgfb2/Sh3pxd2b/Capn1/Pdlim4/Ptk2b/Myo1…
7d_IR	GO:0006836	neurotransmitter transport	231	0.000272857	-1.6607	Prkaca/Rph3a/Dgki/Snap29/Apba1/Bcl2l1/Tor1a/Slc6a5/Chrna3/Vamp2/Fmr1/Gabra2/Gpm6b/Synj1/Glra3/Rab5a/Drd1/Atp2a2/Park7/Th/Grin3a/Syt2/Nrxn1/Stx1b/Slc6a7/Ppp1r9a/Nf1/Cplx3/Htr6/Nat8l/Chrna7/Ctbp2/Grm7/Stx4a/Rab3gap1/Syt4/Syp/Slc1a2/Htr2a/Prepl/Unc13c/Stxbp5/Cplx4/Slc6a15/Adcy1/Napa/Pdzd11/Htr1b/Gsk3b/Cadps/Cask/Slc1a7/Ica1/Rims3/Cplx2/Syt6/Slc10a4/Sv2c/Apba2/Dnm1l/Rab3a/Syt1/Syt3/Vamp1/Rap1b/Ppfia2…
7d_IR	GO:2000060	positive regulation of ubiquitin-dependent protein catabolic process	99	0.000276438	-1.86356	Rchy1/Agbl4/Rnf217/Socs4/Gba/Akt1/Hspbp1/Socs5/Nub1/Gsk3b/Sirt2/Sumo1/Arih1/Bcap31/Gclc/Vcp/Nop53/Ptk2/Ubqln1/Dnajb2/Rnf14/Rnf19a/Pten/Bbs7/Zfand2a/Arih2/Mapk9/Ube2v2/Rad23a/Zyg11b/Rack1/Agtpbp1/Sumo2/Ankib1
7d_IR	GO:0003148	outflow tract septum morphogenesis	25	0.000281479	2.16035	Vangl2/Bmp4/Smad6/Tbx20/Lrp2/Fgfr2/Robo1/Tgfb2/Nrp2/Rarb/Dvl3/Tbx2/Nrp1/Tgfbr2
7d_IR	GO:0110020	regulation of actomyosin structure organization	103	0.000281479	1.87684	Ankrd23/Ccn2/Wasf2/Rapgef3/Limch1/Sorbs3/Sdc4/Pxn/Wnt4/Phldb2/Abl1/Arhgef5/Mylk3/Kank2/Arhgap6/F11r/Cgnl1/Ppfia1/Rhoc/Fhod1/Carmil1/Sh3pxd2b/Pdlim4/Synpo/Tacr1/Tacstd2/Nrp1/Lpar1/Akap13/Asap3/Smad3/Met/Inpp5k/Tjp1/Was/Nox4/Cd47/Epha1/Arhgef10/Coro2b/Gpr65/Ep300/Prkcq/Tgfb3/Edn1/Arhgef18/Ect2/Tpm1/Tsc1/S100a10
7d_IR	GO:0006906	vesicle fusion	97	0.000289706	-1.89172	Syt2/Gosr2/Stx1b/Syt11/Uso1/Vps41/Cplx3/Stx4a/Syt4/Rab39/Vps11/Vps39/Vti1b/Rab7/Cplx2/Rab8a/Rab3a/Syt1/Syt3/Vamp1/Uvrag/Cav2/Stx12/Vps8/Vamp4/Cplx1/Vti1a/Snap25/Stx6/Stx8/Bet1/Snap47/Stxbp1/Trarg1/Sec22b/Stx7/Vps4a/Stx3
7d_IR	GO:0060350	endochondral bone morphogenesis	53	0.000293647	1.98025	Sox9/Col2a1/Col9a1/Hspg2/Col27a1/Bmp4/Nab2/Mmp14/Thbs1/Cbs/Por/Sik3/Serpinh1/Carm1/Stc1/Scx/Rarb/Bmp6/Inppl1/Tgfbr2/Ext2/Rarg
7d_IR	GO:0030168	platelet activation	69	0.000296951	1.92324	Fn1/Ceacam1/Ptprj/Pf4/Lyn/Pdpn/Apoe/Slc7a11/Fcer1g/Abat/F11r/Vwf/Mertk/Ptpn6/Syk/Gna13/Cfh/C1qtnf1/Adra2a/Tlr4/Prkg1/Srf/Pla2g4a/Itga2b/Cx3cl1/Vps33b/Cd9/Pdgfra/Fzd6/Pdgfa/Adrb2/Prkcq/Serpine2/Axl/Adra2c/Prkcd
7d_IR	GO:0032147	activation of protein kinase activity	211	0.000298358	1.68021	Vegfa/Wnt7b/P2rx7/Egfr/Ksr1/Map3k5/Gab1/Ripk1/Wnt5a/Dab2/Plce1/Bmp4/Pxn/Map3k11/Abl1/Strada/Fbn1/Mdfic/Malt1/Bmp2/Thbs1/Ntf3/Irak1/Shc1/Cspg4/Chil1/Map2k7/App/Ucn/Adra2b/Cd74/Tnik/Slc11a1/Mul1/Emp2/Tgfb2/Map2k3/Map4k4/Syk/Ptk2b/Igfbp6/Muc20/Ptprc/Ercc6/Map3k21/Adra2a/Tlr4/Tgfbr2/Igf1/Ern1/Mdfi/Lpar1/Mapkbp1/Tom1l1/Map3k6/Gadd45g/Trf/Met/Hnf4a/Gdf15/Cd81/Gas6/Ghr/Phb2/Agtr1a/Eif2ak2/Dab2ip/Kif14
7d_IR	GO:0051251	positive regulation of lymphocyte activation	217	0.00029941	1.70729	Ceacam1/Sox12/Igfbp2/Hes1/Ager/Kmt5c/H2-Ab1/Irf1/Lef1/Tnfsf13/Gli3/Hps1/Mmp14/Malt1/Cd24a/Zbtb16/Mdk/Zmiz1/Tcf3/Cd274/Icosl/Vsir/Cav1/Efnb1/Cd74/Ephb4/Flt3l/Igf2/Cd320/Ticam1/Syk/Tyrobp/Efnb2/Nfkbiz/Ptprc/Il15ra/Vcam1/Tacr1/Zfp335/H2-M3/Tlr4/Itpkb/Tgfbr2/Igf1/Dpp4/Lgals1/Jak3/Vnn1/Anxa1/Aif1/Nod2/Ikzf1/Cd81/Gas6/Clcf1/Cd47/Tbx21/H2-Aa/Il6st/Il2rg/Cdkn1a/Rasal3/Foxp3/Prkcq/Tnip2/Paxip1/Fadd/Tnfsf9…
7d_IR	GO:0032212	positive regulation of telomere maintenance via telomerase	30	0.000301842	-2.13147	Ctnnb1/Atm/Tnks/Pot1a/Xrcc5/Cct6a/Tcp1/Dkc1/Cct5/Cct4/Cct2/Cct8/Nek7/Cct3/Cct7
7d_IR	GO:0048645	animal organ formation	58	0.000304968	1.95071	Fgfr1/Hes1/Wnt5a/Gli2/Folr1/Bmp4/Gli3/Bmp7/Eya1/Bmp2/Nog/Lrp2/Fgfr2/Notch1/Trp63/Spry1/Robo1/Gng5/Sulf1/Pim1/Lemd2/Tgfbr2/Rdh10
7d_IR	GO:0002824	positive regulation of adaptive immune response based on somatic recombination of immune receptors built from immunoglobulin superfamily domains	89	0.000304968	1.90446	P2rx7/Kmt5c/Fzd5/C3/H2-Ab1/Irf1/Tnfsf13/H2-Q10/H2-K1/Fcer1g/Fcgr3/Malt1/Cd24a/Cd274/H2-Q4/Slc11a1/B2m/Hpx/Nfkbiz/Ptprc/Tap2/H2-M3/Mr1/Pla2g4a/Anxa1/Nod2/Cd81/Clcf1/Tbx21/Arid5a/Il1r1/Nectin2/Foxp3/Prkcq/Paxip1/Fadd/Rsad2/Stat6
7d_IR	GO:0002699	positive regulation of immune effector process	182	0.000304968	1.71339	Myo18a/P2rx7/Ceacam1/F2rl1/Ptprj/Lyn/Kmt5c/Gprc5b/Fzd5/Wnt5a/C3/Irf1/Tnfsf13/H2-Q10/Nr4a3/Cd36/H2-K1/Fcer1g/Fcgr3/Enpp3/Adora2b/Malt1/Stxbp2/Cd24a/H2-Q4/Cd74/Foxp1/Ticam1/Syk/B2m/Hpx/Tyrobp/Nfkbiz/Ptprc/Tap2/Hmox1/Appl2/H2-M3/Tlr4/Mr1/Il33/Cd84/Pld2/Mavs/Anxa1/Nod2/Zc3hav1/Cd81/Ddx58/Clcf1/Unc13d/Tbx21/Arid5a/Cd37/Il1r1/Nectin2/Foxp3/Paxip1/Fadd/Crhr1/Itgb2/Rsad2/Il4ra/Stat6/Itgam/Ddx60/Pla2g5/Pt…
7d_IR	GO:0006914	autophagy	400	0.000304968	-1.53499	Fez1/Park7/Gsk3a/Mtmr3/Sbf2/Trp53inp1/Rragc/Epm2a/Ikbkg/Pikfyve/Zmpste24/Trappc8/Syt11/Pacs2/Retreg1/Vps41/Map3k7/Pik3r4/Mtor/Mcl1/Trim17/Ubxn2b/Rab3gap1/Wac/Slc25a46/Pink1/Fis1/Rab39/Atg14/Atg2b/Hmgb1/Pik3c3/Tecpr1/Gba/Akt1/Dram2/Mtmr9/Emc6/Atm/Prkaa2/Vps11/Wdr41/Rab33b/Gsk3b/C9orf72/Lrsam1/Tmem41b/Sirt2/Acer2/Vps39/Rb1cc1/Scfd1/Ufl1/Rab7/Pik3cb/Bid/Rnf152/Fbxo7/Atg10/Tmem59/Rraga/Tbc1d12/Ift20/…
7d_IR	GO:0061919	process utilizing autophagic mechanism	400	0.000304968	-1.53499	Fez1/Park7/Gsk3a/Mtmr3/Sbf2/Trp53inp1/Rragc/Epm2a/Ikbkg/Pikfyve/Zmpste24/Trappc8/Syt11/Pacs2/Retreg1/Vps41/Map3k7/Pik3r4/Mtor/Mcl1/Trim17/Ubxn2b/Rab3gap1/Wac/Slc25a46/Pink1/Fis1/Rab39/Atg14/Atg2b/Hmgb1/Pik3c3/Tecpr1/Gba/Akt1/Dram2/Mtmr9/Emc6/Atm/Prkaa2/Vps11/Wdr41/Rab33b/Gsk3b/C9orf72/Lrsam1/Tmem41b/Sirt2/Acer2/Vps39/Rb1cc1/Scfd1/Ufl1/Rab7/Pik3cb/Bid/Rnf152/Fbxo7/Atg10/Tmem59/Rraga/Tbc1d12/Ift20/…
7d_IR	GO:0030195	negative regulation of blood coagulation	33	0.000305638	2.06009	Thbd/Ceacam1/Plau/Apoe/Adtrp/Abat/Serpine1/Thbs1/Serping1/Anxa5/C1qtnf1/Prkg1/Klkb1/Anxa2/Cd9/Tfpi/Pdgfra/Pdgfa/Adrb2/Serpine2
7d_IR	GO:0032611	interleukin-1 beta production	69	0.000317721	1.91759	Trim16/P2rx7/F2rl1/Ager/Fzd5/Wnt5a/Pml/Ifi211/S1pr3/Cd36/Tnfaip8/Malt1/Stat3/Arrb2/App/Ifnar1/Hspb1/Tyrobp/Tlr4/Mr1/Igf1/Nod1/Smad3/Nod2/Ifi204/Nlrp1b/Mndal/Casp8
7d_IR	GO:0035051	cardiocyte differentiation	152	0.000337607	1.78598	Vegfa/Sik1/Egfr/Tenm4/Vangl2/Hes1/Klf5/Pdgfrb/Folr1/Bmp4/Bmp7/Smad6/Itgb1/Tgfbr3/Alpk2/Mylk3/Fzd7/Bmp2/Adra1a/Sox18/Arid1a/Notch1/Kat2a/Dll1/Arrb2/Foxp1/Tgfb2/Alpk3/Speg/Efnb2/Rarb/Kdm6b/Rest/Col14a1/Vcam1/Lrp6/Sox17/Tbx2/Sorbs2/Pdlim5/Igf1/Prkg1/Srf/Slc9a1/Akap13/Met/Adrb1/Maml1/Nox4/Lmna/Pdgfra/Ep300/Tbx5/Pitx2/AW551984/Frs2/Edn1/Popdc2
7d_IR	GO:0060976	coronary vasculature development	67	0.000338399	1.95356	Vegfa/Fgfr1/Vangl2/Klf5/Pdgfrb/Bmp4/Lrp1/Ltbp1/Smad6/Ace/Adamts6/Tgfbr3/Lrp2/Fgfr2/Pde2a/Notch1/Ptk7/Dnm2/Robo1/Fuz/Gpc3
7d_IR	GO:0030595	leukocyte chemotaxis	154	0.000342326	1.78292	Vegfa/F2rl1/Ptprj/Pf4/Myo9b/Lyn/Wnt5a/Flt1/Nbl1/Swap70/Hsd3b7/Ednra/Lgals3/Ano6/Arhgef5/Fcer1g/Fcgr3/Csf1r/Csf1/Serpine1/Thbs1/Thbs4/Trpm4/Ccl27a/Mdk/Rarres2/S100a14/App/Ccl25/Cd74/Syk/Ptk2b/Tmem102/Ppib/Cklf/Dpp4/Slc8b1/Adam17/Ptn/Anxa1/Aif1/Nod2/Gas6/Prex1/Cx3cl1/Mtus1/Ch25h/Itgb2/Edn1/Trpv4/Edn3/Itgam/Cyp7b1/Il17rc/Slit2/Edn2/Ccl12/Slc12a2/Csf3r/C5ar1/Dapk2/Vav3/Adam8/Pgf/Cx3cr1/Wnk1/Itga1/C3a…
7d_IR	GO:0010718	positive regulation of epithelial to mesenchymal transition	42	0.00036403	2.02841	Ager/Pdpn/Dab2/Zfp703/Tcf7l2/Lef1/Bmp4/Bmp7/Wwtr1/Bcl9l/Bambi/Bmp2/Mdk/Tgfb1i1/Notch1/Tgfb2/Crb2/Tgfbr2/Smad3/Gcnt2/Tgfb3/Sdcbp
7d_IR	GO:0000422	autophagy of mitochondrion	66	0.000365984	-1.93412	Slc25a46/Pink1/Fis1/Atg14/Atg2b/Gba/Rb1cc1/Fbxo7/Atg5/Map1lc3b/Dnm1l/Vdac1/Optn/Mfn2/Bnip3/Hk2/Cisd2/Bnip3l/Hif1a/Fundc2/Gabarapl2/Fundc1/Gabarapl1
7d_IR	GO:0061726	mitochondrion disassembly	66	0.000365984	-1.93412	Slc25a46/Pink1/Fis1/Atg14/Atg2b/Gba/Rb1cc1/Fbxo7/Atg5/Map1lc3b/Dnm1l/Vdac1/Optn/Mfn2/Bnip3/Hk2/Cisd2/Bnip3l/Hif1a/Fundc2/Gabarapl2/Fundc1/Gabarapl1
7d_IR	GO:0003230	cardiac atrium development	33	0.000365984	2.05105	Ccn1/Wnt5a/Heg1/Nphp3/Notch2/Tbx20/Mdm4/Nog/Smo/Notch1/Tnnt2/Tgfb2/Lrp6
7d_IR	GO:0048704	embryonic skeletal system morphogenesis	68	0.000368449	1.94212	Tulp3/Hyal1/Col2a1/Hspg2/Bmp4/Gli3/Bmp7/Eya1/Mmp14/Gas1/Chst11/Nog/Fgfr2/Med12/Col11a1/Fuz/Tgfb2/Prrx1/Tgfbr2/Rdh10/Mdfi/Ift140/Smad3/Osr2/Tbx15/Pdgfra/Pcgf2/Slc39a1/Ndst1/Tgfb3
7d_IR	GO:0002700	regulation of production of molecular mediator of immune response	115	0.000368554	1.81122	Pkn1/Ceacam1/F2rl1/Kmt5c/Gprc5b/Fzd5/Wnt5a/Tnfsf13/Nr4a3/Cd36/Fcer1g/Malt1/Trpm4/Tnfrsf1b/Parp3/Vsir/Cd74/Foxp1/Tlr3/Tgfb2/Ticam1/Fcgr2b/B2m/Hpx/Ptprc/Hmox1/H2-M3/Spink5/Tlr4/Cd22/Il33/Smad7/Jak3/Mavs/Nod2/Supt6/Cd81/Ddx58/Clcf1/Tbx21/Arid5a/Cd37/Il1r1/Foxp3/Paxip1/Tgfb3/Rsad2/Il4ra/Stat6
7d_IR	GO:0007034	vacuolar transport	134	0.000371033	-1.76243	Chmp3/Vps54/Clec16a/Tmem106b/Vps37c/Lamp1/Gosr2/Stam/Pcsk9/Vps41/Pik3r4/Nedd4/Chmp2a/Pink1/Atg14/Vps29/Trak1/Vps11/Arf1/C9orf72/Vps39/Vti1b/Chmp6/Rab7/Gprasp1/Mgrn1/Hook3/2610002M06Rik/Vta1/Chmp4b/Rnf157/Vcp/Scarb2/Vps28/Vps36/Atp6v0d1/Snx16/Tmem50a/Ndfip2/Chmp5/Vti1a/Ndfip1/Stx8/Vps35/Aktip/Tsg101/Vps33a/Hook1/Vps4a
7d_IR	GO:0051961	negative regulation of nervous system development	332	0.000371033	1.60481	Notch3/Tulp3/Sox9/Wnt7b/Lhx2/Pax6/Tnr/Fgfr3/Id1/Ephb2/Ctdsp1/Hes1/Bdnf/Lrp4/Wnt5a/Dab2/Sema6a/Vim/Mylip/Adgrg1/Apoe/Bmp4/Gli3/Bmp7/Nfatc4/Rgma/Lrp1/Meis1/Daam2/Tnfrsf21/Itgb1/H2-K1/Ptprs/Cers2/Ctsz/Spock1/Ptbp1/Trp53/Sema3b/Ski/Cd24a/Nog/Stat3/Sema4a/Efemp1/Plxna3/Idh2/Nr2f1/Zhx2/Cspg4/Neo1/Sez6/Notch1/Dll1/App/Carm1/Trim11/Cav1/Cntf/Map4k4/Prag1/B2m/Ctsc/Med1/Efnb2/Adcy6/Flna/Six3/Traf3ip1/Il15r…
7d_IR	GO:0072522	purine-containing compound biosynthetic process	150	0.000371033	-1.76283	Atp5a1/Nme2/Prps1l3/Impdh2/Adk/Pdhb/Pdhx/Mthfd2l/Adal/Atp5g3/Cyc1/Gmps/Nme3/Rd3/Atp5pb/Acsl6/Adcy10/Atp5e/Atp5g1/Atp5o/Adcy1/Pank3/Gucy1a1/Pdk1/Nt5e/Pdk3/Paics/Ak4/Atp5o/Adsl/Vcp/Dld/Pkm/Pdha1/Acly/Hprt/Prpsap2/Dlat/Ak1/Prps1/Guk1/Gucy1b1/Gucy2e/Guca1a/Atp5c1/Impdh1/Adcy2/Gucy2f/Aldoa/Atp5b/Uqcc3/Map2k1/Guca1b
7d_IR	GO:0006959	humoral immune response	102	0.000371033	1.84675	C1qc/Pf4/C3/H2-Ab1/Wfdc2/Traf3ip2/A2m/Notch2/Lgals3/Pglyrp1/Tnfrsf21/Cfp/Cfb/Cr1l/C1ra/C1rl/Rarres2/Notch1/Serping1/App/Ccl25/C1qb/C1qa/Ptpn6/Tfeb/Fcgr2b/B2m/Hpx/Krt6a/C4b/Ptprc/Masp2/Cfh/Spink5/Mfap4/C4a/Trf/Nod2/Vip/Cd81
7d_IR	GO:0043123	positive regulation of I-kappaB kinase/NF-kappaB signaling	106	0.000371033	1.83157	F2rl1/Ripk1/Gprc5b/Irf3/Traf3ip2/Ltbr/Abl1/Rela/Cd36/S100a4/Tgm2/Irak1/Ikbkb/Trim34a/Traf5/Cd74/Tlr3/Trim68/Rbck1/Ticam1/Ror1/Trim14/Ajuba/Chuk/Tlr4/Pim2/Trim30a/Card9/Trim12c/S100a13/Irak4/Nod1/Akap13/Nod2/Eda/Zc3hav1/Eda2r/Trim21/Cx3cl1/Alpk1/Tnfsf10/Tnip2/Trim12a/Casp8/Tab2/Ube2i/Lurap1/Il1a
7d_IR	GO:0010714	positive regulation of collagen metabolic process	29	0.000371955	2.08665	Ccn2/Creb3l1/Pdgfrb/Vim/Bmp4/Ltbp1/Wnt4/Serpine1/Arrb2/Vsir/Ucn/Scx
7d_IR	GO:0050819	negative regulation of coagulation	35	0.000374412	2.03505	Thbd/Ceacam1/Plau/Apoe/Adtrp/Abat/Serpine1/Thbs1/Serping1/Anxa5/C1qtnf1/Procr/Prkg1/Klkb1/Anxa2/Cd9/Tfpi/Pdgfra/Pdgfa/Adrb2/Serpine2
7d_IR	GO:0003156	regulation of animal organ formation	33	0.000376258	2.04964	Fgfr1/Hes1/Wnt5a/Bmp4/Bmp7/Eya1/Bmp2/Notch1/Spry1/Robo1/Gng5/Sulf1/Pim1
7d_IR	GO:0002709	regulation of T cell mediated immunity	58	0.000377185	1.92168	P2rx7/Ager/Fzd5/H2-Q10/H2-K1/Malt1/Cd24a/Trpm4/Tnfrsf1b/Vsir/H2-Q4/B2m/Ptprc/Tap2/H2-M3/Mr1/Dpp4/Smad7/Nod2/Cd81/Was/Tbx21/Arid5a/Il1r1/Nectin2/Foxp3/Fadd/Rsad2
7d_IR	GO:0002791	regulation of peptide secretion	331	0.000381434	1.60691	Rhbdf1/Myo18a/P2rx7/Egfr/Ceacam1/Pax6/Ptpn23/Lrp5/Zfp384/F2rl1/Rab11fip1/Lyn/Cacna1d/Cpt1a/Cd2ap/Tcf7l2/Irf3/Cckar/Apoe/P3h1/Lrp1/Hmgn3/Npff/Adtrp/Cd36/Abat/Ptbp1/Nr1h3/Per2/C1qtnf3/Idh2/Trpm4/Myom1/Ucp2/Hadh/Neo1/Ezr/Inhbb/Kalrn/Frmd4a/Crhbp/Nr1h4/Sfrp1/Ildr1/Rhbdf2/Ucn/Cd74/Sidt2/Gja1/Pde1c/Anxa5/Tgfb2/Map4k4/Syk/Midn/Pask/Nlgn2/Nos1/Rest/Sirt4/Casr/Adra2a/Tlr4/Cd22/Igf1/Il33/Nr1d1/Exph5/Ano1/S…
7d_IR	GO:1901890	positive regulation of cell junction assembly	114	0.000381902	1.81518	Vegfa/Ephb3/Ptprj/Ephb2/Bdnf/Flrt1/Sdc4/Wnt4/Abl1/Agrn/Amigo2/Adgrb1/Ntrk2/Sema4a/Iqgap1/Cldn19/Adgrl1/Slitrk3/Tpbg/Cav1/Cldn1/Lrrn1/Flrt2/Map4k4/Il1rap/Asic2/Ptprd/Adgrl2/Nlgn2/Thbs2/Enpp2/Nrp1/Dlg5/Epha2/Smad3/Srpx2/Cldn3/Lrtm2/Efna5/Rock1/Cldn5/Wnt7a/Eef2k/Sema4d/Tsc1/S100a10/Lingo2/Col16a1
7d_IR	GO:0001906	cell killing	106	0.000384418	1.82401	P2rx7/Ceacam1/F2rl1/Pf4/Ager/C3/Raet1e/H2-Q10/Rab27a/Lgals3/Pglyrp1/H2-K1/Fcgr3/Stxbp2/Cr1l/Arrb2/Ccl25/H2-Q4/Ctsh/Tap1/Emp2/Igf2/Ptpn6/Syk/H60b/Serpinb9/B2m/Ctsc/Tyrobp/Ptprc/Tap2/H60c/Cfh/H2-M3/Mr1/Clec2d
7d_IR	GO:0003206	cardiac chamber morphogenesis	122	0.000386281	1.81338	Ccn1/Vangl2/Hes1/Wnt5a/Heg1/Fzd2/Bmp4/Bmp7/Notch2/Smad6/Dsp/Tbx20/Tgfbr3/Trp53/Fzd1/Nog/Lrp2/Fgfr2/Smo/Notch1/Col11a1/Adamts1/Robo1/Tnnt2/Ppp1r13l/Tgfb2/Med1/Nrp2/Rarb/Dvl3/Fgfrl1/Slit3/Lrp6/Tbx2/Id2/Nrp1/Tgfbr2/Srf/Smad7
7d_IR	GO:0042775	mitochondrial ATP synthesis coupled electron transport	50	0.000387283	-2.06399	Uqcrh/Snca/Dnajc15/Sdhd/Ndufa12/Afg1l/Uqcr10/Sdha/Ndufb6/Park7/Coq9/Ndufs8/Cyc1/Mtch2/Pink1/Coq7/Uqcrfs1/Bid/Uqcrq/Sdhaf2/Ndufv1/Ndufa8/Dld/Cox4i1/Cycs/Ndufb9/Ndufa10/Uqcrc1/Ndufv2/Ndufs2/Ndufb8/Uqcc3
7d_IR	GO:0006839	mitochondrial transport	194	0.000395524	-1.69732	Slc25a14/Oxa1l/Slc25a12/Slc25a36/Nol3/Bcl2l1/Timm23/Timm22/Slc25a32/Mgarp/Tomm40l/Mcu/Kif5b/Bax/Agk/Atp5a1/Timm10/Gsk3a/Spg7/Hspd1/Timm13/Sfxn1/Chchd10/Cyc1/Mtch2/Slc25a46/Pink1/Fis1/Atp5pb/Bag4/Tmem14c/Hspa1l/Them4/Atp5o/Slc25a38/Tomm70a/Gdap1/Gsk3b/Immp1l/Bid/Mrpl18/Fbxo7/Atf2/Timm17b/Hspa4/Romo1/Hebp2/Sfxn4/Atp5o/Gclc/Grpel1/Aip/Kifbp/Timm29/Tomm20/Chchd4/Mfn2/Bnip3/Slc25a4/Micu3/Mff/Vps35/Tom…
7d_IR	GO:0010595	positive regulation of endothelial cell migration	95	0.000402373	1.8448	Vegfa/Plpp3/Fgfr1/Adgra2/Prkd2/Fgfbp1/Wnt5a/Hdac7/Sparc/Bmp4/Grn/Abl1/Emc10/Adora2b/Thbs1/Rhoj/Rin2/Map3k3/Hspb1/Igf2/Map2k3/Ptk2b/Sp1/Hmox1/Nrp1/Ccbe1/Igf1/Sash1/Plcg1/Adam17/Anxa1/Met/Bcar1/Atoh8/Srpx2
7d_IR	GO:0021537	telencephalon development	218	0.000407216	1.64872	Ncor2/Egfr/Fgfr1/Atat1/Lhx2/Ephb3/Pax6/Tnr/Ephb2/Numbl/Hes1/Pcnt/Wnt5a/Fat4/Adgrg1/Lef1/Nfib/Cdon/Bmp4/Gli3/Igf2bp1/Nr4a3/Reln/Slc7a11/Tsku/Ptprs/Aldh1a3/Csf1r/Bmp2/Ski/Tacc2/Ntrk2/Mfsd2a/Plxna3/Nr2f1/Emx2/Smo/Mdk/Atp1a2/Zmiz1/Kat2a/Dbi/Prdm8/Szt2/Robo1/Lamb1/Rarb/Kdm6b/Six3/Tctn1/Lrp6/Id2/Ryk/Tmem108/Gsx2/Tacc1/Srf/Dmrta2/Sall1
7d_IR	GO:0050863	regulation of T cell activation	239	0.000415288	1.67278	Ceacam1/Sox12/Igfbp2/Hes1/Ager/Pag1/H2-Ab1/Irf1/Lef1/Sdc4/Bmp4/Gli3/Gsn/Lgals3/Abl1/Tnfrsf21/Zfp608/Malt1/Cd24a/Zbtb16/Mdk/Zmiz1/Tcf7/Kat2a/Tnfrsf1b/Cd274/Icosl/Vsir/Cav1/Efnb1/Cd74/Ephb4/Igf2/Ptpn6/Syk/Efnb2/Mettl3/Nfkbiz/Ptprc/Vcam1/Pde5a/Erbb2/Gpnmb/H2-M3/Itpkb/Tgfbr2/Igf1/Dpp4/Dlg5/Cebpb/Lgals1/Smad7/Jak3/Cyp26b1/Vnn1/Twsg1/Anxa1/Aif1/Cd44/Ikzf1/Cd81/Cd47/Tbx21/H2-Aa/Il6st/Il2rg/Rasal3/Foxp3/…
7d_IR	GO:0042446	hormone biosynthetic process	43	0.000420919	2.03394	Dkk3/H6pd/Dab2/Dio3/Wnt4/Srd5a2/Bmp2/Por/Arnt/Igf2/Med1/Bmp6/Dio2/Cacna1a/Rest/Igf1/Aanat/Clcn2/Hsd17b2/Igf1r/Cacna1h/H2-Ke6
7d_IR	GO:0003281	ventricular septum development	75	0.000420982	1.92276	Ccn1/Vangl2/Hes1/Wnt5a/Heg1/Fzd2/Bmp4/Ltbp1/Smad6/Tgfbr3/Mdm4/Fzd1/Nog/Lrp2/Fgfr2/Pde2a/Notch1/Ptk7/Dnm2/Robo1/Tgfb2/Fgfrl1/Stra6/Slit3/Lrp6/Id2/Tgfbr2/Smad7/Sall1
7d_IR	GO:0042088	T-helper 1 type immune response	31	0.000427842	2.08533	Vegfa/Il18bp/H2-Ab1/Irf1/Lef1/Sema4a/Slc11a1/Il33/Tmem98/Pla2g4a/Jak3/Gadd45g/Anxa1/Arid5a/Il1r1/Il4ra/Stat6
7d_IR	GO:0030336	negative regulation of cell migration	245	0.000427976	1.63102	Ptpn23/Ptprj/Slc9a3r1/Ager/Limch1/Ldlrad4/Nbl1/Ptprk/Dag1/Adgrg1/Apoe/Lrp1/Wnt4/Phldb2/Adtrp/Tgfbr3/Cers2/Stard13/Serpine1/Thbs1/Adgrb1/Nog/Stat3/Podn/Idh2/Notch1/Cldn19/Cd63/Sfrp1/Ccl25/Cd74/Robo1/Gja1/Fuz/Slurp1/Stc1/Sulf1/Cdh1/Abhd2/Nr2f2/Il1rn/Ptprm/Tacstd2/Sinhcaf/Cyp1b1/Il33/Prkg1/Reck/Pip5kl1/Marveld3/Dpp4/Dlg5/Srf/Cnn2/Arap3/Fas/Ptn/Aif1/Hnf4a/Sema6d/Erbb4/Mmrn2/Cx3cl1/Col3a1/Epha1/Cldn3/…
7d_IR	GO:0042147	retrograde transport, endosome to Golgi	81	0.000432756	-1.90635	Gosr1/Vps53/Tbc1d23/Vps54/Eipr1/Vps26b/Gosr2/Pikfyve/Vps29/Prepl/Ric1/Tmem87b/Dctn1/Vti1b/Heatr5b/Rab7/Rab6b/Vps50/Snx5/Heatr5a/Spag9/Vti1a/Stx6/Dennd5a/Rab9b/Vps35/Cltc/Arl1/Ykt6/Snx3/Rab6a
7d_IR	GO:0032967	positive regulation of collagen biosynthetic process	26	0.000432756	2.10409	Ccn2/Creb3l1/Pdgfrb/Vim/Bmp4/Ltbp1/Wnt4/Serpine1/Arrb2/Ucn/Scx
7d_IR	GO:0001945	lymph vessel development	28	0.000432756	2.09448	Vegfa/Svep1/Pkd1/Pdpn/Ptpn14/Heg1/Lgals12/Clec14a/Sox18/Syk/Efnb2/Nr2f2/Ccbe1/Epha2
7d_IR	GO:0030514	negative regulation of BMP signaling pathway	45	0.000439894	2.00632	Wnt5a/Nbl1/Tcf7l2/Sost/Smad6/Abl1/Hipk2/Fbn1/Ski/Fzd1/Nog/Lrp2/Sostdc1/Notch1/Sfrp1/Cav1/Chrdl1/Lemd2/Htra1/Fstl3/Smad7/Twsg1/Grem2
7d_IR	GO:0050727	regulation of inflammatory response	270	0.000439894	1.66837	Egfr/Fgfr1/Uaca/Per1/Abcd1/Ripk1/Lyn/Ager/Gprc5b/Wnt5a/C3/Irf3/Apoe/Grn/Ednra/Ace/Rela/Nupr1/Pglyrp1/Fcer1g/Ggt1/Fcgr3/Enpp3/Aldh2/Pld4/Adora2b/Serpine1/Fem1a/Nr1h3/Cd24a/Stat3/C1qtnf3/Tgm2/Pde2a/Tnfrsf1a/Mdk/Tnfrsf1b/Nr1h4/Lpcat3/Gpr4/Tlr3/Tnfaip6/Wfdc1/Cdh5/Ticam1/Fcgr2b/Ctsc/Nfkbiz/Zfp36/Abcc1/Metrnl/Pde5a/Appl2/Mgll/Tlr4/Aoc3/Igf1/Il33/Nr1d1/Cebpb/Pld3/Pla2g4a/Smad3/Anxa1/Nod2/Cd44/Cd81/Adamt…
7d_IR	GO:0003014	renal system process	90	0.000441633	1.87566	Pkn1/Wnk4/F2rl1/Slc9a3r1/Npr3/Gnai2/Bmp4/Anpep/Gsn/Ednra/Ace/Adgrf5/Chrnb4/Adra1a/Slc4a5/Aqp2/Slc15a2/Itga3/Aqp3/Gja1/Stc1/Emp2/Sulf1/Adcy6/Sulf2/Sctr/Tacr1/Cldn4/Adrb1/Inpp5k/Gas6/Kcnq1/Coro2b/Agtr1a/Cyba/Adrb2/Edn1
7d_IR	GO:0071396	cellular response to lipid	382	0.000441633	1.5731	Safb2/Zfp36l1/Sox9/Ncor2/Egfr/Safb/Tead1/Per1/Pf4/Zfp36l2/Lyn/Cd68/Bdnf/Ncoa3/Dab2/Zfp703/Vim/Irf3/Ddx17/Kmt2d/Fbxo32/Bmp4/Bmp7/Nfatc4/Trerf1/Ticam2/Phc1/Abl1/Rela/Ppargc1b/Cd36/Id3/Kank2/Malt1/Serpine1/Nr1h3/Clu/Ntrk2/Akap8/Irak1/Pde2a/Smo/Inhbb/Npas4/Arid1a/Ptk7/Atp1a2/Zmiz1/Crhbp/Trp63/Map2k7/Tnfrsf1b/Cd274/Arrb2/App/Nr1h4/Carm1/Tfap4/Sfrp1/Ogt/Foxp1/Fam107a/Yap1/Trim68/Hsf1/Tead2/Ticam1/Ptk2b…
7d_IR	GO:0098930	axonal transport	62	0.000443645	-1.94221	Kif5c/Mgarp/Fmr1/Arl8a/Kif5b/Cnih2/Mecp2/Borcs5/Fez1/Dync1h1/Spg7/Ap3s2/Agbl4/Fbxw11/Ap3s1/Trak1/Dlg2/Bloc1s5/Arl8b/Ap3m2/Ap3b2/Madd/Spast/Map2/Actr10/Pafah1b1/Hif1a/Kif5a/Nefl/Uchl1/Agtpbp1
7d_IR	GO:0051588	regulation of neurotransmitter transport	146	0.000448835	-1.75234	Dgki/Apba1/Bcl2l1/Tor1a/Chrna3/Fmr1/Gpm6b/Glra3/Rab5a/Drd1/Atp2a2/Grin3a/Syt2/Stx1b/Ppp1r9a/Nf1/Cplx3/Htr6/Nat8l/Chrna7/Grm7/Rab3gap1/Syt4/Syp/Htr2a/Prepl/Stxbp5/Cplx4/Adcy1/Napa/Htr1b/Gsk3b/Cask/Ica1/Rims3/Cplx2/Slc10a4/Apba2/Dnm1l/Rab3a/Syt1/Vamp1/Rap1b/Ppfia2/Chrna5/Mef2c/Cplx1/Chrnb3/Sncg/Cacnb4/Napb/Rhot1/Rims2/Stxbp1/Ncs1/Arl6ip5/Nrn1/Chrna6/Rims1
7d_IR	GO:0001659	temperature homeostasis	154	0.000459087	1.76391	Vegfa/Id1/Mfap2/Cckar/Slc27a1/Npr3/Adamts5/Lcn2/Ppargc1b/Cnot3/Cd36/Abat/Sirt6/Nr1h3/Stat3/Per2/Ucp2/Hadh/Notch1/Tshr/Pemt/Acsl1/Ogt/Cav1/Zfp516/Gja1/Hsf1/Aldh1a1/Syk/Kdm6b/Dio2/Il1rn/Prdm16/Appl2/Plac8/Tlr4/Epas1/Nr1d1/Cebpb/Acadvl/Igf1r/Adam17/Gadd45g/Lgr4/Adrb1/Zfp423/Tle3/Acadl/Tnfrsf11a/Nova2/Adrb2/Dock7/Il4ra/Stat6/Acot11
7d_IR	GO:1904356	regulation of telomere maintenance via telomere lengthening	56	0.000463682	-1.94789	Dcp2/Hnrnpc/Gnl3l/Ten1/Tent4b/Ctnnb1/Atm/Tinf2/Tnks/Pot1a/Xrcc5/Tnks2/Stn1/Cct6a/Tcp1/Dkc1/Cct5/Cct4/Cct2/Mcrs1/Dhx36/Cct8/Nek7/Naf1/Cct3/Cct7
7d_IR	GO:0021983	pituitary gland development	28	0.000463682	2.09079	Pax6/Hes1/Wnt5a/Tcf7l2/Gli2/Bmp4/Wnt4/Gli1/Bmp2/Nog
7d_IR	GO:0060669	embryonic placenta morphogenesis	28	0.000463682	2.09012	Zfp36l1/Wnt7b/Ccn1/Ncoa3/Fzd5/Lef1/Bmp7/Fgfr2/Igf2/St14/Vcam1/Spint2/Spint1/Erf
7d_IR	GO:0045668	negative regulation of osteoblast differentiation	44	0.000465945	2.02173	Sox9/Fgfr1/Lrp5/Id1/Hdac7/Smad6/Id3/Ski/Nog/Fndc3b/Trpm4/Notch1/Sfrp1/Id2/Limd1/Zfp932/Ptch1/Smad3/Twsg1
7d_IR	GO:0001736	establishment of planar polarity	56	0.000469516	1.99353	Celsr3/Wnt7b/Znrf3/Vangl2/Wnt5a/Dab2/Fat4/Ror2/Fzd2/Abl1/Celsr1/Fzd1/Med12/Ptk7/Trp63/Astn2/Sfrp1/Fuz/Gpc3/Dvl3/Lrp6/Ryk/Cplane1/Erbb4/Fzd6/Dchs1/Wnt7a
7d_IR	GO:0015849	organic acid transport	280	0.000471497	1.60795	P2rx7/Slc7a8/Mip/Abcd1/Slc9a3r1/Bdnf/Fxyd1/Abcc4/Slc16a2/Apoe/Folr1/Slc27a1/Slc6a9/Slc16a4/Slc25a48/Slc2a1/Slco2a1/Ace/Slc7a11/Slco3a1/Cd36/Sfxn2/Slc6a12/Itgb1/Abat/Slc13a3/Slc16a9/Acsl3/Thbs1/Slc16a12/Akt2/Ntrk2/Lrp2/Per2/Mfsd2a/Slc1a3/Slc7a5/Nr1h4/Slc3a2/Acsl1/Abcc2/Slc11a1/Slc6a13/Lrrc8c/Gja1/Syk/Slc46a1/Sstr4/Slc6a14/Il1rn/Cacna1a/Stra6/Abcc1/Lrrc8a/Ptges/Slc17a1/Casr/Ces1d/Prkg1/Slc6a6/Rps6k…
7d_IR	GO:0060512	prostate gland morphogenesis	29	0.000471497	2.0643	Sox9/Wnt5a/Gli2/Bmp4/Bmp7/Serpinb5/Nog/Fgfr2/Notch1/Trp63/Sfrp1/Sulf1/Igf1/Igf1r/Rarg/Cd44
7d_IR	GO:0000187	activation of MAPK activity	100	0.000473412	1.83663	Wnt7b/P2rx7/Map3k5/Gab1/Ripk1/Wnt5a/Dab2/Plce1/Pxn/Map3k11/Mdfic/Bmp2/Thbs1/Ntf3/Shc1/Cspg4/Map2k7/App/Adra2b/Cd74/Mul1/Map2k3/Syk/Igfbp6/Muc20/Ptprc/Ercc6/Map3k21/Tlr4/Igf1/Ern1/Mdfi/Lpar1/Trf/Met/Gdf15/Cd81/Ghr
7d_IR	GO:0000723	telomere maintenance	118	0.000483577	-1.80131	Nbn/Brca2/Dcp2/Hnrnpc/Wrn/Smc6/Ccne1/Gnl3l/Ten1/Xrn1/Tent4b/Hus1/Nsmce2/Ctnnb1/Atm/Tinf2/Pcna/Tnks/Pot1a/Rad51c/Rpa1/Xrcc5/Tnks2/Xrcc4/Stn1/Ccne2/Apex1/Smg5/Cct6a/Tcp1/Dkc1/Cct5/Cct4/Cct2/Ptges3/Mcrs1/Dhx36/Hsp90aa1/Cct8/Nek7/Naf1/Cct3/Zfp365/Cct7
7d_IR	GO:0016079	synaptic vesicle exocytosis	137	0.000483577	-1.77332	Prkaca/Dgki/Snap29/Apba1/Bcl2l1/Chrna3/Vamp2/Fmr1/Synj1/Glra3/Rab5a/Drd1/Atp2a2/Grin3a/Syt2/Stx1b/Cplx3/Chrna7/Ctbp2/Grm7/Stx4a/Rab3gap1/Syt4/Syp/Htr2a/Prepl/Unc13c/Stxbp5/Cplx4/Adcy1/Napa/Htr1b/Gsk3b/Cadps/Cask/Rims3/Cplx2/Syt6/Apba2/Dnm1l/Rab3a/Syt1/Syt3/Vamp1/Rap1b/Ppfia2/Chrna5/Cplx1/Chrnb3/Snap25/Cacnb4/Napb/Rims2/Snap47/Stxbp1/Ncs1/Nrn1/Chrna6/Rims1/Stx3
7d_IR	GO:0007229	integrin-mediated signaling pathway	83	0.000485652	1.8889	Plpp3/Ccn2/Fn1/Tln1/Lama3/Itgb5/Dab2/Lama5/Pxn/Abl1/Itgb1/Fcer1g/Phactr4/Itgb6/Itga3/Cd63/Emp2/Fyb/Syk/Ptk2b/Tyrobp/Flna/Itgax/Nrp1/Itga7/Itgb8/Slc2a10/Ptn/Bcar1/Itga2b/Col3a1/Loxl3/Itgb2/Pcsk5/Timp1/Fermt2/Itga6
7d_IR	GO:0061036	positive regulation of cartilage development	28	0.000487906	2.08722	Sox9/Ccn1/Wnt5a/Bmp4/Gli3/Bmp1/Rela/Bmp2/Por/Zbtb16/Mdk/Pkdcc/Scx/Bmp6/Smad7/Smad3/Mustn1
7d_IR	GO:0022408	negative regulation of cell-cell adhesion	154	0.000497578	1.756	Vegfa/Ceacam1/Tnr/Muc21/Pag1/Zfp703/Swap70/H2-Ab1/Irf1/Lef1/Sdc4/Bmp4/Gli3/Lgals3/Abl1/Adtrp/Tnfrsf21/Zfp608/Abat/Bmp2/Cd24a/Mdk/Notch1/Cd274/Vsir/Ccl25/Cd74/Myadm/Ptpn6/Cdh1/Bmp6/Il1rn/C1qtnf1/Pde5a/Erbb2/Epcam/Gpnmb/H2-M3/Spint2/Prkg1/Dlg5/Cebpb/Smad7/Jak3/Twsg1/Anxa1/Cd44/Tbx21/Cd9/H2-Aa/Foxp3/Adrb2/Gnrh1/Loxl3/Scrib/Serpine2/Trpv4/Il4ra/Cblb/Hfe/Prkcd/Btla/Bcl6/Klf4/Dtx1/Mad1l1/Tmem131l/Adam8…
7d_IR	GO:0032496	response to lipopolysaccharide	193	0.000501093	1.73376	P2rx7/Pf4/Lyn/Cd68/Vim/Irf3/Ticam2/Ednra/Smad6/Ace/Abl1/Rela/Cd36/Mgst1/Mapkapk3/Ggt1/Malt1/Serpine1/Nr1h3/Akap8/Irak1/Pde2a/S100a14/Map2k7/Tnfrsf1b/Tcf3/Cd274/Nr1h4/Ifnar1/Ogt/Slc11a1/Hsf1/Ticam1/B2m/Plscr2/Cdk4/Bmp6/Kcnj8/Gbp2/Nos1/Zfp36/Chuk/Tlr4/Mapkapk2/Mrc1/Cd84/Nr1d1/Plscr1/Cebpb/Sash1/Adam17/Nod2/Cx3cl1/Tnfrsf11a/Arid5a/Eif2ak2/Trim41/Dab2ip/Ptger1/Plscr4/Cd14/Tnip2/Lilrb4a/Irak2/Tab2/Axl…
7d_IR	GO:0001569	branching involved in blood vessel morphogenesis	42	0.00050617	2.00095	Vegfa/Col4a1/Vangl2/Flt1/Lef1/Nfatc4/Ednra/Abl1/Tbx20/Sirt6/Mdk/Gna13/Sema3e/Nrp1/Tgfbr2/Srf
7d_IR	GO:0045684	positive regulation of epidermis development	31	0.000509466	2.06807	Trim16/Ncoa3/Wnt5a/Numa1/Bmp4/Notch1/Sfn/Tgfb2/Med1/Fst/Krt17/Ptch1
7d_IR	GO:0001909	leukocyte mediated cytotoxicity	78	0.000510973	1.88889	P2rx7/Ceacam1/F2rl1/Ager/Raet1e/H2-Q10/Rab27a/H2-K1/Fcgr3/Stxbp2/Arrb2/H2-Q4/Ctsh/Tap1/Emp2/Igf2/Ptpn6/H60b/Serpinb9/B2m/Ctsc/Tyrobp/Ptprc/Tap2/H60c/H2-M3/Mr1/Clec2d
7d_IR	GO:0048846	axon extension involved in axon guidance	36	0.000523651	2.00086	Vegfa/Wnt5a/Sema6a/Sema3b/Sema4a/Plxna3/Smo/Nrp2/Slit3/Sema6c/Ryk/Sema3e/Nrp1/Sema4g/Sema6d/Megf8/Sema4d/Slit2/Sema4b/Sema3c/Sema5b/Sema4c
7d_IR	GO:1902284	neuron projection extension involved in neuron projection guidance	36	0.000523651	2.00086	Vegfa/Wnt5a/Sema6a/Sema3b/Sema4a/Plxna3/Smo/Nrp2/Slit3/Sema6c/Ryk/Sema3e/Nrp1/Sema4g/Sema6d/Megf8/Sema4d/Slit2/Sema4b/Sema3c/Sema5b/Sema4c
7d_IR	GO:0031214	biomineral tissue development	121	0.000523651	1.80383	Sox9/P2rx7/Ccn1/Fgfr3/Tcf7l2/Rflna/Bmp4/Ltbp3/Sgms2/Bmp7/Wnt4/Lox/Ano6/Fbn2/Bmp2/Fgfr2/Ddr2/Trpm4/Notch1/Pkdcc/Col1a2/Bmp2k/Gja1/Gpc3/Ptk2b/Stim1/Bmp6/Igf1/Fam83h/Cebpb/Tcirg1/Smad3/Lgr4/Osr2/Ptn/Txlng/Gas6/Mtss1/Fzd9/Phospho1/Bcor/Adrb2/Mgp/Tuft1/Sbno2/Rflnb/Fam20a/Wdr72/Omd/Hey2/Ecm1/Rspo2/Isg15/Tfap2a/Srgn/Fbxo5
7d_IR	GO:0110148	biomineralization	121	0.000523651	1.80383	Sox9/P2rx7/Ccn1/Fgfr3/Tcf7l2/Rflna/Bmp4/Ltbp3/Sgms2/Bmp7/Wnt4/Lox/Ano6/Fbn2/Bmp2/Fgfr2/Ddr2/Trpm4/Notch1/Pkdcc/Col1a2/Bmp2k/Gja1/Gpc3/Ptk2b/Stim1/Bmp6/Igf1/Fam83h/Cebpb/Tcirg1/Smad3/Lgr4/Osr2/Ptn/Txlng/Gas6/Mtss1/Fzd9/Phospho1/Bcor/Adrb2/Mgp/Tuft1/Sbno2/Rflnb/Fam20a/Wdr72/Omd/Hey2/Ecm1/Rspo2/Isg15/Tfap2a/Srgn/Fbxo5
7d_IR	GO:0002263	cell activation involved in immune response	202	0.000523651	1.65852	Snap23/F2rl1/Lyn/Kmt5c/Swap70/Irf1/Lef1/Tnfsf13/Lrp1/Nr4a3/Rab27a/Notch2/Grn/Lgals3/Abl1/Pglyrp1/Fcer1g/Enpp3/Adora2b/Malt1/Trp53/Stxbp2/Stat3/Sema4a/Mdk/Dll1/Icosl/App/Parp3/Cd74/Foxp1/Slc11a1/Ticam1/Syk/Ptk2b/Tyrobp/Nfkbiz/Ptprc/Hmox1/H2-M3/Lcp1/Tlr4/Tcim/Il33/Cd84/Icam1/Tmem98/Lgals1/Smad7/Jak3/Pld2/Gadd45g/Anxa1/Supt6/Cd81/Clcf1/Unc13d/Tbx21/Eif2ak4/Ly9/Foxp3/Paxip1/Loxl3/Crhr1/Itgb2/Il4ra/St…
7d_IR	GO:0002706	regulation of lymphocyte mediated immunity	120	0.000523651	1.79489	P2rx7/Ceacam1/Ager/Kmt5c/Fzd5/C3/Tnfsf13/H2-Q10/H2-K1/Fcer1g/Fcgr3/Malt1/Cd24a/Trpm4/Tnfrsf1b/Arrb2/Parp3/Vsir/H2-Q4/Tap1/Igf2/Ptpn6/Fcgr2b/Serpinb9/B2m/Hpx/Ptprc/Tap2/H2-M3/Mr1/Clec2d/Dpp4/Smad7/Nod2/Supt6/Cd81/Was/Clcf1/Tbx21/Arid5a/Il1r1/Nectin2/Foxp3/Paxip1/Fadd/Rsad2/Stat6
7d_IR	GO:0048844	artery morphogenesis	69	0.000536012	1.87079	Vegfa/Notch3/Hes1/Pdgfrb/Apoe/Folr1/Bmp4/Lrp1/Eya1/Adgrf5/Fkbp10/Nog/Lrp2/Mdk/Notch1/Zmiz1/Ephb4/Tgfb2/Prrx1/Efnb2/Stra6/Tbx2/Nrp1/Srf/Smad7
7d_IR	GO:0006891	intra-Golgi vesicle-mediated transport	26	0.000540727	-2.12249	Gosr2/Copa/Copg1/Cope/Rab33b/Copg2/Trappc3/Vti1b/Copz1/Rab6b/Cog2/Nsf/Copb1/Vti1a/Gabarapl2/Rab6a
7d_IR	GO:0070661	leukocyte proliferation	242	0.000550222	1.66938	Pkn1/P2rx7/Ceacam1/F2rl1/Igfbp2/Hes1/Lyn/Ager/H2-Ab1/Irf1/Lef1/Cd151/Npr3/Sdc4/Bmp4/Wnt4/Lgals3/Abl1/Tnfrsf21/Enpp3/Csf1r/Csf1/Malt1/Trp53/Cd24a/Clu/Tnfrsf1b/Tcf3/Cd274/Icosl/Vsir/Efnb1/Cd74/Slc11a1/Azi2/Gja1/Flt3l/Igf2/Cd320/Ptpn6/Ticam1/Syk/Fcgr2b/Tyrobp/Ptprc/Elf4/Vcam1/Tacr1/Zfp335/Pde5a/Erbb2/Gpnmb/H2-M3/Tlr4/Tgfbr2/Cd22/Igf1/Il33/Dlg5/Cebpb/Lmbr1l/Jak3/Tcirg1/Twsg1/Anxa1/Aif1/Cd44/Cd81/Cx3c…
7d_IR	GO:0010594	regulation of endothelial cell migration	150	0.000550222	1.76393	Vegfa/Plpp3/Fgfr1/Ceacam1/Adgra2/Prkd2/Fgfbp1/Ager/Wnt5a/Apoe/Hdac7/Sparc/Bmp4/Grn/Abl1/Emc10/Stard13/Adora2b/Thbs1/Adgrb1/Sema4a/Rhoj/Notch1/Rin2/Map3k3/Hspb1/Stc1/Emp2/Igf2/Map2k3/Ptk2b/Sp1/Nr2f2/Hmox1/Ptprm/Efna1/Nrp1/Ccbe1/Igf1/Sash1/Plcg1/Adam17/Epha2/Anxa1/Met/Bcar1/Mmrn2/Atoh8/Srpx2/Dab2ip/Adamts9/Jcad/Wnt7a/Patz1/Atp2b4/Glul
7d_IR	GO:0002440	production of molecular mediator of immune response	167	0.000556557	1.76862	Pkn1/Ceacam1/F2rl1/Kmt5c/Gprc5b/Fzd5/Wnt5a/Swap70/H2-Ab1/Stard7/Tnfsf13/Traf3ip2/Pou2f2/Nr4a3/Cd36/Fcer1g/Malt1/Trpm4/Tnfrsf1b/Tcf3/Icosl/Parp3/Vsir/Cd74/Foxp1/Tlr3/Slc11a1/Tgfb2/Ticam1/Fcgr2b/B2m/Hpx/Ptprc/Hmox1/H2-M3/Spink5/Tlr4/Mr1/Cd22/Il33/Smad7/Jak3/Tcirg1/Fas/Mavs/Nod2/Supt6/Cd81/Gas6/Ddx58/Clcf1/Tbx21/Phb2/Arid5a/Cd37/Il1r1/Foxp3/Paxip1/Tgfb3/Rsad2/Il4ra/Stat6
7d_IR	GO:0050866	negative regulation of cell activation	167	0.000556557	1.76771	Pkn1/Ceacam1/Lyn/Pag1/H2-Ab1/Irf1/Apoe/Sdc4/Bmp4/Gli3/Grn/Adgrf5/Lgals3/Pglyrp1/Tnfrsf21/Zfp608/Abat/Enpp3/Nr1h3/Cd24a/Mdk/Cd274/Parp3/Sfrp1/Vsir/Mertk/Cd74/Ptpn6/Fcgr2b/Tyrobp/Hmox1/Id2/C1qtnf1/Pde5a/Erbb2/Gpnmb/H2-M3/Prkg1/Cd84/Nr1d1/Dlg5/Cebpb/Smad7/Jak3/Fas/Twsg1/Anxa1/Cd44/Cx3cl1/Tbx21/Cd9/H2-Aa/Cd37/Pdgfra/Pdgfa/Foxp3/Adrb2/Gnrh1/Loxl3/Scrib/Serpine2/Il4ra/Axl/Cblb/Hfe/Prkcd/Btla/Bcl6/Dtx1/…
7d_IR	GO:0006334	nucleosome assembly	86	0.000559738	-1.88733	Chaf1a/H3c3/H2bc22/H2bc21/Chaf1b/H4c8/H3c13/Brd2/H2bc14/H3c7/H4f16/H3c15/Nap1l4/Kat6b/Hp1bp3/H1f2/Smarca4/H4c11/H3c11/H2bu2/Nap1l2/Asf1a/Smarca5/H4c18/Npm1/Mcm2/Nap1l5/Hat1/H2bc4/H3c4/Rbbp4/H4c3/Nap1l3/Itgb3bp/H1f4/Set/Nap1l1
7d_IR	GO:0006904	vesicle docking involved in exocytosis	46	0.000581659	-2.03409	Nrxn1/Stx1b/Ctbp2/Scfd2/Stx4a/Unc13c/Vps11/Rab10/Rab15/Scfd1/Rab8a/Rab3a/Exoc6/Plek/Vps33a/Ykt6/Rims2/Kcnb1/Stxbp1/Rab3c/Rims1/Stx3
7d_IR	GO:0045494	photoreceptor cell maintenance	45	0.00058184	-1.99601	Rp1l1/Tulp1/Cib2/Clcn3/Usp45/Ush2a/Lca5/Dram2/Cep290/Crb1/Nxnl2/Iqcb1/Esrrb/Rp1/Bbs4/Cngb1/Nxnl1/Cdhr1/Pde6a/Prom1/Abca4/Rho
7d_IR	GO:0015711	organic anion transport	380	0.00058184	1.56055	P2rx7/Slc7a8/Mip/Abcd1/Slc9a3r1/Bdnf/Abcc5/Slc4a11/Abcc4/Slc16a2/Apoe/Folr1/Slc27a1/Slc6a9/Slc16a4/Slc25a48/Slc2a1/Abcb1a/Slco2a1/Slc2a2/Ace/Ano6/Slc7a11/Slc22a8/Slco3a1/Cd36/Sfxn2/Slc6a12/Itgb1/Abat/Slc13a3/Slc16a9/Pltp/Acsl3/Thbs1/Abcb1b/Slc16a12/Akt2/Ntrk2/Lrp2/Per2/Mfsd2a/Slc4a5/Slc1a3/Slc7a5/Xkr6/Slc4a2/Dbi/Nr1h4/Slc3a2/Slc4a4/Slc37a2/Acsl1/Abcc2/Slc11a1/Slc6a13/Lrrc8c/Gja1/Syk/Slc46a1/Plscr…
7d_IR	GO:0060444	branching involved in mammary gland duct morphogenesis	26	0.000589669	2.08252	Lrp5/Ncoa3/Wnt5a/Pml/Wnt4/Csf1/Ddr1/Med1/Btrc/Lrp6/Epha2/Phb2
7d_IR	GO:0106106	cold-induced thermogenesis	126	0.000589669	1.7774	Vegfa/Id1/Mfap2/Npr3/Adamts5/Lcn2/Ppargc1b/Cnot3/Cd36/Sirt6/Nr1h3/Per2/Ucp2/Hadh/Notch1/Tshr/Pemt/Acsl1/Ogt/Cav1/Zfp516/Gja1/Hsf1/Aldh1a1/Syk/Kdm6b/Dio2/Prdm16/Appl2/Plac8/Tlr4/Epas1/Nr1d1/Cebpb/Igf1r/Adam17/Gadd45g/Lgr4/Adrb1/Zfp423/Tle3/Acadl/Nova2/Adrb2/Dock7/Il4ra/Stat6/Acot11
7d_IR	GO:0120161	regulation of cold-induced thermogenesis	126	0.000589669	1.7774	Vegfa/Id1/Mfap2/Npr3/Adamts5/Lcn2/Ppargc1b/Cnot3/Cd36/Sirt6/Nr1h3/Per2/Ucp2/Hadh/Notch1/Tshr/Pemt/Acsl1/Ogt/Cav1/Zfp516/Gja1/Hsf1/Aldh1a1/Syk/Kdm6b/Dio2/Prdm16/Appl2/Plac8/Tlr4/Epas1/Nr1d1/Cebpb/Igf1r/Adam17/Gadd45g/Lgr4/Adrb1/Zfp423/Tle3/Acadl/Nova2/Adrb2/Dock7/Il4ra/Stat6/Acot11
7d_IR	GO:0060993	kidney morphogenesis	86	0.000591715	1.87141	Vegfa/Sox9/Wnt7b/Wnk4/Vangl2/Hes1/Fat4/Nphp3/Lama5/Bmp4/Gli3/Bmp7/Wnt4/Eya1/Asxl1/Wwtr1/Kif26b/Bmp2/Nog/Smo/Gpc3/Fras1/Tacstd2/Ptch1/Sall1/Lgr4/Cd44/Lzts2/Erbb4
7d_IR	GO:0006887	exocytosis	361	0.000591715	-1.50836	Dgki/Rasgrp1/Snap29/Apba1/Bcl2l1/Tmed10/Rab11b/Pex5l/Llgl2/Cops5/Chrna3/Vamp2/Rab3il1/Fmr1/Abr/Trappc11/Synj1/Glra3/Rab5a/Myo5a/Drd1/Atp2a2/Grin3a/Septin2/Lamp1/Syt2/Nrxn1/Stx1b/Stam/Syt16/Syt11/Syt15/Vps41/Cplx3/Scrn1/Chrna7/Rab11fip2/Dmtn/Ctbp2/Scfd2/Grm7/Rab11fip5/Exoc5/Stx4a/Rab3gap1/Syt4/Chmp2a/Syp/Htr2a/Prepl/Septin2/Tcp11/Unc13c/Tmem167b/Stxbp5/Washc3/Cplx4/Rab2b/Vps11/Rab33b/Rab10/Adcy1/N…
7d_IR	GO:0003143	embryonic heart tube morphogenesis	58	0.000597727	1.87667	Tead1/Vangl2/Hes1/Wnt5a/Folr1/Nphp3/Notch2/Tbx20/Smo/Notch1/Dll1/Yap1/Gja1/Tead2/Lrp6/Sox17/Tbx2/Pkd2/Tgfbr2/Srf/Smad3/Tbx21/Tbx22/Foxh1/Tbx6/Megf8/Zic3
7d_IR	GO:0097530	granulocyte migration	103	0.000602642	1.81405	Vegfa/Ptprj/Pf4/Ednra/Lgals3/Fcer1g/Fcgr3/Csf1r/Csf1/Thbs1/Thbs4/Cd99l2/Mdk/Rarres2/S100a14/Ccl25/Cd74/Syk/Ppib/Cklf/Dpp4/Irak4/Anxa1/Nod2/Zpld2/Prex1/Cx3cl1/Il1r1/Itgb2/Edn1/Trpv4/Edn3/Itgam/Il17rc/Rhoh/Il1a/Slit2/Edn2/Ccl12/Rhog/Csf3r/C5ar1/Dapk2/Vav3/Adam8/Itga1/C3ar1/Gbf1/Hrh1/Il34
7d_IR	GO:0048489	synaptic vesicle transport	47	0.000602642	-2.00698	Bloc1s4/Dpysl2/Trim46/Snca/Dnm3/Lin7a/Kif5c/Tor1a/Btbd8/Kif5b/Ap1s2/Synj1/Cnih2/Borcs5/Ap3s2/Rab3gap1/Syt4/Ap3s1/Ctnnb1/Arf1/Bloc1s5/Ap3m2/Dnm1/Ap3b2/Rab3a/Madd/Map2/Snap91/Kif5a/Tmem230
7d_IR	GO:0035458	cellular response to interferon-beta	39	0.000602642	2.0165	Irf1/Ifi211/Igtp/Ifi207/Ifi209/Irgm1/Gbp2/Pnpt1/Ifi47/Ifit3/Ifi204/Ifi206/Gm12185/Iigp1/Mndal/Sting1/F830016B08Rik/Ifit1/Irgm2/Ifi203/Gm4951/Tgtp2/Gbp6/Ifi202b/Htra2/Ifi213/Gbp3
7d_IR	GO:0046942	carboxylic acid transport	277	0.000602784	1.60518	P2rx7/Slc7a8/Mip/Abcd1/Slc9a3r1/Bdnf/Abcc4/Slc16a2/Apoe/Folr1/Slc27a1/Slc6a9/Slc16a4/Slc25a48/Slc2a1/Slco2a1/Ace/Slc7a11/Slco3a1/Cd36/Sfxn2/Slc6a12/Itgb1/Abat/Slc13a3/Slc16a9/Acsl3/Thbs1/Slc16a12/Akt2/Ntrk2/Lrp2/Per2/Mfsd2a/Slc1a3/Slc7a5/Nr1h4/Slc3a2/Acsl1/Abcc2/Slc11a1/Slc6a13/Lrrc8c/Gja1/Syk/Slc46a1/Sstr4/Slc6a14/Il1rn/Cacna1a/Stra6/Abcc1/Lrrc8a/Ptges/Slc17a1/Casr/Ces1d/Prkg1/Slc6a6/Rps6kb1/Slc…
7d_IR	GO:0006911	phagocytosis, engulfment	50	0.000603235	1.9567	F2rl1/Ager/Myh9/C3/Gsn/Ano6/Cd36/Fcer1g/Fcgr3/Thbs1/Adgrb1/Xkr6/Fcgr2b/Treml4/Appl2/Rab31/Aif1/Rhobtb2/Itgb2/Itgam/Rhoh/Rhog/Gata2/Xkr8/Msr1/Xkr7/Bin2/Abca7/Cd300a/Fcgr1
7d_IR	GO:0007269	neurotransmitter secretion	183	0.000606375	-1.68346	Prkaca/Rph3a/Dgki/Snap29/Apba1/Bcl2l1/Chrna3/Vamp2/Fmr1/Synj1/Glra3/Rab5a/Drd1/Atp2a2/Grin3a/Syt2/Nrxn1/Stx1b/Ppp1r9a/Nf1/Cplx3/Htr6/Chrna7/Ctbp2/Grm7/Stx4a/Rab3gap1/Syt4/Syp/Htr2a/Prepl/Unc13c/Stxbp5/Cplx4/Adcy1/Napa/Pdzd11/Htr1b/Gsk3b/Cadps/Cask/Ica1/Rims3/Cplx2/Syt6/Apba2/Dnm1l/Rab3a/Syt1/Syt3/Vamp1/Rap1b/Ppfia2/Chrna5/Mef2c/Cplx1/Chrnb3/Sncg/Snap91/Pak1/Snap25/Cacnb4/Napb/Rhot1/Rims2/Snap47/S…
7d_IR	GO:0099643	signal release from synapse	183	0.000606375	-1.68346	Prkaca/Rph3a/Dgki/Snap29/Apba1/Bcl2l1/Chrna3/Vamp2/Fmr1/Synj1/Glra3/Rab5a/Drd1/Atp2a2/Grin3a/Syt2/Nrxn1/Stx1b/Ppp1r9a/Nf1/Cplx3/Htr6/Chrna7/Ctbp2/Grm7/Stx4a/Rab3gap1/Syt4/Syp/Htr2a/Prepl/Unc13c/Stxbp5/Cplx4/Adcy1/Napa/Pdzd11/Htr1b/Gsk3b/Cadps/Cask/Ica1/Rims3/Cplx2/Syt6/Apba2/Dnm1l/Rab3a/Syt1/Syt3/Vamp1/Rap1b/Ppfia2/Chrna5/Mef2c/Cplx1/Chrnb3/Sncg/Snap91/Pak1/Snap25/Cacnb4/Napb/Rhot1/Rims2/Snap47/S…
7d_IR	GO:0006278	RNA-dependent DNA biosynthetic process	57	0.000617266	-1.94948	Dcp2/Hnrnpc/Gnl3l/Ten1/Tent4b/Ctnnb1/Atm/Tinf2/Tnks/Pot1a/Rpa1/Xrcc5/Stn1/Cct6a/Tcp1/Dkc1/Cct5/Cct4/Cct2/Ptges3/Hsp90aa1/Cct8/Nek7/Cct3/Cct7
7d_IR	GO:0007004	telomere maintenance via telomerase	57	0.000617266	-1.94948	Dcp2/Hnrnpc/Gnl3l/Ten1/Tent4b/Ctnnb1/Atm/Tinf2/Tnks/Pot1a/Rpa1/Xrcc5/Stn1/Cct6a/Tcp1/Dkc1/Cct5/Cct4/Cct2/Ptges3/Hsp90aa1/Cct8/Nek7/Cct3/Cct7
7d_IR	GO:0048863	stem cell differentiation	192	0.00062682	1.70715	Sox9/Wnt7b/Pax6/Hes1/Zfp36l2/Ncoa3/Sema6a/Tcf7l1/Mettl5/Folr1/Lama5/Msx1/Bmp4/Ltbp3/Bmp7/A2m/Ednra/Cdk12/Phactr4/Trp53/Sema3b/Fzd1/Stat3/Sema4a/Fgfr2/Sox18/Smo/Notch1/Trp63/Sfrp1/Vsir/Efnb1/Yap1/Tead2/Tgfb2/Nrp2/Six3/Ptprc/Rest/Lrp6/Sox17/Sema6c/Tbx2/Chd2/Tacstd2/Sema3e/Epcam/Nrp1/Sox10/Rdh10/Srf/Lmbr1l/Sema4g/Ptn/Sema6d/Ccnk/Erbb4/Eif2ak2/Klhl12/Pdgfra/Sox21/Tbx5/Pitx2/Wnt7a/Setd1a/Cyp26a1/Edn1/…
7d_IR	GO:0007006	mitochondrial membrane organization	101	0.000636568	-1.82276	Snca/Mfn1/Opa1/Apoo/Mpv17l/Dnajc11/Oxa1l/Nol3/Micos13/Bcl2l1/Timm22/Bax/Agk/Timm10/Gsk3a/Afg3l1/Spg7/Timm13/Chchd10/Mtch2/Pink1/Chchd6/Them4/Gsk3b/Immt/Bid/Atf2/Hspa4/Romo1/Hebp2/Pex5/Gclc/Timm29/Tomm20/Mfn2/Bnip3/Slc25a4/Oma1/Tomm40/Hk2/Bnip3l/Rhot1/Chchd3/Bcl2l2/Slc25a5/Tomm22/Hsp90aa1/Uqcc3
7d_IR	GO:0008360	regulation of cell shape	141	0.000640082	1.75792	Vegfa/Palmd/Myh14/Fn1/Myo10/Slc9a3r1/Plxnb1/Pdpn/Myh9/Dnmbp/Pxn/Arhgap18/Bambi/Csf1r/Plxnb2/Gm14137/F11r/Sema4a/Plxna3/Ezr/Rhoj/Mark2/Rhoc/Gas7/Ptk2b/Prag1/Syne3/Gna13/Sema3e/Fblim1/Limd1/Ermn/Icam1/S100a13/Lpar1/Itga7/Rnd3/Baiap2/Arap3/Ptn/Anxa1/Plxna1/Cdc42ep1/Shroom3
7d_IR	GO:0042255	ribosome assembly	64	0.000649453	-1.94015	Eif6/Sbds/Ddx28/Pwp2/Mrps11/Rps10/Nip7/Rplp0/Rps27/Eral1/Rps25/Rsl24d1/Rpf2/Xrcc5/Rps5/Rps19/Eif2a/Brix1/Nop53/Mrpl20/Rpsa/Rpl10/Rpl11/Rps2/Rps15/Rps14/Rpl6/Rpl3/Rrp7a/Dhx29
7d_IR	GO:0046777	protein autophosphorylation	225	0.000652816	1.64996	Vegfa/Egfr/Ctnnd1/Fgfr1/Ephb3/Prkd2/Fgfr3/Ripk1/Lyn/Frk/Insrr/Pdgfrb/Mvp/Flt1/Rassf2/Clk4/Peak1/Clk2/Ace/Map3k11/Abl1/Tnks1bp1/Mapkapk3/Cdk12/Nek6/Csf1r/Ddr1/Slk/Ntrk2/Brd4/Fgfr2/Irak1/Ddr2/Iqgap1/Dyrk1b/Map3k3/Clk1/Mark2/Cav1/Tnik/Ephb4/Syk/Ptk2b/Clk3/Pim1/Pask/Stk16/Ptprc/Sik2/Erbb2/Gpnmb/Mak/Pim2/Mapkapk2/Prkcg/Ern1/Aak1/Igf1r/Tom1l1
7d_IR	GO:0002718	regulation of cytokine production involved in immune response	65	0.000652816	1.9064	F2rl1/Gprc5b/Fzd5/Wnt5a/Nr4a3/Cd36/Fcer1g/Malt1/Trpm4/Tnfrsf1b/Vsir/Cd74/Tlr3/Tgfb2/Ticam1/B2m/Hmox1/H2-M3/Tlr4/Smad7/Jak3/Mavs/Nod2/Cd81/Ddx58/Tbx21/Arid5a/Il1r1/Foxp3/Tgfb3/Rsad2/Hfe/Bcl6/Tlr9/H2-T23/Tlr2/Tril
7d_IR	GO:1903421	regulation of synaptic vesicle recycling	31	0.000659659	-2.12839	Bcl2l1/Tor1a/Vamp2/Synj1/Stx1b/Syt11/Btbd9/Fgf14/Dnm1/Dnm1l/Ap2m1/Scamp5/Plaa/Vamp4/Snap91/Mff/Ppp3cc/Ppp3cb/Slc17a7
7d_IR	GO:0017015	regulation of transforming growth factor beta receptor signaling pathway	102	0.00066828	1.80417	Pmepa1/Il17rd/Dab2/Wfikkn2/Zfp703/Ldlrad4/Folr1/Ltbp1/Lox/Smad6/Bcl9l/Vasn/Fbn2/Tsku/Hipk2/Bambi/Tgfbr3/Fbn1/Trp53/Ski/Chst11/Thbs1/Tgfb1i1/Itga3/Spry1/Cav1/Dnm2/Furin/Veph1/Tgfbr3l/Prdm16/Spred2/Htra1/Smad7/Slc2a10/Adam17/Smad3/Spred3/Crebbp
7d_IR	GO:0019884	antigen processing and presentation of exogenous antigen	30	0.000669106	2.02905	H2-DMb1/H2-Ab1/H2-K1/Fcer1g/Fcgr3/Ifi30/Cd74/Tap1/Fcgr2b/B2m/Tap2/H2-M3/Mr1/Unc93b1/Psme2/H2-Aa/H2-Eb1/Ctss/Psme1/H2-T23/H2-Oa/Cd1d1
7d_IR	GO:0070972	protein localization to endoplasmic reticulum	64	0.000669106	-1.9354	Hspa5/Spcs2/Sec63/Ankrd13c/Rab3gap1/Srp9/Insig2/Sec61g/Spcs3/Rab10/Arxes1/Pmm1/Tram1l1/Arxes2/Chmp4b/Bcap31/Srp54a/Srp72/Get1/Tram1/Rtn4/Rer1/Gabarapl2/Srp54c/Srp14/Ssr3/Sgtb
7d_IR	GO:0001892	embryonic placenta development	90	0.000678908	1.84685	Zfp36l1/Wnt7b/Egfr/Ccn1/Pkd1/Gab1/Hes1/Ncoa3/Fzd5/Lef1/Krt19/Bmp7/Fgfr2/Syde1/Arnt/Hs6st1/Hsf1/Igf2/Tfeb/Sp1/Med1/Nr2f2/Xist/St14/Vcam1/Pkd2/Epas1/Spint2/Cebpb/Mdfi/Spint1/Plcd1
7d_IR	GO:0009141	nucleoside triphosphate metabolic process	99	0.000683446	-1.79359	Rab23/Atp5a1/Nme2/Gtpbp1/Impdh2/Adk/Atp5g3/Cyc1/Nme3/Atp5pb/Ak5/Atp5e/Atp5g1/Atp5o/Ak4/Dut/Atp5o/Nudt15/Rrm2b/Vcp/Itpa/Ctps/Pkm/Tbpl1/Ran/Ak1/Guk1/Rhoa/Atp5c1/Impdh1/Aldoa/Atp5b/Cmpk1/Uqcc3/Map2k1
7d_IR	GO:0070167	regulation of biomineral tissue development	78	0.00070491	1.85753	Sox9/P2rx7/Ccn1/Fgfr3/Rflna/Bmp4/Ltbp3/Sgms2/Bmp7/Wnt4/Ano6/Fbn2/Bmp2/Ddr2/Trpm4/Notch1/Pkdcc/Bmp2k/Gja1/Ptk2b/Bmp6/Cebpb/Smad3/Osr2/Ptn/Txlng/Gas6/Fzd9/Phospho1/Bcor/Adrb2/Mgp/Rflnb/Omd/Hey2/Ecm1/Isg15/Tfap2a/Srgn/Fbxo5
7d_IR	GO:0110149	regulation of biomineralization	78	0.00070491	1.85753	Sox9/P2rx7/Ccn1/Fgfr3/Rflna/Bmp4/Ltbp3/Sgms2/Bmp7/Wnt4/Ano6/Fbn2/Bmp2/Ddr2/Trpm4/Notch1/Pkdcc/Bmp2k/Gja1/Ptk2b/Bmp6/Cebpb/Smad3/Osr2/Ptn/Txlng/Gas6/Fzd9/Phospho1/Bcor/Adrb2/Mgp/Rflnb/Omd/Hey2/Ecm1/Isg15/Tfap2a/Srgn/Fbxo5
7d_IR	GO:0007257	activation of JUN kinase activity	33	0.000724277	1.99178	Wnt7b/Gab1/Ripk1/Wnt5a/Dab2/Map3k11/Mdfic/Map2k7/Mul1/Syk/Ercc6/Map3k21/Ern1/Mdfi/Trf/Dab2ip/Ptpn1/Mlkl
7d_IR	GO:0010543	regulation of platelet activation	33	0.000724277	1.99223	Ceacam1/Ptprj/Lyn/Pdpn/Apoe/Fcer1g/Abat/F11r/Syk/C1qtnf1/Tlr4/Prkg1/Pla2g4a/Vps33b/Cd9/Pdgfra/Pdgfa/Adrb2/Prkcq/Serpine2
7d_IR	GO:0050921	positive regulation of chemotaxis	121	0.000727519	1.7785	Vegfa/Fgfr1/Fn1/Prkd2/F2rl1/Ptprj/Ager/Pdgfrb/Wnt5a/Swap70/Ednra/Ano6/Csf1r/Csf1/Serpine1/Thbs1/Thbs4/Akt2/Ntf3/Ccl27a/Mdk/Rarres2/S100a14/App/Hspb1/Cd74/Ptk2b/Tmem102/Casr/Nrp1/Lpar1/Adam17/Smad3/Ptn/Met/Aif1/Artn/Gas6/Cx3cl1
7d_IR	GO:0150076	neuroinflammatory response	53	0.000732901	1.8976	Egfr/Ager/Lrp1/Grn/Nupr1/Clu/Smo/Tnfrsf1b/App/Tlr3/Cntf/C1qa/Ctsc/Tyrobp/Tlr4/Igf1/Il33/Nr1d1/Aif1/Cx3cl1/Ttbk1/Dagla/Tlr7/Itgam/Tlr9/C5ar1/Adcy8/Tlr2/Agt/Cx3cr1/Adora2a/Cst7
7d_IR	GO:0042278	purine nucleoside metabolic process	50	0.000739455	-2.00536	Mfn1/Macrod1/Opa1/Nme1/Oard1/Gnmt/Nt5c2/Rab23/Nme2/Gtpbp1/Impdh2/Adk/Adal/Gmps/Nme3/Icmt/Ahcy/Nt5e/Ak4/Enpp4/Nt5c3/Hprt/Pcmt1/Ran/Ak1/Guk1/Rhoa/Impdh1
7d_IR	GO:0014068	positive regulation of phosphatidylinositol 3-kinase signaling	59	0.000740324	1.88624	Sox9/F2rl1/Plxnb1/Wnt16/Pdgfrb/Flt1/Ror2/Reln/Ntrk2/Rgl2/Cntf/Tgfb2/Ptpn6/Ror1/Erbb2/Igf1/Prr5l/Igf1r/Pld2/Unc5b/Erbb4/Cbl/Pdgfa/Cat/Sema4d/Pik3ap1/Dcn/Ncf1/Agt/Pdgfd
7d_IR	GO:0045778	positive regulation of ossification	94	0.000740324	1.83011	Vegfa/Wnt7b/P2rx7/Ccn1/Lrp5/Fgfr3/Wnt5a/Bmp4/Gli3/Bmp7/Wnt4/Ano6/Fbn2/Bmp2/Clic1/Ddr2/Zbtb16/Pkdcc/Trp63/Bmp6/Lrp6/Tacr1/Igf1/Cebpb/Smad3/Osr2/Ptn/Ifi204/Zhx3/Lmna/Il6st/Fzd9/Adrb2
7d_IR	GO:0061008	hepaticobiliary system development	106	0.000746827	1.77305	Meg3/Mki67/Sox9/Ceacam1/Pkd1/Ccnd1/Plau/Hes1/Mrtfb/Nphp3/Bmp4/Notch2/Rela/Gli1/Tgfbr3/Vwf/Mdk/Notch1/Lsr/Sp1/Med1/Sulf2/Hmox1/Sox17/Tet2/Pkd2/Man2a1/Cebpb/Igf2r/Smad3/Ptn/Anxa1/Met/Hnf4a
7d_IR	GO:0030183	B cell differentiation	105	0.000758447	1.79303	Zfp36l1/Ptprj/Zfp36l2/H2-Ab1/Hdac7/Pou2f2/Notch2/Abl1/Mmp14/Malt1/Trp53/Adgrg3/Cd24a/Tshr/Dll1/Irf2bp2/Tcf3/Sfrp1/Foxp1/Ptpn6/Syk/Ptk2b/Ptprc/Id2/Lgals1/Jak3/Tcirg1/Adam17/Syvn1/Ikzf1/Dclre1c/Clcf1/Il2rg/Fzd9/Ep300
7d_IR	GO:2000146	negative regulation of cell motility	255	0.000766169	1.63008	Ptpn23/Ptprj/Slc9a3r1/Ager/Limch1/Ldlrad4/Nbl1/Ptprk/Dag1/Adgrg1/Apoe/Lrp1/Wnt4/Phldb2/Adtrp/Tgfbr3/Cers2/Stard13/Serpine1/Thbs1/Adgrb1/Nog/Stat3/Podn/Idh2/Notch1/Cldn19/Cd63/Sfrp1/Ccl25/Cd74/Robo1/Gja1/Fuz/Slurp1/Stc1/Sulf1/Cdh1/Abhd2/Nr2f2/Il1rn/Fbln1/Ptprm/Tacstd2/Sinhcaf/Cyp1b1/Spint2/Il33/Prkg1/Reck/Pip5kl1/Marveld3/Dpp4/Dlg5/Srf/Cnn2/Arap3/Fas/Ptn/Aif1/Hnf4a/Sema6d/Erbb4/Mmrn2/Cx3cl1/Was/Co…
7d_IR	GO:0010464	regulation of mesenchymal cell proliferation	43	0.000766169	1.97859	Vegfa/Sox9/Fgfr1/Lrp5/Wnt5a/Nfib/Bmp4/Gas1/Fgfr2/Smo/Foxp2/Trp63/Foxp1/Prrx1/Lrp6/Tgfbr2/Ptn/Lmna/Pdgfa/Syne1/Irs1/Myc
7d_IR	GO:0070306	lens fiber cell differentiation	35	0.000766169	1.97186	Cryaa/Bfsp1/Fgfr3/Crygb/Vim/Bfsp2/Maf/Crygd/Fgfr2/Spry1/Foxe3/Six3/Spred2/Epha2/Smad3/Spred3
7d_IR	GO:0045047	protein targeting to ER	35	0.000768324	-2.0472	Srprb/Hspa5/Spcs2/Sec63/Srp9/Sec61g/Spcs3/Arxes1/Pmm1/Tram1l1/Arxes2/Chmp4b/Srp54a/Srp72/Get1/Tram1/Srp54c/Srp14/Ssr3/Sgtb
7d_IR	GO:0036465	synaptic vesicle recycling	75	0.000771006	-1.87597	Bcl2l1/Tor1a/Btbd8/Vamp2/Nlgn3/Ap1s2/Itsn2/Synj1/Rab5a/Syt2/Stx1b/4932438A13Rik/Syt11/Syp/Btbd9/Fgf14/Dnm1/Amph/Dnm1l/Rab3a/Ap2m1/Syt1/Scamp5/Plaa/Vamp4/Sncg/Snap91/Mff/Cltc/Napb/Ppp3cc/Ppp3cb/Dnajc6/Slc17a7/Sh3gl2/Canx
7d_IR	GO:0030104	water homeostasis	50	0.000771768	1.93204	Elovl1/Stard7/Slc6a12/Aqp2/Trp63/Aqp3/Lsr/Cldn1/Sfn/Scnn1a/Cdh1/Adcy6/Sctr/Igf1/Cldn4/Srf/Ext2/Cyp26b1/Met/Inpp5k/Cftr/Grhl1/Trpv4/Kdf1/Krt16/Abca12
7d_IR	GO:0002040	sprouting angiogenesis	114	0.000773884	1.77695	Vegfa/Ceacam1/Creb3l1/Adgra2/Fgfbp1/Flt1/Sema6a/Lef1/Hdac7/Clec14a/Bmp4/Abl1/Adtrp/Itgb1/Stard13/Thbs1/Rhoj/Notch1/Dll1/Map3k3/Robo1/Ephb4/S100a1/Ptk2b/Efnb2/Rnf213/Hmox1/Sema3e/Nrp1/Reck/Srf/Epha2/Anxa1/Tjp1/Mmrn2/Srpx2/Slc39a12/Agtr1a/Adamts9
7d_IR	GO:0071219	cellular response to molecule of bacterial origin	136	0.000775113	1.78682	Pf4/Lyn/Cd68/Fzd5/Wnt5a/Vim/Irf3/Ticam2/Abl1/Rela/Cd36/Malt1/Serpine1/Nr1h3/Akap8/Irak1/Pde2a/Map2k7/Tnfrsf1b/Cd274/Nr1h4/Ogt/Ticam1/Fcgr2b/B2m/Plscr2/Cdk4/Bmp6/Gbp2/Zfp36/Tlr4/Mrc1/Cd84/Nr1d1/Plscr1/Cebpb/Sash1/Nod2/Cx3cl1/Arid5a/Trim41/Dab2ip/Plscr4/Cd14/Tnip2/Lilrb4a/Irak2/Axl/Irgm2/Sbno2/Il1a/Ccl12/Gbp10/Gbp6/Pdcd4/Tlr2/Nfkbia
7d_IR	GO:1905314	semi-lunar valve development	27	0.000784382	2.02182	Sox9/Bmp4/Notch2/Smad6/Tbx20/Tnfrsf1a/Notch1/Tnfrsf1b/Robo1/Tgfb2/Stra6/Slit3/Efna1
7d_IR	GO:0090150	establishment of protein localization to membrane	217	0.000784382	-1.61579	Zdhhc21/Sys1/Bax/Agk/Gopc/Timm10/Vps37c/Golph3/Cib1/Stx1b/Gdi1/Hspa5/Frmpd1/Timm13/Reep1/Nsg1/Mtch2/Dmtn/Sec63/Stx4a/Rab3gap1/Srp9/Fis1/Sec61g/Golga7b/Prepl/Gorasp1/Cdk5r1/Rab10/Arhgap44/Pdzk1/Bid/Hspa4/Chm/Romo1/Tram1l1/Pex5/Chmp4b/Rab8a/Zdhhc2/Timm29/Nsf/Rab11a/Vamp4/Cplx1/Actr3/Npc1/Srp54a/Optn/Golga7/Golph3l/Zdhhc3/Pak1/Lypla1/Cacnb3/Snap25/Srp72/Vps35/Tomm40/Gorasp2/Get1/Tram1/Arl6/Kcnb1/Sna…
7d_IR	GO:0030857	negative regulation of epithelial cell differentiation	42	0.000795021	1.95916	Vegfa/Sox9/Id1/Hes1/S1pr3/Smo/Notch1/Dll1/Trp63/Spry1/Cav1/Foxp1/Yap1/Tgfb2/Foxe3/Spred2/Sall1/Spred3/Cftr/Srsf6/Il1a/Foxp4/Xdh/Spry2/Foxj2
7d_IR	GO:0006888	endoplasmic reticulum to Golgi vesicle-mediated transport	110	0.000800483	-1.75353	Rint1/Kdelr1/Tmed10/Vapa/Pef1/Trappc4/Gosr1/Trappc11/0610009B22Rik/Tfg/Sec13/Gosr2/Tmed2/Trappc8/Ergic2/Copa/Uso1/Trappc1/Cnih4/Copg1/Tmed7/Cope/Trappc6b/Ergic3/Ier3ip1/Copg2/Arf1/Nrbp1/Trappc3/Scfd1/Vti1b/Vapb/Sar1a/Use1/Bcap31/Vcp/Trappc2/Spast/Copb1/Vti1a/Sar1b/Bet1/Arcn1/Rab1a/Lman1/Ykt6/Cul3/Sec22b/Sec23a/Yif1b
7d_IR	GO:0010565	regulation of cellular ketone metabolic process	118	0.000812072	1.76755	Sox9/Ncor2/Dkk3/Abcd1/H6pd/Cpt1a/Pdk2/Dab2/Nr4a3/Wnt4/Slc7a11/Bmp2/Nr1h3/Akt2/Mfsd2a/Acacb/Mlxipl/Dbi/Nr1h4/Cav1/Cd74/Bmp6/Cacna1a/Rest/Sirt4/Appl2/Ces1d/Prkg1/Nr1d1/Clcn2/Rdh10/Acadvl/Pla2g4a/Anxa1/Hnf4a
7d_IR	GO:0007498	mesoderm development	95	0.000817766	1.79075	Vegfa/Zfp36l1/Fgfr1/Tead1/Lhx2/Wnt5a/Tcf7l1/Lef1/Bmp4/Bmp7/Nr4a3/Eya1/Zic2/Nog/Smo/Txnrd1/Trp63/Yap1/Gja1/Tead2/Scx/Crb2/Kdm6b/Tcf15/Srf/Ext2/Epha2/Sall1/Smad3/Twsg1/Ovol1
7d_IR	GO:0032677	regulation of interleukin-8 production	52	0.000827941	1.94054	F3/Prkd2/F2rl1/Ripk1/Ssc5d/Wnt5a/Rela/Serpine1/Stat3/Cd74/Tlr3/Syk/Ptprc/Tlr4/Mapkbp1/Mavs/Anxa1/Nod2/Ddx58/Cd14/Fadd/Tlr7/Anxa4/Tlr9/Klf4/Tlr2
7d_IR	GO:0030282	bone mineralization	94	0.000856012	1.82409	Sox9/P2rx7/Ccn1/Fgfr3/Tcf7l2/Rflna/Bmp4/Ltbp3/Sgms2/Bmp7/Wnt4/Lox/Ano6/Fbn2/Bmp2/Fgfr2/Ddr2/Trpm4/Pkdcc/Col1a2/Bmp2k/Gja1/Gpc3/Ptk2b/Bmp6/Igf1/Smad3/Lgr4/Osr2/Ptn/Txlng/Mtss1/Fzd9/Phospho1/Bcor/Adrb2/Mgp
7d_IR	GO:1903844	regulation of cellular response to transforming growth factor beta stimulus	103	0.000864322	1.79349	Pmepa1/Il17rd/Dab2/Wfikkn2/Zfp703/Ldlrad4/Folr1/Ltbp1/Lox/Smad6/Bcl9l/Vasn/Fbn2/Tsku/Hipk2/Bambi/Tgfbr3/Fbn1/Trp53/Ski/Chst11/Thbs1/Tgfb1i1/Itga3/Spry1/Cav1/Dnm2/Furin/Veph1/Tgfbr3l/Prdm16/Spred2/Htra1/Smad7/Slc2a10/Adam17/Smad3/Spred3/Crebbp
7d_IR	GO:0033619	membrane protein proteolysis	48	0.000878226	1.9166	P2rx7/Sppl2a/Myh9/Timp2/Dag1/Apoe/Snx33/Rgma/Sh3d19/Timp3/Ptpn3/Tnfrsf1b/App/Ctsh/Bace2/H13/Adra2a/Snx9/Adam17
7d_IR	GO:1900047	negative regulation of hemostasis	34	0.000888887	1.99866	Thbd/Ceacam1/Plau/Apoe/Adtrp/Abat/Serpine1/Thbs1/Serping1/Anxa5/C1qtnf1/Prkg1/Klkb1/Anxa2/Cd9/Tfpi/Pdgfra/Pdgfa/Adrb2/Serpine2
7d_IR	GO:0032731	positive regulation of interleukin-1 beta production	38	0.000891817	1.98066	Trim16/P2rx7/Ager/Fzd5/Wnt5a/Ifi211/Malt1/Stat3/App/Ifnar1/Hspb1/Tyrobp/Tlr4/Nod1/Smad3/Nod2/Ifi204/Mndal/Casp8
7d_IR	GO:0008610	lipid biosynthetic process	497	0.000900199	1.49117	Hsd17b11/Sik1/P2rx7/Ccn1/Ceacam1/Dkk3/Abca2/Abcd1/H6pd/Dpm1/Elovl1/Agpat2/Cwh43/Igfbp7/Dab2/Zbtb20/C3/Plce1/Pnpla2/Tcf7l2/Apoe/Slc27a1/Sgms2/Wnt4/Srd5a2/Hsd3b7/Chka/Acsm1/Adgrf5/Pcx/A3galt2/Agmo/Cers2/Aldh1a3/Adora2b/Gstm2/Smpd4/Bmp2/Acsl3/Nr1h3/Cyb5r3/Mfsd2a/Fads2/Por/B3gnt5/Mboat1/Acacb/Rbp1/Mlxipl/Dbi/Dhh/Pemt/App/Capn2/Nr1h4/Pigz/Acsl1/Cers4/Fads1/Lpcat3/Ptgds/Cd74/Pcyt2/Hdhd5/Cyp39a1/St6galn…
7d_IR	GO:0051180	vitamin transport	27	0.000902174	2.01094	Folr1/Slc27a1/Slc2a1/Slc2a2/Lrp2/Slc35f3/Tcn2/Cd320/Slc46a1/Stra6/Slc19a1/Slc2a10/Slc52a2/Cubn
7d_IR	GO:0046128	purine ribonucleoside metabolic process	46	0.000902192	-1.99185	Gnmt/Nt5c2/Rab23/Nme2/Gtpbp1/Impdh2/Adk/Adal/Gmps/Nme3/Icmt/Ahcy/Nt5e/Ak4/Enpp4/Nt5c3/Hprt/Pcmt1/Ran/Ak1/Guk1/Rhoa/Impdh1
7d_IR	GO:0043534	blood vessel endothelial cell migration	109	0.00090256	1.75178	Vegfa/Fgfr1/Prkd2/Fgfbp1/Myh9/Apoe/Hdac7/Clec14a/Abl1/Adtrp/Itgb1/Stard13/Thbs1/Rhoj/Notch1/Map3k3/Hspb1/Robo1/Ephb4/Emp2/Igf2/Map2k3/Cdh5/Ptk2b/Sp1/Efnb2/Hmox1/Efna1/Nrp1/Igf1/Srf/Plcg1/Adam17/Epha2/Anxa1/Mmrn2/Srpx2
7d_IR	GO:0009584	detection of visible light	32	0.000906803	-2.04921	Aipl1/Gnb1/Cacnb4/Reep6/Gnat2/Gucy2f/Pde6c/Gnat1/Rs1/Prph2/Rom1/Rho
7d_IR	GO:0009119	ribonucleoside metabolic process	51	0.000920019	-2.00195	Gnmt/Nt5c2/Rab23/Upp2/Nme2/Gtpbp1/Impdh2/Adk/Cdadc1/Adal/Gmps/Nme3/Icmt/Ahcy/Nt5e/Ak4/Enpp4/Nt5c3/Hprt/Pcmt1/Ran/Ak1/Guk1/Rhoa/Impdh1
7d_IR	GO:0015718	monocarboxylic acid transport	138	0.00093288	1.73739	P2rx7/Mip/Abcd1/Slc9a3r1/Abcc4/Apoe/Slc27a1/Slc16a4/Slc2a1/Slco2a1/Ace/Slco3a1/Cd36/Slc6a12/Abat/Slc16a9/Acsl3/Thbs1/Slc16a12/Akt2/Mfsd2a/Nr1h4/Acsl1/Abcc2/Slc6a13/Syk/Sstr4/Cacna1a/Stra6/Abcc1/Ptges/Casr/Ces1d/Slc6a6/Rps6kb1/Pla2g4a/Emb/Anxa1/Slc16a8/Abcc3/Slc27a6/Tnfrsf11a/Nmur2/Pla2g12a/Slco1a5/Edn1/Myc/P2ry2/Slc10a3/Il1a
7d_IR	GO:0032233	positive regulation of actin filament bundle assembly	62	0.00093885	1.87944	Ccn2/Id1/Rapgef3/Limch1/Sorbs3/Swap70/Sdc4/Pxn/Wnt4/Abl1/Arhgef5/Rhoc/Carmil1/Sh3pxd2b/Pdlim4/Flna/Synpo/Tacr1/Nrp1/Lpar1/Smad3/Cx3cl1/Nox4/Cd47/Epha1/Arhgef10/Mtss1/Gpr65/Prkcq/Tgfb3/Tpm1/Tsc1/S100a10
7d_IR	GO:0009150	purine ribonucleotide metabolic process	282	0.000938946	-1.52494	Hint1/Pdhb/Pdhx/Atp5g3/Bpgm/Fasn/Cyc1/Mtch2/Gmps/Gpat4/Nme3/Atp5pb/Htr2a/Acsl6/Adcy10/Ogdh/Prxl2c/Atp5e/Gm10358/Atp5g1/Cs/Atp5o/Prkaa2/Adcy1/Pfkfb2/Pank3/Gucy1a1/Hk1/Pdk1/Nt5e/Pdk3/Paics/Gpi1/Ak4/Ddit4/Far2/Atp5o/Adsl/Vcp/Dld/Itpa/Aldoc/Hmgcr/Eno2/Pkm/Esrrb/Pdha1/Acly/Hprt/Tpi1/Hmgcs1/Rora/Ran/Hk2/Cacnb4/Eno1/Dlat/Ak1/Prps1/Hif1a/Pgk1/Guk1/Gucy1b1/Prkaa1/Rhoa/Gucy2e/Pgam1/Gapdh/Atp5c1/Impdh1/Pfkm…
7d_IR	GO:0034109	homotypic cell-cell adhesion	62	0.000967467	1.8761	Plpp3/Fn1/Ceacam1/Lyn/Pdpn/Zfp703/Dsp/Slc7a11/Abat/Dsc2/F11r/Cd24a/Cd99l2/Dsg2/Ptpn6/Syk/Ank3/Cfh/C1qtnf1/Prkg1/Lgals1/Itga2b/Tjp2/Vps33b/Cd9/Pdgfra/Pkp2/Adrb2/Prkcq/Serpine2
7d_IR	GO:0003209	cardiac atrium morphogenesis	28	0.000967705	2.02168	Ccn1/Wnt5a/Heg1/Notch2/Tbx20/Nog/Smo/Notch1/Tnnt2/Tgfb2/Lrp6
7d_IR	GO:1901343	negative regulation of vasculature development	120	0.00097368	1.74815	Creb3l1/Col4a2/Pf4/Klf5/Pml/Sema6a/Sparc/Bmp4/Bmp7/Wnt4/Cd36/Stard13/Serpine1/Thbs1/Adgrb1/Sema4a/Shc1/Notch1/Adamts1/Gpr4/Ism1/Sulf1/Tgfb2/Stab1/Optc/Ptprm/Thbs2/Fbln5/Sema3e/H2-M3/Epha2/Ptn/Mmrn2/Dab2ip/Adamts9/Rock1/Adrb2/Cldn5/Ago1/Atp2b4/Lif/Tcf4/Klf4/Slc12a2/Xdh/Amot/Pdcd4/Crhr2/Spry2/Dcn/Agt/Klf2/Foxj2/Cx3cr1
7d_IR	GO:0060740	prostate gland epithelium morphogenesis	28	0.000975545	2.02094	Sox9/Wnt5a/Gli2/Bmp4/Bmp7/Nog/Fgfr2/Notch1/Trp63/Sfrp1/Sulf1/Igf1/Igf1r/Rarg/Cd44/Frs2/Cyp7b1/Tnc
7d_IR	GO:0030048	actin filament-based movement	116	0.000977424	1.7974	Actn4/Myh14/Wasf2/Rnf207/Myo9b/Pdpn/Myh9/Cacna1d/Myo1d/Limch1/Wipf3/Fxyd1/Ccdc88c/Pard3/Dsp/Snta1/Dsc2/Trpm4/Dsg2/Atp1a2/Cav1/Kcne1l/Tnnt2/Stc1/Emp2/Myo1c/Flna/Kcnj8/Nos1/Wipf2/Adrb1/Acta2/Was/Cacna1h/Kcne4/Kcnq1/Pkp2/Ank2/Myl6/Rock1/Myo5b/Myrip/Kcnn2/Cacna1g/Kcnh2/Frmd6/Tpm1/Wipf1/Sun2/Myo1f/Myo1e/Vil1/Myo7a/Myo5c/Kcna5
7d_IR	GO:0032943	mononuclear cell proliferation	222	0.000990706	1.60658	Pkn1/P2rx7/Ceacam1/Igfbp2/Hes1/Lyn/Ager/H2-Ab1/Irf1/Lef1/Cd151/Sdc4/Bmp4/Wnt4/Lgals3/Abl1/Tnfrsf21/Csf1/Malt1/Trp53/Cd24a/Tnfrsf1b/Tcf3/Cd274/Icosl/Vsir/Efnb1/Cd74/Slc11a1/Azi2/Gja1/Igf2/Cd320/Ptpn6/Ticam1/Syk/Fcgr2b/Tyrobp/Ptprc/Elf4/Vcam1/Tacr1/Zfp335/Pde5a/Erbb2/Gpnmb/H2-M3/Tlr4/Tgfbr2/Cd22/Igf1/Dlg5/Cebpb/Lmbr1l/Jak3/Twsg1/Anxa1/Aif1/Cd44/Cd81/Clcf1/H2-Aa/Ccnd3/Il6st/Cdkn1a/Rasal3/Foxp3/Prkcq…
7d_IR	GO:0048286	lung alveolus development	52	0.00100338	1.92878	Vegfa/Meg3/Fgfr3/Pdpn/Tns3/Bmp4/Ltbp3/Asxl1/Ace/Slc7a11/Selenon/Fgfr2/Foxp2/Pkdcc/Hs6st1/Stra6/Igf1/Man2a1/Cic/Igfbp5/Pdgfa/Tgfb3/Lif/Hopx/Abca12/Edn2
7d_IR	GO:1990845	adaptive thermogenesis	137	0.00101695	1.78466	Vegfa/Id1/Mfap2/Npr3/Adamts5/Lcn2/Ppargc1b/Cnot3/Cd36/Sirt6/Nr1h3/Per2/Pm20d1/Ucp2/Hadh/Notch1/Tshr/Pemt/Acsl1/Ogt/Cav1/Zfp516/Gja1/Hsf1/Aldh1a1/Syk/Kdm6b/Dio2/Sctr/Prdm16/Appl2/Plac8/Tlr4/Epas1/Nr1d1/Cebpb/Igf1r/Adam17/Gadd45g/Lgr4/Adrb1/Zfp423/Tle3/Acadl/Nova2/Adrb2/Dock7/Trpv4/Il4ra/Stat6/Acot11/Ebf2/Sorl1
7d_IR	GO:0065004	protein-DNA complex assembly	156	0.00102012	-1.68761	Chaf1a/H3c3/H2bc22/H2bc21/Pias1/Chaf1b/H4c8/Brf1/H3c13/Taf7/Brd2/H2bc14/Mcm4/Creb1/Cenpi/H3c7/H4f16/Mcm6/H3c15/Nap1l4/Kat6b/Hp1bp3/H1f2/Rnf4/Smarca4/H4c11/Cenpc1/H3c11/H2bu2/Mis12/Nap1l2/Cenpw/Asf1a/Orc3/Psmc4/Smarca5/Psmc5/H4c18/Rad51c/Psmc6/Gtf2f2/Gtf2h5/Npm1/Mcm2/Nap1l5/Hat1/H2bc4/H3c4/Rbbp4/H4c3/Cand1/Nap1l3/Psmc3/Itgb3bp/Psmc2/H1f4/H3f3a/Dr1/Swi5/Set/Nap1l1/H3f3b
7d_IR	GO:0015908	fatty acid transport	74	0.00103027	1.86141	P2rx7/Abcd1/Abcc4/Apoe/Slc27a1/Slc2a1/Slco2a1/Ace/Slco3a1/Cd36/Acsl3/Thbs1/Akt2/Mfsd2a/Acsl1/Abcc2/Syk/Sstr4/Abcc1/Ptges/Rps6kb1/Pla2g4a/Anxa1/Slc27a6/Tnfrsf11a/Nmur2/Pla2g12a/Edn1/P2ry2/Il1a/Pla2g5
7d_IR	GO:0060395	SMAD protein signal transduction	73	0.00103027	1.84006	Meg3/Rbm14/Dab2/Vim/Ror2/Bmp4/Bmp7/Wwtr1/Smad6/Hipk2/Sptbn1/Bmp2/Ski/Inhbb/Zmiz1/Veph1/Tgfb2/Hexa/Bmp6/Inha/Smad7/Slc2a10/Trf/Smad3/Hnf4a/Gdf15/Atoh8
7d_IR	GO:0001708	cell fate specification	71	0.00103357	1.85595	Sox9/Fgfr1/Pax6/Tenm4/Wnt5a/Gli2/Cdon/Gli3/Eya1/Itgb1/Tbx20/Fzd7/Sox18/Smo/Notch1/Dll1/Dhh/Apc2/Sox17/Tbx2/Gsx2/Ptch1/Dmrta2/Tbx21/Tbx15/Tead4/Tbx5/Tbx22/Tbx6/Sox1/Six1
7d_IR	GO:0099024	plasma membrane invagination	58	0.00104643	1.8315	F2rl1/Ager/Myh9/C3/Snx33/Gsn/Ano6/Cd36/Fcer1g/Fcgr3/Thbs1/Adgrb1/Xkr6/Fcgr2b/Treml4/Appl2/Snx9/Rab31/Aif1/Snx18/Rhobtb2/Itgb2/Itgam/Rhoh/Rhog/Gata2/Xkr8/Msr1/Xkr7/Bin2/Alkbh4/Abca7/Cd300a/Fcgr1
7d_IR	GO:0016050	vesicle organization	262	0.00105612	-1.53144	Syt2/Sec13/Gosr2/Stx1b/Clcn3/Pikfyve/Stam/Syt11/Uso1/Vps41/Cplx3/Snx10/Stx4a/Syt4/Rab39/Pik3c3/Shroom2/Unc13c/AU040320/Vps11/Arf1/Vps39/Cadps/Vti1b/Zfp385a/Chmp6/Rab7/Dnm1/Vapb/Cplx2/Lamtor1/Sar1a/Hook3/Rab14/Chmp4b/Rab8a/Rab3a/Ap2m1/Syt1/Syt3/Tmf1/Vamp1/Zdhhc2/Uvrag/Cav2/Stx12/Rab11a/Vps8/Vamp4/Cplx1/Coro1c/Chmp5/Golph3l/Vti1a/Snap91/Pafah1b1/Snap25/Stx6/Tbpl1/Stx8/Sar1b/Aktip/Bet1/Rab1a/Snx19/T…
7d_IR	GO:0071887	leukocyte apoptotic process	92	0.00105612	1.78395	Pkn1/P2rx7/Ceacam1/Ripk1/Lyn/Wnt5a/Traf3ip2/Bmp4/Gli3/Nr4a3/Lgals3/Slc7a11/Tnfrsf21/Fcer1g/Trp53/Cd24a/Cd274/Mertk/Cd74/Tgfb2/Fcgr2b/Serpinb9/Efna1/Itpkb/Lmbr1l/Jak3/Adam17/Fas/Anxa1/Nod2/Cd44/Gas6/Prkcq/Bcl2l11/Fadd/Casp8/Siglec1/Myc/Itgam/Axl/Plekho2
7d_IR	GO:1903727	positive regulation of phospholipid metabolic process	40	0.00108481	1.98342	Fgfr3/Lyn/Pdgfrb/Flt1/Adgrf5/Pcx/Acsl3/App/Capn2/Nr1h4/Ptk2b/Vav2/Taz/Nod2/Rab38/Cd81/Pdgfra/Irs1/Tnfaip8l3/Dgkz
7d_IR	GO:0030512	negative regulation of transforming growth factor beta receptor signaling pathway	65	0.00109696	1.8743	Pmepa1/Il17rd/Wfikkn2/Ldlrad4/Ltbp1/Smad6/Bcl9l/Vasn/Fbn2/Tsku/Bambi/Tgfbr3/Fbn1/Trp53/Ski/Chst11/Tgfb1i1/Spry1/Cav1/Dnm2/Veph1/Prdm16/Spred2/Htra1/Smad7/Slc2a10/Adam17/Spred3
7d_IR	GO:0045747	positive regulation of Notch signaling pathway	40	0.00110185	1.98221	Hes1/Eya1/Stat3/Notch1/Zmiz1/Dll1/Trp63/Bmp2k/Yap1/Robo1/Tgfb2/Gsx2/Reck/Aak1/Nod2/Jag2/Il6st/Tspan14
7d_IR	GO:0009152	purine ribonucleotide biosynthetic process	128	0.00110185	-1.73736	Pdhb/Pdhx/Atp5g3/Cyc1/Gmps/Nme3/Atp5pb/Acsl6/Adcy10/Atp5e/Atp5g1/Atp5o/Adcy1/Pank3/Gucy1a1/Pdk1/Pdk3/Paics/Ak4/Atp5o/Adsl/Vcp/Dld/Pkm/Pdha1/Acly/Hprt/Dlat/Ak1/Prps1/Guk1/Gucy1b1/Gucy2e/Atp5c1/Impdh1/Adcy2/Gucy2f/Aldoa/Atp5b/Uqcc3/Map2k1
7d_IR	GO:1900024	regulation of substrate adhesion-dependent cell spreading	52	0.00110877	1.92138	Actn4/Pdpn/Dab2/Dock5/Cspg5/Abl1/Nedd9/Has2/Mdk/Dock1/Rreb1/Dnm2/Myadm/Carmil1/Triobp/Flna/Fbln1/Enpp2/Tacstd2/Nrp1/Bcar1/Prex1/Unc13d/Efna5/Meltf
7d_IR	GO:0060325	face morphogenesis	36	0.00112879	1.93242	Tcf7l2/Lef1/Msx1/Sgpl1/Ankrd11/Ski/Nog/Arid5b/Scx/Tgfb2/Asph/Zfp950/Stra6/Lrp6/Crebbp/Pdgfra/Ep300/Tgfb3/Crispld1/Crispld2/Tfap2a/Col1a1/Kat6a/Csrnp1
7d_IR	GO:0043409	negative regulation of MAPK cascade	155	0.00112909	1.6967	Cryba1/Psca/P2rx7/Ceacam1/Stk38/Per1/F2rl1/Ptprj/Ephb2/Slc9a3r1/Lyn/Dab2/Sh3rf2/Eif3a/Sema6a/Dag1/Apoe/Bmp4/Bmp7/Abl1/Timp3/Fem1a/Cnksr3/Ezr/Spry1/Sfrp1/Cav1/Dusp6/Mecom/Ptpn6/Ptprc/Lemd2/Spry4/Fbln1/Efna1/Tlr4/Inppl1/Igf1/Spred2/Marveld3/Igf1r/Dok2/Spred3/Wnk2/Inpp5k/Cblc
7d_IR	GO:0050766	positive regulation of phagocytosis	57	0.00113014	1.89026	Myo18a/F2rl1/Ptprj/Ager/C3/Lrp1/Rab27a/Ano6/Cd36/Fcer1g/Fcgr3/Mertk/Dnm2/Slc11a1/Fcgr2b/Ptprc/Il15ra/Appl2/Rab31/Nod2/Gas6/Cd47/Il2rg/Cyba/C2/Dock2/Pla2g5/Sod1/Gata2
7d_IR	GO:0072521	purine-containing compound metabolic process	344	0.00113202	-1.48332	Adk/Hint1/Pdhb/Pdhx/Mthfd2l/Adal/Atp5g3/Bpgm/Fasn/Cyc1/Mtch2/Gmps/Gpat4/Nme3/Rd3/Atp5pb/Htr2a/Acsl6/Ak5/Adcy10/Ogdh/Prxl2c/Atp5e/Gm10358/Atp5g1/Cs/Atp5o/Icmt/Prkaa2/Adcy1/Pfkfb2/Ahcy/Pank3/Gucy1a1/Hk1/Pdk1/Nt5e/Pdk3/Paics/Gpi1/Ak4/Ddit4/Far2/Atp5o/Nudt15/Adsl/Vcp/Dld/Itpa/Enpp4/Aldoc/Hmgcr/Eno2/Nt5c3/Pkm/Esrrb/Pdha1/Acly/Hprt/Tpi1/Prpsap2/Pcmt1/Hmgcs1/Rora/Ran/Hk2/Cacnb4/Eno1/Dlat/Ak1/Prps1/Hif1a…
7d_IR	GO:0051250	negative regulation of lymphocyte activation	120	0.00113313	1.73365	Pkn1/Ceacam1/Lyn/Pag1/H2-Ab1/Irf1/Sdc4/Bmp4/Gli3/Lgals3/Pglyrp1/Tnfrsf21/Zfp608/Cd24a/Mdk/Cd274/Parp3/Sfrp1/Vsir/Mertk/Cd74/Ptpn6/Fcgr2b/Tyrobp/Id2/Pde5a/Erbb2/Gpnmb/H2-M3/Dlg5/Cebpb/Smad7/Jak3/Fas/Twsg1/Anxa1/Cd44/Tbx21/H2-Aa/Foxp3/Gnrh1/Loxl3/Scrib/Il4ra/Axl/Cblb/Hfe/Btla/Bcl6/Dtx1/Mad1l1/Tmem131l/Lag3/Thoc1/Adora2a/Arg1/Bank1/Pla2g2f/Lrrc32/Lgals9/Pibf1/Cd300a/Runx1/Il20rb
7d_IR	GO:0098868	bone growth	26	0.00116331	2.02369	Sox9/Col9a1/Col27a1/Thbs1/Por/Ddr2/Carm1/Stc1/Rarb/Evc/Fbln5/Tgfbr2/Rarg
7d_IR	GO:0009142	nucleoside triphosphate biosynthetic process	71	0.00117003	-1.82744	Atp5g2/Atp5a1/Nme2/Impdh2/Adk/Atp5g3/Cyc1/Nme3/Atp5pb/Ak5/Atp5e/Atp5g1/Atp5o/Ak4/Atp5o/Vcp/Ctps/Pkm/Tbpl1/Ak1/Atp5c1/Impdh1/Aldoa/Atp5b/Cmpk1/Uqcc3/Map2k1
7d_IR	GO:0071621	granulocyte chemotaxis	83	0.00120148	1.82434	Vegfa/Ptprj/Pf4/Ednra/Lgals3/Fcer1g/Fcgr3/Csf1r/Csf1/Thbs1/Thbs4/Mdk/Rarres2/S100a14/Ccl25/Cd74/Syk/Ppib/Cklf/Dpp4/Anxa1/Nod2/Prex1/Cx3cl1/Itgb2/Edn1/Trpv4/Edn3/Itgam/Il17rc/Slit2/Edn2/Ccl12/Csf3r/C5ar1/Dapk2/Vav3/Itga1/C3ar1/Gbf1/Hrh1/Il34
7d_IR	GO:0071216	cellular response to biotic stimulus	157	0.00120541	1.67539	Pf4/Lyn/Cd68/Fzd5/Wnt5a/Vim/Irf3/Ticam2/Abl1/Rela/Cd36/Malt1/Serpine1/Trp53/Nr1h3/Akap8/Irak1/Pde2a/Map2k7/Tnfrsf1b/Cd274/Nr1h4/Ogt/Ticam1/Syk/Fcgr2b/B2m/Plscr2/Cdk4/Bmp6/Gbp2/Zfp36/Tlr4/Mrc1/Cd84/Nr1d1/Plscr1/Cebpb/Sash1/Tmco1/Nod2/Txnip/Cx3cl1/Arid5a/Trim41/Dab2ip/Plscr4/Cd14/Bcl2l11/Tnip2/Lilrb4a/Irak2/Axl/Irgm2/Sbno2/Il1a/Ccl12/Gbp10/Gbp6/Pdcd4/Tlr2/Nfkbia
7d_IR	GO:0007018	microtubule-based movement	307	0.00120541	-1.49255	Kif3b/Rasgrp1/Kif5c/Cfap53/Dync1li2/Mgarp/Cdc42/Ccdc40/Wdr66/Fmr1/Dync1i1/Wdr35/Arl8a/Kif5b/Map4/Cnih2/Mecp2/Klc1/Myo5a/Borcs5/Bicd2/Fez1/Dync1h1/Ift122/Ift22/Lamp1/Ly6k/Ttc30b/Dnah7a/Spg7/Ift81/Kif9/Ttc30a2/Nefm/Tpgs1/Copg1/Dnah17/Map1b/Cilk1/Ap3s2/Chrna7/Prkcz/Kif16b/Pcm1/Agbl4/Lca5/Dnah6/Adcy10/Fbxw11/Ap3s1/Nefh/Igbp1/Trak1/Ulk4/Kpnb1/AU040320/Copg2/Dctn1/Dlg2/Dync1i2/Rfx3/Ift27/Bloc1s5/Arl8b/…
7d_IR	GO:0048566	embryonic digestive tract development	28	0.00121755	1.99997	Tcf7l2/Gli2/Gli3/Fgfr2/Rarres2/Pkdcc/Tcf7/Rarb/Stra6/Id2/Sall1/Pdgfra/Pitx2/Pcsk5
7d_IR	GO:0035270	endocrine system development	98	0.00121755	1.75255	Sox9/Pax6/Onecut3/Hes1/Pdgfrb/Wnt5a/Tcf7l2/Gli2/Bmp4/Wnt4/Slc2a2/Gli1/Bmp2/Clu/Nog/Smo/Mdk/Dll1/Sidt2/Arid5b/Bmp6/Six3/Stra6/Igf1r/Srf/Smad3/Anxa1/Hnf4a/Cftr/Pdgfra/Pitx2/Crhr1/Ly6e/Gipr
7d_IR	GO:0051492	regulation of stress fiber assembly	93	0.00121755	1.81016	Ccn2/Wasf2/Rapgef3/Limch1/Sorbs3/Sdc4/Pxn/Wnt4/Phldb2/Abl1/Arhgef5/Kank2/Arhgap6/F11r/Cgnl1/Ppfia1/Rhoc/Fhod1/Carmil1/Sh3pxd2b/Pdlim4/Synpo/Tacr1/Tacstd2/Nrp1/Lpar1/Asap3/Smad3/Met/Inpp5k/Tjp1/Was/Nox4/Cd47/Epha1/Arhgef10/Coro2b/Gpr65/Prkcq/Tgfb3/Arhgef18/Tpm1/Tsc1/S100a10
7d_IR	GO:0050708	regulation of protein secretion	296	0.0012305	1.573	Rhbdf1/Myo18a/P2rx7/Egfr/Ceacam1/Ptpn23/Lrp5/Zfp384/F2rl1/Rab11fip1/Lyn/Cacna1d/Cpt1a/Cd2ap/Tcf7l2/Irf3/Apoe/P3h1/Lrp1/Hmgn3/Npff/Adtrp/Cd36/Abat/Ptbp1/Nr1h3/Per2/C1qtnf3/Idh2/Trpm4/Myom1/Ucp2/Hadh/Neo1/Ezr/Inhbb/Frmd4a/Nr1h4/Sfrp1/Rhbdf2/Sidt2/Gja1/Pde1c/Anxa5/Tgfb2/Map4k4/Syk/Midn/Nlgn2/Nos1/Rest/Sirt4/Casr/Adra2a/Tlr4/Cd22/Igf1/Il33/Nr1d1/Exph5/Ano1/Slc8b1/Tcirg1/Sytl4/Lgr4/Anxa1/Hnf4a/Adrb1/G…
7d_IR	GO:0048546	digestive tract morphogenesis	44	0.00124166	1.9263	Egfr/Ephb3/Fgfr3/Vangl2/Wnt5a/Tcf7l2/Gli2/Bmp4/Gli3/Fgfr2/Notch1/Tcf7/Trp63/Sfrp1/Stra6/Sox17/Id2/Sox10/Smad3/Pdgfra/Pitx2/Sfrp5/Stx2/Foxp4
7d_IR	GO:0030500	regulation of bone mineralization	66	0.00125351	1.84898	Sox9/P2rx7/Ccn1/Fgfr3/Rflna/Bmp4/Ltbp3/Sgms2/Bmp7/Wnt4/Ano6/Fbn2/Bmp2/Ddr2/Trpm4/Pkdcc/Bmp2k/Gja1/Ptk2b/Bmp6/Smad3/Osr2/Ptn/Txlng/Fzd9/Phospho1/Bcor/Adrb2/Mgp
7d_IR	GO:1903845	negative regulation of cellular response to transforming growth factor beta stimulus	66	0.00125351	1.84471	Pmepa1/Il17rd/Wfikkn2/Ldlrad4/Ltbp1/Smad6/Bcl9l/Vasn/Fbn2/Tsku/Bambi/Tgfbr3/Fbn1/Trp53/Ski/Chst11/Tgfb1i1/Spry1/Cav1/Dnm2/Veph1/Prdm16/Spred2/Htra1/Smad7/Slc2a10/Adam17/Spred3
7d_IR	GO:0000045	autophagosome assembly	90	0.00125351	-1.77179	Nsfl1c/Atg9b/Synpo2/Pip4k2c/Nprl2/Rab23/Fez1/Mtmr3/Trp53inp1/Epm2a/Pikfyve/Trappc8/Pacs2/Ubxn2b/Rab3gap1/Pink1/Atg14/Atg2b/Pik3c3/Emc6/Rab33b/C9orf72/Lrsam1/Tmem41b/Rb1cc1/Scfd1/Rab7/Tbc1d12/Ift20/Atg5/Map1lc3b/Chmp4b/Stx12/Ubqln1/Mfn2/Rab1a/Gabarapl2/Vmp1/Sec22b/Gabarapl1/Ubxn2a
7d_IR	GO:1902107	positive regulation of leukocyte differentiation	140	0.00125351	1.71451	Zfp36l1/Sox12/Ripk1/Pf4/Ager/Irf1/Ror2/Lef1/Gli3/Notch2/Ppargc1b/Mmp14/Csf1r/Csf1/Malt1/Zbtb16/Mdk/Zmiz1/Vsir/Cd74/Flt3l/Syk/Tyrobp/Nfkbiz/Ptprc/Il15ra/Id2/H2-M3/Itpkb/Tgfbr2/Vnn1/Anxa1/Ikzf1/Gas6/H2-Aa/Il2rg/Foxp3/Fadd/Casp8/Tnfsf9/Il4ra/Evi2b/Il1rl2/Itgam/Axl/Lif/Rhoh/Il1a/Bcl6/Cd4/Xrcc6/Adam8/Ctnnbip1/Egr3/Sart1/Cd1d1
7d_IR	GO:0006515	protein quality control for misfolded or incompletely synthesized proteins	30	0.00125514	-2.0004	Fbxl17/Uggt1/Ngly1/Vcp/Klhl15/Clpp/Oma1/Atxn3/Ube2w/Cul3/Zyg11b/Rnf185
7d_IR	GO:0048708	astrocyte differentiation	80	0.00128992	1.83691	Sox9/Egfr/Plpp3/Nfix/Pax6/Fgfr3/Hes1/Ager/Vim/Ror2/Lrp1/Grn/Abl1/Bmp2/Nog/Stat3/Smo/Notch1/Dll1/App/Lamb2/Cntf/C1qa/Ror1/Id2/Tlr4/Nr1d1
7d_IR	GO:0051236	establishment of RNA localization	151	0.00129152	-1.64611	Eif6/Eny2/Kif5c/Ncbp2/Pcid2/Nup107/Parp11/Xpot/Fmr1/Cetn3/Eif5a/Bicd2/Ranbp2/Ranbp17/Fyttd1/Sec13/Nup88/Srsf7/Thoc7/Dhx9/Ddx25/Nup98/Snupn/Ncbp1/Alyref/Nup37/Ddx39a/Ddx19b/Riok2/Nup35/Atm/Ssb/Tnks/Nup188/Nupl2/Nup43/Phax/Mrpl18/Nup153/Zc3h11a/Ddx19a/Rbm27/Npm1/Eif5a2/Magoh/Lrpprc/G3bp2/Tomm20/Stau2/Nup85/Thoc2/Cetn2/Srsf3/Ybx1/Alkbh5/Ran/Hnrnpa3/Rps15/Xpo1/Nxt2/Thoc5/Ltv1/Khdrbs1/Hnrnpa1
7d_IR	GO:0007219	Notch signaling pathway	157	0.00130683	1.67035	Notch3/Sox9/Spen/Hes1/Perp/Fat4/Krt19/Bmp7/S1pr3/Maml2/Eya1/Notch2/Chac1/Mmp14/Bmp2/Stat3/Grip2/Notch1/Zmiz1/Dll1/Trp63/App/Nr1h4/Bmp2k/Yap1/Robo1/Cntn1/Tgfb2/Prag1/Galnt11/Tbx2/Sorbs2/Dtx3l/Gsx2/Tgfbr2/Tcim/Reck/Aak1/Adam17/Aph1c/Nod2/Maml1/Zfp423/Jag2/Il6st/Tspan14
7d_IR	GO:1903707	negative regulation of hemopoiesis	127	0.00131593	1.76806	Zfp36l1/Mafb/Ceacam1/C1qc/Pf4/Hes1/Lyn/Irf1/Bmp4/Gli3/Meis1/Pglyrp1/Zfp608/Fbn1/Gabpa/Zbtb16/Mdk/Notch1/Dll1/Tmem176a/Sfrp1/Cd74/Klf13/Gas2l1/Ptk2b/Tmem176b/Zfp36/Dpf2/Id2/Prdm16/Erbb2/H2-M3/Itpkb/Clec2d/Fstl3/Smad7/Jak3/Anxa1/Cd44/Ldb1/Gpr137/Tjp2/Tbx21/Foxp3/Loxl3/Il4ra/Myc/Pias3/Lmo2/Bcl6/Gpr137b/Gata2/H4c6/H4c2/Dtx1/Nfkbia/Tmem131l/Nfe2l2/Lag3
7d_IR	GO:0046849	bone remodeling	83	0.00132471	1.81747	Vegfa/P2rx7/Egfr/Ceacam1/Lrp5/Fgfr3/Plekhm1/Wnt16/Rassf2/Ltbp3/Notch2/Ppargc1b/Csf1r/Mdk/Sfrp1/Gja1/Syk/Ptk2b/Lrp6/Tcirg1/Epha2/Trf/Lgr4/Ptn/Gpr137/Nox4/Idua/Tnfrsf11a/Adrb2/P3h4/Ctss/Il20ra/Gpr137b/Cthrc1/Mitf/Tnfrsf11b/Itgav/Adam8/Lrrk1/Csk
7d_IR	GO:0035904	aorta development	60	0.0013302	1.87308	Hes1/Pdgfrb/Lrp1/Ltbp1/Eya1/Lox/Smad6/Adamts6/Fkbp10/Lrp2/Pde2a/Notch1/Dnm2/Robo1/Ephb4/Fuz/Tgfb2/Efnb2/Tbx2/Srf/Col3a1/Adamts9/Ndst1/Chd7/Foxh1
7d_IR	GO:0001889	liver development	103	0.0013338	1.75621	Meg3/Mki67/Sox9/Ceacam1/Pkd1/Ccnd1/Plau/Hes1/Mrtfb/Nphp3/Bmp4/Notch2/Rela/Gli1/Tgfbr3/Vwf/Mdk/Notch1/Lsr/Sp1/Med1/Sulf2/Hmox1/Tet2/Pkd2/Man2a1/Cebpb/Igf2r/Smad3/Ptn/Anxa1/Met/Hnf4a
7d_IR	GO:0032944	regulation of mononuclear cell proliferation	170	0.00133455	1.67546	Pkn1/Ceacam1/Igfbp2/Hes1/Lyn/Ager/H2-Ab1/Irf1/Sdc4/Bmp4/Lgals3/Tnfrsf21/Csf1/Cd24a/Tnfrsf1b/Tcf3/Cd274/Icosl/Vsir/Efnb1/Cd74/Igf2/Cd320/Ptpn6/Ticam1/Syk/Fcgr2b/Tyrobp/Ptprc/Vcam1/Tacr1/Zfp335/Pde5a/Erbb2/Gpnmb/H2-M3/Tlr4/Tgfbr2/Cd22/Igf1/Dlg5/Cebpb/Jak3/Twsg1/Anxa1/Aif1/Cd44/Cd81/Clcf1/H2-Aa/Il6st/Cdkn1a/Rasal3/Foxp3/Prkcq/Gnrh1/Fadd/Scrib/Tnfsf9
7d_IR	GO:0060425	lung morphogenesis	56	0.00133761	1.91957	Sox9/Wnt7b/Id1/Vangl2/Dag1/Nfib/Bmp4/Hps1/Celsr1/Ctsz/Esrp2/Nog/Fgfr2/Foxp2/Spry1/Plod3/Yap1/Ctsh/Tgfbr2/Igf1/Rdh10/Dlg5/Srf/Srsf6/Pdgfra/Fgf7/Pitx2
7d_IR	GO:0097028	dendritic cell differentiation	27	0.0013468	1.97029	F2rl1/Lyn/Ager/Ltbr/Notch2/Tmem176a/Azi2/Tmem176b/H2-M3/Tgfbr2/Cebpb/Pirb
7d_IR	GO:0002695	negative regulation of leukocyte activation	147	0.00135226	1.69441	Pkn1/Ceacam1/Lyn/Pag1/H2-Ab1/Irf1/Sdc4/Bmp4/Gli3/Grn/Adgrf5/Lgals3/Pglyrp1/Tnfrsf21/Zfp608/Enpp3/Nr1h3/Cd24a/Mdk/Cd274/Parp3/Sfrp1/Vsir/Mertk/Cd74/Ptpn6/Fcgr2b/Tyrobp/Hmox1/Id2/Pde5a/Erbb2/Gpnmb/H2-M3/Cd84/Nr1d1/Dlg5/Cebpb/Smad7/Jak3/Fas/Twsg1/Anxa1/Cd44/Cx3cl1/Tbx21/H2-Aa/Cd37/Foxp3/Gnrh1/Loxl3/Scrib/Il4ra/Axl/Cblb/Hfe/Btla/Bcl6/Dtx1/Mad1l1/Tmem131l/Lag3/Thoc1/Adora2a/Cst7/Arg1/Bank1/Pla2g2f/Lrr…
7d_IR	GO:0031016	pancreas development	69	0.00137281	1.7836	Sox9/Pax6/Ildr2/Onecut3/Hes1/Wnt5a/Nphp3/Bmp4/Slc2a2/Clu/Smo/Dll1/Sidt2/Igf2/Bmp6/Invs/Igf1/Igf1r/Anxa1/Met/Hnf4a/Cftr/Wls
7d_IR	GO:0048864	stem cell development	82	0.00139085	1.81362	Sox9/Wnt7b/Pax6/Hes1/Sema6a/Folr1/Lama5/Bmp4/Bmp7/Ednra/Phactr4/Sema3b/Sema4a/Smo/Efnb1/Nrp2/Ptprc/Sema6c/Sema3e/Nrp1/Sox10/Rdh10/Sema4g/Sema6d/Erbb4/Klhl12/Pitx2/Wnt7a/Cyp26a1/Edn1/Edn3/Sema4d/Sema4b/Aldh1a2/Tfap2a/Sema3c/Sema5b/Snai2/Sema4c
7d_IR	GO:0007369	gastrulation	146	0.00140375	1.69556	Plpp3/Fgfr1/Fn1/Lrp5/Col12a1/Tenm4/Vangl2/Wnt5a/Dag1/Lef1/Nphp3/Bmp4/Bmp7/Nr4a3/Eya1/Phldb2/Col5a1/Fzd7/Trp53/Nog/Tnrc6c/Txnrd1/Arid1a/Phldb1/Tcf3/Sfrp1/Nat8f3/Myadm/Gja1/Scx/Crb2/Kdm6b/Il1rn/Lrp6/Sox17/Col5a2/Tgfbr2/Srf/Ext2/Epha2/Smad3/Twsg1/Osr2/Hnf4a/Elf5/Ldb1/Atoh8/Wls
7d_IR	GO:0008089	anterograde axonal transport	51	0.0014182	-1.96307	Kif5c/Mgarp/Fmr1/Arl8a/Kif5b/Cnih2/Mecp2/Borcs5/Fez1/Spg7/Ap3s2/Agbl4/Ap3s1/Trak1/Dlg2/Bloc1s5/Arl8b/Ap3m2/Ap3b2/Madd/Spast/Map2/Kif5a/Nefl/Agtpbp1
7d_IR	GO:2000181	negative regulation of blood vessel morphogenesis	109	0.00142314	1.72689	Creb3l1/Col4a2/Pf4/Pml/Sema6a/Sparc/Wnt4/Cd36/Stard13/Serpine1/Thbs1/Adgrb1/Sema4a/Shc1/Notch1/Adamts1/Gpr4/Ism1/Sulf1/Tgfb2/Stab1/Optc/Ptprm/Thbs2/Fbln5/Sema3e/H2-M3/Epha2/Ptn/Mmrn2/Dab2ip/Adamts9/Rock1/Adrb2/Cldn5/Ago1/Atp2b4/Lif/Tcf4/Klf4/Slc12a2/Xdh/Amot/Crhr2/Spry2/Dcn/Agt/Klf2/Foxj2/Cx3cr1/Hhex/Adgrb2/Synj2bp
7d_IR	GO:0061045	negative regulation of wound healing	54	0.00142789	1.90788	Thbd/Ceacam1/Plau/Ager/Apoe/Wnt4/Phldb2/Adtrp/Abat/Serpine1/Thbs1/Cldn19/Serping1/Wfdc1/Gja1/Anxa5/C1qtnf1/Prkg1/Klkb1/Smad3/Anxa2/Cd9/Cldn3/Tfpi/Pdgfra/Pdgfa/Adrb2/Serpine2
7d_IR	GO:0006956	complement activation	31	0.00145184	1.97019	C1qc/C3/A2m/Cfp/Cfb/Cr1l/C1ra/C1rl/Serping1/C1qb/C1qa/C4b/Masp2/Cfh/Mfap4/C4a
7d_IR	GO:0050870	positive regulation of T cell activation	148	0.00146415	1.67864	Ceacam1/Sox12/Igfbp2/Hes1/Ager/H2-Ab1/Irf1/Lef1/Gli3/Malt1/Cd24a/Zbtb16/Mdk/Zmiz1/Cd274/Icosl/Vsir/Cav1/Efnb1/Cd74/Ephb4/Igf2/Syk/Efnb2/Nfkbiz/Ptprc/Vcam1/H2-M3/Itpkb/Tgfbr2/Igf1/Dpp4/Lgals1/Jak3/Vnn1/Anxa1/Aif1/Ikzf1/Cd81/Cd47/H2-Aa/Il6st/Il2rg/Rasal3/Foxp3/Prkcq/Fadd/Tnfsf9/Il4ra/Il1rl2/Rhoh/Il1a/Bcl6/H2-T23/Cd4/Adam8/Egr3/Flot2/Sart1/Cd1d1
7d_IR	GO:0014031	mesenchymal cell development	81	0.00147191	1.77638	Sox9/Pax6/Hes1/Sema6a/Folr1/Lama5/Bmp4/Bmp7/Ednra/Phactr4/Sema3b/Sema4a/Smo/Notch1/Efnb1/Nrp2/Sema6c/Sema3e/Nrp1/Sox10/Rdh10/Sema4g/Sema6d/Erbb4/Klhl12/Pitx2/Cyp26a1/Edn1/Edn3/Sema4d/Sema4b/Hey2/Aldh1a2/Tfap2a/Sema3c/Sema5b/Snai2/Sema4c
7d_IR	GO:0090100	positive regulation of transmembrane receptor protein serine/threonine kinase signaling pathway	101	0.00148406	1.76044	Ccn1/Hes1/Numa1/Dab2/Msx1/Bmp4/Bmp7/Notch2/Hipk2/Tgfbr3/Bmp2/Thbs1/Zic2/Neo1/Inhbb/Tgfb1i1/Notch1/Vsir/Furin/Sulf1/Tgfb2/Gpc3/Cdh5/Crb2/Bmp6/Zc3h3/Inha/Slc2a10/Adam17/Twsg1/Crebbp/Gdf15/Zfp423/Ing2
7d_IR	GO:0071526	semaphorin-plexin signaling pathway	39	0.00148406	1.9416	Plxnb1/Sema6a/Plxnb2/Sema3b/Sema4a/Plxna3/Nrp2/Flna/Sema6c/Sema3e/Nrp1/Sema4g/Met/Plxna1/Sema6d/Sema4d/Sema4b/Plxnc1/Sema3c/Sema5b/Sema4c/Gdnf/Ncam1/Sema3g/Sema3a/Plxna2/Plxnd1
7d_IR	GO:0070663	regulation of leukocyte proliferation	184	0.00150331	1.6544	Pkn1/Ceacam1/Igfbp2/Hes1/Lyn/Ager/H2-Ab1/Irf1/Sdc4/Bmp4/Lgals3/Tnfrsf21/Enpp3/Csf1r/Csf1/Cd24a/Tnfrsf1b/Tcf3/Cd274/Icosl/Vsir/Efnb1/Cd74/Flt3l/Igf2/Cd320/Ptpn6/Ticam1/Syk/Fcgr2b/Tyrobp/Ptprc/Vcam1/Tacr1/Zfp335/Pde5a/Erbb2/Gpnmb/H2-M3/Tlr4/Tgfbr2/Cd22/Igf1/Il33/Dlg5/Cebpb/Jak3/Twsg1/Anxa1/Aif1/Cd44/Cd81/Clcf1/H2-Aa/Il6st/Cdkn1a/Rasal3/Foxp3/Prkcq/Gnrh1/Fadd/Scrib/Tnfsf9/Cblb/Il1a/Ccl12/Btla/Bcl6/T…
7d_IR	GO:0045616	regulation of keratinocyte differentiation	26	0.00151988	1.99928	Zfp36l1/Trim16/Ncoa3/Numa1/Notch1/Trp63/Tgfb2/Med1/Zfp36/Srsf6/Grhl1/Rock1
7d_IR	GO:0007601	visual perception	155	0.00152437	-1.62094	Aipl1/Crx/Myo3b/Slitrk6/Rorb/Rp1/Glrb/Cacnb4/Pde6h/Opa3/Rdh12/Rcvrn/Pde6d/Gucy2e/Guca1a/Reep6/Gnat2/Pdc/Gucy2f/Unc119/Pde6c/Gnat1/Rbp3/Pde6g/Impg1/Prcd/Rs1/Prph2/Pde6b/Pde6a/Cnga1/Impg2/Guca1b/Abca4/Rom1/Rho
7d_IR	GO:0001954	positive regulation of cell-matrix adhesion	52	0.00152437	1.90286	Vegfa/Ptprj/Utrn/Dag1/Sdc4/Wnt4/Abl1/Cd36/Csf1/Iqgap1/Rin2/Ccl25/Emp2/Map4k4/Ptk2b/Enpp2/Nrp1/Smad3/Ninj1/Epha1/Rock1/Pcsk5/Tsc1/S100a10/Col16a1
7d_IR	GO:0016525	negative regulation of angiogenesis	105	0.00152491	1.74464	Creb3l1/Col4a2/Pf4/Pml/Sema6a/Sparc/Cd36/Stard13/Serpine1/Thbs1/Adgrb1/Sema4a/Shc1/Notch1/Adamts1/Gpr4/Ism1/Sulf1/Tgfb2/Stab1/Optc/Ptprm/Thbs2/Fbln5/Sema3e/H2-M3/Epha2/Ptn/Mmrn2/Dab2ip/Adamts9/Rock1/Adrb2/Cldn5/Ago1/Atp2b4/Lif/Tcf4/Klf4/Slc12a2/Amot/Crhr2/Spry2/Dcn/Agt/Klf2/Foxj2/Cx3cr1/Hhex/Adgrb2/Synj2bp
7d_IR	GO:1903052	positive regulation of proteolysis involved in cellular protein catabolic process	121	0.00152491	-1.72739	Rchy1/Agbl4/Rnf217/Socs4/Gba/Akt1/Hspbp1/Socs5/Nub1/Gsk3b/Sirt2/Sumo1/Arih1/Bcap31/Gclc/Vcp/Nop53/Kcne2/Ptk2/Ubqln1/Dnajb2/Rnf14/Rnf19a/Atxn3/Pten/Bbs7/Zfand2a/Arih2/Mapk9/Ube2v2/Rad23a/Zyg11b/Rack1/Agtpbp1/Rnf185/Sumo2/Ankib1
7d_IR	GO:0110111	negative regulation of animal organ morphogenesis	30	0.00152491	1.9496	Ceacam1/Wnt5a/Nfib/Bmp4/Bmp7/Nog/Notch1/Sulf1/Tgfb2/Lrp6/Tbx2/Tacstd2/Sall1
7d_IR	GO:0048706	embryonic skeletal system development	93	0.00152491	1.79058	Tulp3/Hyal1/Col2a1/Wnt5a/Hspg2/Bmp4/Gli3/Bmp7/Eya1/Mmp14/Gas1/Chst11/Nog/Fgfr2/Med12/Col11a1/Etl4/Fuz/Scx/Sulf1/Tgfb2/Prrx1/Sp1/Sulf2/Tgfbr2/Rdh10/Mdfi/Slc2a10/Ift140/Smad3/Osr2/Tbx15/Pdgfra/Pcgf2/Slc39a1/Ndst1/Tgfb3/Pcsk5/Megf8
7d_IR	GO:0001936	regulation of endothelial cell proliferation	117	0.00154324	1.75734	Vegfa/F3/Fgfr1/Prkd2/Fgfr3/Fgfbp1/Ager/Wnt5a/Flt1/Apoe/Sparc/Bmp4/Emc10/Sirt6/Adora2b/Bmp2/Thbs1/Thbs4/Stat3/Mdk/Cav1/Gja1/Sulf1/Igf2/Sp1/Bmp6/Nr2f2/Hmox1/Ptprm/Igf1/Plcg1/Adam17
7d_IR	GO:0030433	ubiquitin-dependent ERAD pathway	74	0.00156269	-1.80329	Ube4a/Dnajb12/Fbxo44/Rnf121/Faf2/Nrros/Tmem67/Hsp90b1/Tmub2/Ufd1/Hspa5/Ccdc47/Ube2g2/Edem3/Amfr/Erlin2/Dnajc18/Jkamp/Psmc6/Dnajb14/Bcap31/Vcp/Ubqln1/Marchf6/Dnajb2/Sel1l/Usp14/Svip/Erlec1/Stt3b/Dnajc10/Rnf185/Ube2j1/Sgtb
7d_IR	GO:0036503	ERAD pathway	96	0.00156391	-1.73846	Ube4a/Dnajb12/Usp13/Fbxo44/Rnf121/Faf2/Ubxn6/Nrros/Tor1a/Tmem67/Hsp90b1/Tmub2/Pomt2/Ufd1/Hspa5/Ccdc47/Ube2g2/Edem3/Amfr/Erlin2/Dnajc18/Uggt1/Jkamp/Psmc6/Dnajb14/Bcap31/Vcp/Ubqln1/Marchf6/Dnajb2/Brsk2/Sel1l/Atxn3/Usp14/Svip/Erlec1/Stt3b/Dnajc10/Rnf185/Ube2j1/Sgtb
7d_IR	GO:0061900	glial cell activation	44	0.00159032	1.90476	Egfr/Ager/Lrp1/Grn/Clu/Smo/App/Tlr3/Cntf/C1qa/Ctsc/Tyrobp/Tlr4/Il33/Nr1d1/Aif1/Cx3cl1/Ttbk1/Tlr7/Itgam/Tlr9/C5ar1/Tlr2/Agt/Cx3cr1/Adora2a/Cst7
7d_IR	GO:0071222	cellular response to lipopolysaccharide	129	0.00160653	1.72256	Pf4/Lyn/Cd68/Vim/Irf3/Ticam2/Abl1/Rela/Cd36/Malt1/Serpine1/Nr1h3/Akap8/Irak1/Pde2a/Map2k7/Tnfrsf1b/Cd274/Nr1h4/Ogt/Ticam1/B2m/Plscr2/Cdk4/Bmp6/Gbp2/Zfp36/Tlr4/Mrc1/Cd84/Nr1d1/Plscr1/Cebpb/Sash1/Nod2/Cx3cl1/Arid5a/Trim41/Dab2ip/Plscr4/Cd14/Tnip2/Lilrb4a/Irak2/Axl/Irgm2/Sbno2/Il1a/Ccl12/Gbp10/Gbp6/Pdcd4
7d_IR	GO:2000379	positive regulation of reactive oxygen species metabolic process	91	0.00161856	1.76546	Egfr/F2rl1/Plau/Ager/Pdgfrb/Gnai2/Rab27a/Cd36/Trp53/Thbs1/Adgrb1/Clu/Akt2/App/Ogt/Dnm2/Ticam1/Syk/Ptk2b/Tyrobp/Slc5a3/Pkd2/H2-M3/Cyp1b1/Tlr4/Tspo/Tgfbr2/Icam1/Smad3/Aif1/Nox4/Agtr1a/Cdkn1a/Cyba/Ddah2/Hdac4/Itgb2/Itgam/Hvcn1/Prkcd/Sod1/Klf4/Xdh/Tlr2/Ulbp1/Agt/Klf2/Nfe2l2/Tmem106a/Crp/Hrh1
7d_IR	GO:0060688	regulation of morphogenesis of a branching structure	59	0.00161856	1.82247	Vegfa/Sox9/Fgfr1/Wnt5a/Bmp4/Bmp7/Abl1/Sirt6/Nog/Fgfr2/Smo/Mdk/Sfrp1/Sulf1/Ntn4/Cdh1/Tacstd2/Sall1/Lgr4/Met/Phb2/Agtr1a/Pdgfra/Fgf7/Pdgfa
7d_IR	GO:0052548	regulation of endopeptidase activity	259	0.00162415	1.5647	Cryaa/Vegfa/F3/Ccn1/Ccn2/Uaca/Map3k5/Cryab/Lyn/Ager/Perp/Pml/Timp2/Lef1/Renbp/Gsn/Serpinb5/Anxa8/Timp3/Spock1/Malt1/Hip1r/Serpine1/Thbs1/Stat3/Akt2/Serpine3/Por/Serpinb6b/Serping1/Serpinh1/Trp63/Arrb2/App/Tfap4/Vsir/Furin/Robo1/Sfn/Hsf1/Mul1/Syk/Crb2/Atp2a3/Asph/Serpinb9/Herpud1/Cdh1/Ctsd/Cast/Rest/Efna1/Mrtfa/Spink5/Igf1/Reck/Psmb9/Card9/Dele1/Nod1/Fas/Smad3/Cd44/Mical1/Cideb/Psme2/Gas6/Grin2b/B…
7d_IR	GO:0060445	branching involved in salivary gland morphogenesis	25	0.00164122	2.00747	Fgfr1/Dag1/Lama5/Bmp7/Esrp2/Tgm2/Fgfr2/Ntn4/Cdh1/Nrp1/Met/Plxna1/Fgf7/Pdgfa
7d_IR	GO:0051607	defense response to virus	190	0.001643	1.60811	F2rl1/Ifitm1/Pml/Ifnlr1/Irf3/Irf1/Ddx17/Traf3ip2/Ticam2/Tspan6/Mov10/Ifit1bl1/Slfn9/Gbp4/Trim34a/Ifnar1/Trim56/Trim11/Tlr3/Mul1/Ticam1/Oasl1/Polr3g/Ifitm2/Mill2/Kcnj8/Ifnar2/Traf3ip1/Ptprc/Itgax/Abcc9/Treml4/Chuk/Ercc6/Oas1a/Dtx3l/Ttc4/Il33/Ifit1bl2/Htra1/Trim30a/Unc93b1/Plscr1/Ifit3/Card9/Ifit3b/Mavs/Parp9/Zc3hav1/Zdhhc1/Ddx58/Oas1g/Unc13d/Phb2/Eif2ak2/Isg20/Cd37/Eif2ak4/Slfn8/Agbl5/Sting1/Ifih1…
7d_IR	GO:0032637	interleukin-8 production	56	0.00165861	1.90379	F3/Prkd2/F2rl1/Ripk1/Ssc5d/Wnt5a/Rela/Serpine1/Stat3/Chil1/Cd74/Tlr3/Syk/Ptprc/Tlr4/Mapkbp1/Nod1/Mavs/Anxa1/Nod2/Ddx58/Cd14/Fadd/Tlr7/Anxa4/Tlr9/Klf4
7d_IR	GO:0072175	epithelial tube formation	149	0.00166245	1.69354	Tulp3/Sox9/Lhx2/Vangl2/Wnt5a/Folr1/Vasp/Sdc4/Fzd2/Bmp4/Bmp7/Rgma/Wnt4/Abl1/Celsr1/Plxnb2/Phactr4/Ski/Zic2/Fzd1/Nog/Lrp2/Fgfr2/Med12/Arid1a/Ptk7/Kat2a/Sfrp1/Zic5/Tead2/Fuz/Tgfb2/Tctn1/Dvl3/St14/Lrp6/Spint2/Ptch1/Spint1/Rarg/Sall1
7d_IR	GO:0014046	dopamine secretion	37	0.0016666	-1.94773	Syt2/Pcp4/Syt11/Syt15/Htr6/Syt4/Pink1/Htr2a/Cnr1/Htr1b/Gabbr1/Syt6/Rab3a/Syt1/Syt3/Sncg/Rtn4/Chrna6
7d_IR	GO:0014059	regulation of dopamine secretion	37	0.0016666	-1.94773	Syt2/Pcp4/Syt11/Syt15/Htr6/Syt4/Pink1/Htr2a/Cnr1/Htr1b/Gabbr1/Syt6/Rab3a/Syt1/Syt3/Sncg/Rtn4/Chrna6
7d_IR	GO:0019724	B cell mediated immunity	93	0.00167298	1.78305	C1qc/Kmt5c/C3/Swap70/H2-Ab1/Tnfsf13/Pou2f2/Fcer1g/Fcgr3/Cr1l/C1ra/C1rl/Serping1/Icosl/Parp3/Cd74/C1qb/C1qa/Ptpn6/Fcgr2b/Hpx/C4b/Ptprc/Masp2/H2-M3/Tcirg1/Fas/Pirb/Nod2/Supt6/Cd81/Clcf1/Tbx21/Nectin2/Foxp3/Paxip1/C2/Il4ra/Stat6/Prkcd/Bcl6/H2-T23/C1s1/Thoc1/Cfi/Kmt5b/Crp/Crlf2
7d_IR	GO:0050680	negative regulation of epithelial cell proliferation	128	0.00167298	1.71167	Sox9/Ceacam1/Pax6/Fgfr3/Ager/Wnt5a/Dab2/Flt1/Ptprk/Apoe/Nfib/Sparc/Bmp4/Nupr1/Tgfbr3/Gas1/Thbs1/Fgfr2/Sfrp1/Cav1/Robo1/Sfn/Wfdc1/Gja1/Slurp1/Ctsl/Sulf1/Tgfb2/Gpc3/B2m/Med1/Efnb2/Cdh1/Nr2f2/Lrp6/Ptprm
7d_IR	GO:0009953	dorsal/ventral pattern formation	82	0.00169941	1.79537	Tulp3/Lhx2/Pax6/Lrp4/Nbl1/Gli2/Bmp4/Gli3/Smad6/Disp1/Gli1/Tbx20/Gas1/Nog/Sostdc1/Smo/Sfrp1/Fuz/Six3/Tctn1/Traf3ip1/Lrp6/Gsx2/Mdfi/Ptch1/Lmx1b/Grem2
7d_IR	GO:0009581	detection of external stimulus	117	0.00169941	-1.74529	Aipl1/Cacnb3/Cds2/Gnb1/Cacnb4/Scn1a/Rcvrn/Pde6d/Guca1a/Gngt1/Reep6/Gnat2/Cngb1/Gucy2f/Pde6c/Gnat1/Rs1/Prph2/Pde6b/Guca1b/Rom1/Rho
7d_IR	GO:1905332	positive regulation of morphogenesis of an epithelium	37	0.00170849	1.91699	Vegfa/Sox9/Bmp4/Wnt4/Abl1/Sirt6/Nog/Smo/Mdk/Rreb1/Gja1/Itgax/Sall1/Lgr4/Agtr1a/Pdgfra/Lif/Six1/Agt/Gdnf/Alox12/Numb/Grem1/Six4
7d_IR	GO:1901800	positive regulation of proteasomal protein catabolic process	107	0.00172249	-1.69785	Aurka/Pias1/Tmem67/Fmr1/Usp5/Cdc20/Trib2/Csnk1a1/Gsk3a/Tmtc3/Mdm2/Rchy1/Rnf217/Socs4/Gba/Akt1/Hspbp1/Socs5/Nub1/Gsk3b/Sirt2/Sumo1/Arih1/Bcap31/Gclc/Vcp/Nop53/Kcne2/Ubqln1/Dnajb2/Rnf14/Rnf19a/Atxn3/Bbs7/Zfand2a/Arih2/Mapk9/Ube2v2/Rad23a/Zyg11b/Rack1/Rnf185/Sumo2/Ankib1
7d_IR	GO:0009060	aerobic respiration	64	0.00172249	-1.83467	Sdhd/Mtfr1l/Sdhb/Oxa1l/Afg1l/Uqcr10/Sdha/Mdh1b/Aco2/Sirt3/Fh1/Pdhb/Ndufs8/Idh3b/Ireb2/Ogdhl/Ogdh/Mdh2/Cs/Ide/Idh1/Sdhaf2/Adsl/Vcp/Nop53/Cox4i1/Mtfr1/Cycs/Pdha1/Bnip3/Mdh1/Idh3a/Dlat/Hif1a/Sucla2
7d_IR	GO:1901222	regulation of NIK/NF-kappaB signaling	91	0.00172647	1.75522	Actn4/Egfr/Uaca/Ager/Rassf2/Trip6/Hdac7/Tspan6/Rela/Edaradd/Malt1/Adgrg3/C1qtnf3/Irak1/Chil1/Nfat5/App/Tlr3/Rbck1/Capn1/Tlr4/Tcim/Sash1/Nod1/Nr3c2/Nod2/Crebbp/Eda/Lime1/Birc3/Phb2/Eif2ak2/Cd14/Ago3/Ep300/Ago1/Edn1/Tlr7
7d_IR	GO:0035050	embryonic heart tube development	72	0.00175296	1.83394	Tead1/Vangl2/Hes1/Pcnt/Wnt5a/Folr1/Nphp3/Notch2/Tbx20/Sox18/Smo/Notch1/Dll1/Yap1/Gja1/Tead2/Med1/Traf3ip1/Lrp6/Sox17/Tbx2/Pkd2/Invs/Tgfbr2/Srf/Smad3/Tbx21/Tbx22/Foxh1/Tbx6/Megf8
7d_IR	GO:0061326	renal tubule development	89	0.00175296	1.75218	Vegfa/Sox9/Wnt7b/Col4a1/Wnk4/Hes1/Fat4/Lama5/Bmp4/Gli3/Wnt4/Eya1/Notch2/Wwtr1/Kif26b/Bmp2/Nog/Smo/Notch1/Dll1/Yap1/Gpc3/Pkd2/Tacstd2/Ptch1/Sall1/Lgr4/Cd44/Lzts2/Mtss1/Agtr1a
7d_IR	GO:0060412	ventricular septum morphogenesis	44	0.00175597	1.89668	Vangl2/Hes1/Wnt5a/Fzd2/Bmp4/Tgfbr3/Fzd1/Nog/Fgfr2/Notch1/Robo1/Tgfb2/Fgfrl1/Slit3/Lrp6/Id2/Tgfbr2/Smad7
7d_IR	GO:0032760	positive regulation of tumor necrosis factor production	50	0.00175733	1.85862	Ptprj/Ripk1/Pf4/Zbtb20/Nfatc4/Cd36/Fcer1g/Clu/Tnfrsf1a/Tlr3/Ticam1/Ptprc/Arhgef2/Tlr4/Card9/Nod1/Mavs/Nod2/Zfp64/Cd14/Cyba/Fadd/Ptafr/Tlr9/H2-T23/Tlr2
7d_IR	GO:0042113	B cell activation	203	0.00179328	1.60421	Zfp36l1/Pkn1/Ptprj/Zfp36l2/Lyn/Kmt5c/Blnk/Swap70/H2-Ab1/Lef1/Hdac7/Tnfsf13/Pou2f2/Notch2/Abl1/Tnfrsf21/Mmp14/Malt1/Trp53/Adgrg3/Cd24a/Tshr/Dll1/Irf2bp2/Tcf3/Icosl/Parp3/Sfrp1/Cd74/Foxp1/Cd320/Ptpn6/Ticam1/Syk/Ptk2b/Fcgr2b/Tyrobp/Ptprc/Id2/Tlr4/Cd22/Lgals1/Jak3/Tcirg1/Adam17/Fas/Nod2/Syvn1/Ikzf1/Supt6/Cd81/Dclre1c/Clcf1/Tbx21/Phb2/Il2rg/Fzd9/Cdkn1a/Ep300/Foxp3/Tnip2/Paxip1
7d_IR	GO:0008347	glial cell migration	59	0.00179578	1.81082	Fn1/Vim/Adgrg1/Gli3/Lrp1/Reln/Apcdd1/Cers2/Csf1/Efemp1/Idh2/Cspg4/Zmiz1/Vcan/Lamb1/Matn2/Tgfb2/Tspo/Fas/Cx3cl1/Cd9/Srgap2/Dab2ip/Pmp22/Scrib/Fubp1
7d_IR	GO:0120162	positive regulation of cold-induced thermogenesis	83	0.00184799	1.78619	Vegfa/Mfap2/Lcn2/Ppargc1b/Cnot3/Cd36/Sirt6/Per2/Ucp2/Hadh/Tshr/Pemt/Acsl1/Ogt/Cav1/Zfp516/Gja1/Hsf1/Syk/Kdm6b/Dio2/Prdm16/Appl2/Plac8/Epas1/Cebpb/Igf1r/Gadd45g/Adrb1/Acadl/Adrb2/Il4ra/Stat6/Ebf2
7d_IR	GO:0050891	multicellular organismal water homeostasis	44	0.00185909	1.89279	Elovl1/Stard7/Aqp2/Trp63/Aqp3/Lsr/Cldn1/Sfn/Scnn1a/Cdh1/Adcy6/Sctr/Cldn4/Srf/Ext2/Cyp26b1/Met/Inpp5k/Cftr/Grhl1/Trpv4/Kdf1/Krt16/Abca12/Scd1/Aloxe3/Tmprss13/Alox12/Atp6v1b1
7d_IR	GO:0070198	protein localization to chromosome, telomeric region	29	0.00186023	-2.029	Tinf2/Tnks/Pot1a/Tnks2/Cct6a/Tcp1/Dkc1/Cct5/Cct4/Cct2/Cct8/Cct3/Cct7
7d_IR	GO:0120254	olefinic compound metabolic process	69	0.00187284	1.75967	Dkk3/H6pd/Dab2/Wnt4/Srd5a2/Aldh1a3/Cyp4a12b/Akr1c14/Gstm2/Bmp2/Cyp4f15/Fads1/Bmp6/Rest/Ephx1/Rpe65/Mgll/Cyp1b1/Prkg1/Clcn2/Rdh10/Pla2g4a/Cyp2b19/Ptgs1/Cyp46a1/Alox12e/Cacna1h/Cyp2f2
7d_IR	GO:1900026	positive regulation of substrate adhesion-dependent cell spreading	37	0.00190969	1.90351	Dab2/Dock5/Cspg5/Abl1/Nedd9/Has2/Mdk/Dock1/Rreb1/Dnm2/Myadm/Carmil1/Triobp/Flna/Enpp2/Nrp1/Prex1/Unc13d
7d_IR	GO:0002285	lymphocyte activation involved in immune response	132	0.00197168	1.69654	F2rl1/Kmt5c/Swap70/Irf1/Lef1/Tnfsf13/Rab27a/Notch2/Lgals3/Abl1/Pglyrp1/Fcer1g/Malt1/Trp53/Stat3/Sema4a/Mdk/Dll1/Icosl/Parp3/Cd74/Foxp1/Slc11a1/Ptk2b/Nfkbiz/Ptprc/H2-M3/Lcp1/Tlr4/Icam1/Tmem98/Lgals1/Smad7/Jak3/Gadd45g/Anxa1/Supt6/Cd81/Clcf1/Unc13d/Tbx21/Eif2ak4/Ly9/Foxp3/Paxip1/Loxl3/Il4ra/Stat6
7d_IR	GO:0006509	membrane protein ectodomain proteolysis	38	0.00198347	1.92075	P2rx7/Sppl2a/Myh9/Timp2/Dag1/Apoe/Snx33/Rgma/Sh3d19/Timp3/Ptpn3/Tnfrsf1b/App/Bace2/Adra2a/Snx9/Adam17
7d_IR	GO:0003401	axis elongation	33	0.00198368	1.89748	Sox9/Vangl2/Wnt5a/Bmp4/Fgfr2/Med12/Ptk7/Spry1/Sfrp1/Nat8f3/Yap1/Med1/Lrp6/Rdh10
7d_IR	GO:0002367	cytokine production involved in immune response	82	0.00198368	1.78657	F2rl1/Gprc5b/Fzd5/Wnt5a/Stard7/Nr4a3/Cd36/Fcer1g/Malt1/Trpm4/Tnfrsf1b/Vsir/Cd74/Tlr3/Slc11a1/Tgfb2/Ticam1/B2m/Hmox1/H2-M3/Tlr4/Mr1/Smad7/Jak3/Mavs/Nod2/Cd81/Gas6/Ddx58/Tbx21/Arid5a/Il1r1/Foxp3/Tgfb3/Rsad2/Hfe/Bcl6/Tlr9/Sphk2/H2-T23/Tlr2/Tril/Lacc1/Arg1
7d_IR	GO:0060759	regulation of response to cytokine stimulus	106	0.00198368	1.70326	Ptprf/F2rl1/Ripk1/Wnt5a/Irf3/Ticam2/Ikbke/Csf1/Cd24a/Irak1/Nr1h4/Cav1/Cd74/Robo1/Mul1/Syk/Hpx/Med1/Irgm1/Mettl3/Il1rn/Ptprc/Slit3/Tlr4/Nlrc5/Parp14/Adam17/Mavs/Parp9/Gas6/Ddx58/Il6st/Il1r1/Ifih1/Fadd/Irak2/Axl/Irgm2/Adar/Slit2/Rffl/Klf4/Ecm1/Tlr2
7d_IR	GO:0045732	positive regulation of protein catabolic process	213	0.00202819	-1.5569	Cul4a/Socs4/Gba/Akt1/Hspbp1/Socs5/Nub1/Vps11/Gsk3b/Sirt2/Hecw2/Sumo1/Arih1/Rab7/Cul4b/Nrd1/Bcap31/Gclc/Vcp/Nop53/Vps28/Faf1/Kcne2/Ptk2/Ppp2r3a/Itch/Ubqln1/Nsf/Lpcat1/Dnajb2/Hace1/Rnf14/Smurf2/Ddb1/Ndfip1/Rnf19a/Atxn3/Vps35/Pten/Bbs7/Zfand2a/Arih2/Mapk9/Ube2v2/Rad23a/Sec22b/Zyg11b/Hsp90aa1/Rack1/Agtpbp1/Rnf185/Fbxl5/Crebrf/Sumo2/Adam9/Ankib1
7d_IR	GO:0032652	regulation of interleukin-1 production	75	0.00203164	1.81032	Trim16/P2rx7/Ceacam1/Ager/Fzd5/Wnt5a/Pml/Ifi211/S1pr3/Malt1/Stat3/Arrb2/App/Nr1h4/Ifnar1/Hspb1/Tyrobp/Tlr4/Igf1/Nod1/Smad3/Anxa1/Nod2/Gas6/Cx3cl1/Ifi204
7d_IR	GO:0046651	lymphocyte proliferation	219	0.00203374	1.59919	Pkn1/P2rx7/Ceacam1/Igfbp2/Hes1/Lyn/Ager/H2-Ab1/Irf1/Lef1/Cd151/Sdc4/Bmp4/Wnt4/Lgals3/Abl1/Tnfrsf21/Malt1/Trp53/Cd24a/Tnfrsf1b/Tcf3/Cd274/Icosl/Vsir/Efnb1/Cd74/Slc11a1/Azi2/Gja1/Igf2/Cd320/Ptpn6/Ticam1/Syk/Fcgr2b/Tyrobp/Ptprc/Elf4/Vcam1/Tacr1/Zfp335/Pde5a/Erbb2/Gpnmb/H2-M3/Tlr4/Tgfbr2/Cd22/Igf1/Dlg5/Cebpb/Lmbr1l/Jak3/Twsg1/Anxa1/Aif1/Cd44/Cd81/Clcf1/H2-Aa/Ccnd3/Il6st/Cdkn1a/Rasal3/Foxp3/Prkcq/Gnrh…
7d_IR	GO:0032436	positive regulation of proteasomal ubiquitin-dependent protein catabolic process	86	0.00204452	-1.76516	Usp5/Cdc20/Trib2/Csnk1a1/Gsk3a/Mdm2/Rchy1/Rnf217/Socs4/Gba/Akt1/Hspbp1/Socs5/Nub1/Gsk3b/Sirt2/Sumo1/Arih1/Bcap31/Gclc/Vcp/Nop53/Ubqln1/Dnajb2/Rnf14/Rnf19a/Bbs7/Zfand2a/Arih2/Mapk9/Ube2v2/Rad23a/Zyg11b/Rack1/Sumo2/Ankib1
7d_IR	GO:0060039	pericardium development	25	0.00204951	1.98538	Pdpn/Wnt5a/Heg1/Bmp7/Tbx20/Tgfbr3/Bmp2/Notch1/Mecom/Vcam1/Lrp6/Smad3
7d_IR	GO:0050657	nucleic acid transport	148	0.00204951	-1.65423	Eif6/Eny2/Kif5c/Ncbp2/Pcid2/Nup107/Parp11/Xpot/Fmr1/Cetn3/Eif5a/Bicd2/Ranbp2/Ranbp17/Fyttd1/Sec13/Nup88/Srsf7/Thoc7/Dhx9/Ddx25/Nup98/Snupn/Ncbp1/Alyref/Nup37/Ddx39a/Ddx19b/Riok2/Nup35/Ssb/Tnks/Nup188/Nupl2/Nup43/Phax/Mrpl18/Nup153/Zc3h11a/Ddx19a/Rbm27/Npm1/Eif5a2/Magoh/Lrpprc/G3bp2/Tomm20/Stau2/Nup85/Thoc2/Cetn2/Srsf3/Ybx1/Alkbh5/Ran/Hnrnpa3/Rps15/Xpo1/Nxt2/Thoc5/Ltv1/Khdrbs1/Hnrnpa1
7d_IR	GO:0050658	RNA transport	148	0.00204951	-1.65423	Eif6/Eny2/Kif5c/Ncbp2/Pcid2/Nup107/Parp11/Xpot/Fmr1/Cetn3/Eif5a/Bicd2/Ranbp2/Ranbp17/Fyttd1/Sec13/Nup88/Srsf7/Thoc7/Dhx9/Ddx25/Nup98/Snupn/Ncbp1/Alyref/Nup37/Ddx39a/Ddx19b/Riok2/Nup35/Ssb/Tnks/Nup188/Nupl2/Nup43/Phax/Mrpl18/Nup153/Zc3h11a/Ddx19a/Rbm27/Npm1/Eif5a2/Magoh/Lrpprc/G3bp2/Tomm20/Stau2/Nup85/Thoc2/Cetn2/Srsf3/Ybx1/Alkbh5/Ran/Hnrnpa3/Rps15/Xpo1/Nxt2/Thoc5/Ltv1/Khdrbs1/Hnrnpa1
7d_IR	GO:0010466	negative regulation of peptidase activity	143	0.00209196	1.67277	Cryaa/Vegfa/Cryab/Wfikkn2/Timp2/Wfdc2/Lef1/Renbp/A2m/Serpinb5/Anxa8/Timp3/Spock1/Serpine1/Thbs1/Akt2/Serpine3/Por/Serpinb6b/Serping1/Serpinh1/Arrb2/App/Sfn/Wfdc1/Gpc3/Csta1/Crb2/Serpinb9/Herpud1/Cast/Col7a1/Papln/Lxn/Mrtfa/Spink5/Spint2/Igf1/Reck/Spint1/Cd44/Mical1/Gas6/Birc3/Tfpi/Serpinb11/Serpina3n/Ep300/Fetub/Serpine2/Timp1/Ints1/Cstb/Sorl1
7d_IR	GO:0045604	regulation of epidermal cell differentiation	47	0.00211799	1.89416	Zfp36l1/Trim16/Hes1/Ncoa3/Numa1/Bmp4/Notch1/Dll1/Trp63/Sfn/Tgfb2/Med1/Zfp36/Ptch1/Srsf6/Grhl1/Rock1/Kdf1/Hey2/Alox8/Prkch/Sult2b1/Sgpp1/Foxc1/Hes5/Gdf3
7d_IR	GO:1904035	regulation of epithelial cell apoptotic process	76	0.00213755	1.80165	Zfp36l1/Ager/Tcf7l2/Bmp4/Gsn/Abl1/Ano6/Nupr1/Col18a1/Serpine1/Thbs1/Mdk/Arrb2/Yap1/Cdh5/Cast/Zfp36/Cd248/Hmox1/H2-M3/Angptl4/Igf1/Icam1/Igf1r/Plcg1
7d_IR	GO:0006575	cellular modified amino acid metabolic process	138	0.0021521	1.68571	Gsta1/Gstk1/Slc5a5/Cpt1a/Gsta3/Slc16a2/Folr1/Gstm1/Slc27a1/Dio3/Iyd/Gsta2/Reln/Slc7a11/Mgst1/Chac1/Ggt1/Gstt1/Gstm2/Gpx3/Tyms/Pemt/Sardh/Folh1/Lpcat3/Gstt2/Plod3/Slc22a5/Crat/Pipox/Ctsl/Gstt3/Cpq/Chdh/Med1/Dio2/Oplah/Gsta4/Plscr1/Hpgds/Vnn1/Gstm4/Aldh1l1/Serinc2
7d_IR	GO:0030513	positive regulation of BMP signaling pathway	36	0.00215241	1.8815	Ccn1/Hes1/Numa1/Msx1/Bmp4/Notch2/Tgfbr3/Neo1/Notch1/Vsir/Sulf1/Gpc3/Cdh5/Crb2
7d_IR	GO:0014032	neural crest cell development	76	0.00216389	1.80052	Sox9/Pax6/Hes1/Sema6a/Folr1/Lama5/Bmp4/Bmp7/Ednra/Phactr4/Sema3b/Sema4a/Smo/Efnb1/Nrp2/Sema6c/Sema3e/Nrp1/Sox10/Rdh10/Sema4g/Sema6d/Erbb4/Klhl12/Pitx2/Cyp26a1/Edn1/Edn3/Sema4d/Sema4b/Aldh1a2/Tfap2a/Sema3c/Sema5b/Snai2/Sema4c
7d_IR	GO:0035329	hippo signaling	34	0.00216982	1.91888	Tead1/Tead3/Wwc1/Amotl2/Fat4/Vgll4/Nek8/Wwtr1/Yap1/Tead2/Map2k3/Ajuba/Limd1/Dlg5/Wtip
7d_IR	GO:0097479	synaptic vesicle localization	60	0.00219955	-1.83236	Syn2/Dnm3/Lin7a/Kif5c/Bcl2l1/Tor1a/Btbd8/Nlgn3/Kif5b/Ap1s2/Synj1/Cnih2/Borcs5/Nrxn1/Ap3s2/Rab3gap1/Syt4/Ap3s1/Ctnnb1/Arf1/Bloc1s5/Ap3m2/Dnm1/Ap3b2/Rab3a/Madd/Map2/Snap91/Pten/Syndig1/Kif5a/Tmem230
7d_IR	GO:0008088	axo-dendritic transport	80	0.00221631	-1.72746	Kif5c/Mgarp/Fmr1/Arl8a/Kif5b/Cnih2/Mecp2/Klc1/Myo5a/Borcs5/Fez1/Dync1h1/Spg7/Nefm/Ap3s2/Agbl4/Fbxw11/Ap3s1/Trak1/Dlg2/Bloc1s5/Arl8b/Ap3m2/Ap3b2/Madd/Spast/Stau2/Map2/Actr10/Pafah1b1/Hif1a/Kif5a/Nefl/Uchl1/Agtpbp1
7d_IR	GO:0031018	endocrine pancreas development	39	0.00223639	1.89198	Sox9/Pax6/Onecut3/Hes1/Wnt5a/Bmp4/Slc2a2/Clu/Smo/Dll1/Sidt2/Bmp6/Anxa1/Hnf4a/Cftr
7d_IR	GO:0061025	membrane fusion	128	0.00223938	-1.67847	Syt2/Gosr2/Stx1b/Syt11/Uso1/Vps41/Cplx3/Ubxn2b/Stx4a/Syt4/Rab39/Vps11/Vps39/Vti1b/Rab7/Dnm1/Cplx2/Rab8a/Dnm1l/Rab3a/Syt1/Syt3/Vamp1/Uvrag/Cav2/Stx12/Hace1/Vps8/Vamp4/Cplx1/Vcpip1/Chmp5/Vti1a/Snap25/Stx6/Stx8/Bet1/Snap47/Stxbp1/Trarg1/Sec22b/Stx7/Vps4a/Ubxn2a/Stx3
7d_IR	GO:0006909	phagocytosis	181	0.00224079	1.61522	Myo18a/P2rx7/F2rl1/Ptprj/Ager/Myh9/Colec12/C3/Pear1/Lrp1/Ticam2/Rab27a/Gsn/Abl1/Ano6/Cd36/Itgb1/Anxa11/Fcer1g/Fcgr3/Pld4/Srpx/Thbs1/Nr1h3/Adgrb1/Tm9sf4/Tgm2/Xkr6/Dock1/Cd302/Mertk/Dnm2/Slc11a1/Syk/Fcgr2b/Tyrobp/Ptprc/Il15ra/Treml4/Appl2/Tlr4/Prkcg/Elmo3/Rab31/Cnn2/Anxa1/Met/Aif1/Nod2/Gas6/Cd47/Unc13d/Rab34/Il2rg/Cyba/Rhobtb2/Itgb2/C2/Itgam/Axl/Dock2/Rhoh
7d_IR	GO:0014812	muscle cell migration	102	0.00227007	1.72944	F3/Plau/Ager/Rapgef3/Pdgfrb/Dock5/Lrp1/Nr4a3/Ace/Ddr1/Serpine1/Thbs4/Has2/Iqgap1/Smo/Mdk/Kalrn/Adamts1/Zfp950/Tacr1/Cyp1b1/Igf1/Prkg1/Rps6kb1/Tmsb4x/Lpar1/Anxa1/Met/Aif1/Plxna1/Sema6d/Nox4/Il6st/Igfbp5/Bin3/Rock1/Pdgfa/Plekho1/Hdac4/Pcsk5/Dock7/Myc/P2ry2/Sorl1/Slit2/Six1
7d_IR	GO:0048659	smooth muscle cell proliferation	153	0.00227302	1.65108	Vegfa/Notch3/Egfr/Map3k5/Ager/Ldlrap1/Pdgfrb/Tcf7l2/Abcc4/Npr3/Gnai2/Bmp4/Nr4a3/Ednra/Trp53/Thbs1/Hbegf/Tgm2/Fgfr2/Irak1/Shc1/Kalrn/Adamts1/Cav1/Npr1/Gja1/Hmox1/Tacr1/Pde1a/Id2/Tgfbr2/Igf1/Prkg1/Rps6kb1/Ern1/Igf1r/Irak4/Aif1/Sf1/Vip/Mnat1/Cx3cl1/Mef2d/Vipr2/Igfbp5/Cdkn1a/Cyba/Hdac4/Tgfb3/Frs2/Rgs5/Edn1/Myc
7d_IR	GO:1903364	positive regulation of cellular protein catabolic process	142	0.00228755	-1.62079	Socs4/Gba/Akt1/Hspbp1/Socs5/Nub1/Vps11/Gsk3b/Sirt2/Sumo1/Arih1/Bcap31/Gclc/Vcp/Nop53/Faf1/Kcne2/Ptk2/Ubqln1/Dnajb2/Rnf14/Rnf19a/Atxn3/Vps35/Pten/Bbs7/Zfand2a/Arih2/Mapk9/Ube2v2/Rad23a/Zyg11b/Hsp90aa1/Rack1/Agtpbp1/Rnf185/Fbxl5/Sumo2/Ankib1
7d_IR	GO:0010171	body morphogenesis	57	0.00229984	1.8251	Tcf7l2/Mab21l2/Dag1/Lef1/Cdon/Msx1/Sgpl1/Phldb2/Ankrd11/Ski/Nog/Phldb1/Arid5b/Fuz/Scx/Tgfb2/Gpc3/Asph/Zfp950/Stra6/Lrp6/Crebbp/Grem2/Pdgfra/Ep300/Tgfb3
7d_IR	GO:0046633	alpha-beta T cell proliferation	31	0.00232681	1.92786	Ceacam1/Irf1/Cd24a/Cd274/Vsir/Syk/Ptprc/Elf4/Tgfbr2/Twsg1/Cd44/Cd81/Rasal3/Lilrb4a/Dock2/Cblb/Btla/H2-T23
7d_IR	GO:0045454	cell redox homeostasis	57	0.00234442	-1.83974	Glrx5/Prdx5/Qsox2/Txndc12/Pdia4/Tmx4/Glrx2/Txn2/Tmx1/Gclc/Apex1/Dld/Tmx2/Txnrd3/Txndc15/Gsr/Selenot/Prdx2/Dnajc10/Ero1a/P4hb/Glrx3
7d_IR	GO:0050670	regulation of lymphocyte proliferation	167	0.00234826	1.67207	Pkn1/Ceacam1/Igfbp2/Hes1/Lyn/Ager/H2-Ab1/Irf1/Sdc4/Bmp4/Lgals3/Tnfrsf21/Cd24a/Tnfrsf1b/Tcf3/Cd274/Icosl/Vsir/Efnb1/Cd74/Igf2/Cd320/Ptpn6/Ticam1/Syk/Fcgr2b/Tyrobp/Ptprc/Vcam1/Tacr1/Zfp335/Pde5a/Erbb2/Gpnmb/H2-M3/Tlr4/Tgfbr2/Cd22/Igf1/Dlg5/Cebpb/Jak3/Twsg1/Anxa1/Aif1/Cd44/Cd81/Clcf1/H2-Aa/Il6st/Cdkn1a/Rasal3/Foxp3/Prkcq/Gnrh1/Fadd/Scrib/Tnfsf9
7d_IR	GO:0051057	positive regulation of small GTPase mediated signal transduction	64	0.00234826	1.81503	Auts2/F2rl1/Pdgfrb/Adgrg1/Cdon/Reln/Notch2/Csf1/F11r/Notch1/Gpr4/Robo1/Map4k4/Prag1/Erbb2/Itpkb/Lpar4/Igf1/Lpar1/Akap13/F2rl3/Rasgrp4/Arhgef3/Col3a1/Gpr65/Stk19/Dock2/Lrrd1
7d_IR	GO:0001841	neural tube formation	127	0.00234843	1.71615	Tulp3/Lhx2/Vangl2/Wnt5a/Folr1/Vasp/Sdc4/Fzd2/Bmp4/Bmp7/Rgma/Abl1/Celsr1/Plxnb2/Phactr4/Ski/Zic2/Fzd1/Nog/Lrp2/Med12/Arid1a/Ptk7/Kat2a/Sfrp1/Zic5/Tead2/Fuz/Tgfb2/Tctn1/Dvl3/St14/Lrp6/Spint2/Ptch1/Spint1/Rarg/Sall1
7d_IR	GO:0032757	positive regulation of interleukin-8 production	38	0.00237687	1.90417	F3/Prkd2/F2rl1/Ripk1/Wnt5a/Rela/Serpine1/Stat3/Cd74/Tlr3/Syk/Tlr4/Mavs/Nod2/Ddx58/Cd14/Fadd/Tlr7
7d_IR	GO:0071453	cellular response to oxygen levels	110	0.00240678	-1.67315	Mtor/Scn2a/Tmem199/Ireb2/Suv39h1/Pink1/Akt1/Kcnd2/Fam162a/Sirt2/Npepps/Pdk1/Pou4f2/Pdk3/Ak4/Chchd2/Nop53/Higd1a/Ddah1/Ubqln1/Atp6v0d1/Ccdc115/Bnip3/Slc8a3/Rora/Pten/Gnb1/Atp6ap1/Atp6v1a/Atp6v1g1/Bnip3l/Vldlr/Hif1a/Rtn4/Pgk1/Commd1/Gngt1/P4hb/Egln1/Map2k1
7d_IR	GO:0042733	embryonic digit morphogenesis	61	0.00243698	1.79642	Tulp3/Lrp5/Lrp4/Wnt5a/Gli2/Ror2/Msx1/Bmp4/Gli3/Ece1/Gas1/Chst11/Nog/Zbtb16/Notch1/Gja1/Fuz/Traf3ip1/Frem2/Lrp6/Tbx2/Ift140/Sall1/Osr2/Cplane1/Fzd6/Bcl2l11/Wnt7a
7d_IR	GO:0048661	positive regulation of smooth muscle cell proliferation	100	0.00244548	1.70746	Vegfa/Notch3/Egfr/Map3k5/Ager/Ldlrap1/Pdgfrb/Abcc4/Gnai2/Bmp4/Nr4a3/Thbs1/Hbegf/Tgm2/Fgfr2/Irak1/Shc1/Adamts1/Gja1/Hmox1/Id2/Tgfbr2/Igf1/Rps6kb1/Ern1/Igf1r/Irak4/Aif1/Mnat1/Cx3cl1/Mef2d/Igfbp5/Cyba/Hdac4/Frs2/Edn1/Myc
7d_IR	GO:0046634	regulation of alpha-beta T cell activation	77	0.00245146	1.80895	Ceacam1/Ager/H2-Ab1/Irf1/Gli3/Malt1/Cd24a/Zbtb16/Cd274/Vsir/Syk/Nfkbiz/Ptprc/Itpkb/Tgfbr2/Smad7/Jak3/Twsg1/Anxa1/Cd44/Ikzf1/Cd81/Tbx21/Il2rg/Rasal3/Foxp3/Prkcq/Loxl3/Il4ra/Cblb/Hfe/Btla/Bcl6
7d_IR	GO:0002366	leukocyte activation involved in immune response	198	0.00245146	1.61636	Snap23/F2rl1/Lyn/Kmt5c/Swap70/Irf1/Lef1/Tnfsf13/Nr4a3/Rab27a/Notch2/Grn/Lgals3/Abl1/Pglyrp1/Fcer1g/Enpp3/Adora2b/Malt1/Trp53/Stxbp2/Stat3/Sema4a/Mdk/Dll1/Icosl/Parp3/Cd74/Foxp1/Slc11a1/Ticam1/Syk/Ptk2b/Tyrobp/Nfkbiz/Ptprc/Hmox1/H2-M3/Lcp1/Tlr4/Il33/Cd84/Icam1/Tmem98/Lgals1/Smad7/Jak3/Pld2/Gadd45g/Anxa1/Supt6/Cd81/Clcf1/Unc13d/Tbx21/Eif2ak4/Ly9/Foxp3/Paxip1/Loxl3/Crhr1/Itgb2/Il4ra/Stat6/Itgam/Dock…
7d_IR	GO:0050953	sensory perception of light stimulus	159	0.00245146	-1.62037	Aipl1/Crx/Myo3b/Slitrk6/Rorb/Rp1/Glrb/Cacnb4/Pde6h/Opa3/Rdh12/Rcvrn/Pde6d/Gucy2e/Guca1a/Reep6/Gnat2/Pdc/Gucy2f/Unc119/Pde6c/Gnat1/Rbp3/Pde6g/Impg1/Prcd/Rs1/Prph2/Pde6b/Pde6a/Cnga1/Impg2/Guca1b/Abca4/Rom1/Rho
7d_IR	GO:0014033	neural crest cell differentiation	82	0.00245535	1.7614	Sox9/Pax6/Hes1/Sema6a/Folr1/Lama5/Bmp4/Bmp7/Ednra/Phactr4/Sema3b/Sema4a/Smo/Sfrp1/Efnb1/Nrp2/Lrp6/Sema6c/Sema3e/Nrp1/Sox10/Rdh10/Sema4g/Sema6d/Erbb4/Klhl12/Pitx2/Cyp26a1/Edn1/Edn3/Sema4d/Sema4b/Aldh1a2/Tfap2a/Sema3c/Sema5b/Snai2/Sema4c
7d_IR	GO:1905037	autophagosome organization	95	0.00250331	-1.7257	Nsfl1c/Atg9b/Synpo2/Pip4k2c/Nprl2/Rab23/Fez1/Mtmr3/Trp53inp1/Epm2a/Pikfyve/Trappc8/Pacs2/Ubxn2b/Rab3gap1/Pink1/Atg14/Atg2b/Pik3c3/Gba/Emc6/Rab33b/C9orf72/Lrsam1/Tmem41b/Rb1cc1/Scfd1/Rab7/Tbc1d12/Ift20/Atg5/Map1lc3b/Chmp4b/Stx12/Ubqln1/Mfn2/Rab1a/Gabarapl2/Vmp1/Sec22b/Gabarapl1/Ubxn2a
7d_IR	GO:0009582	detection of abiotic stimulus	116	0.00250803	-1.74684	Aipl1/Cacnb3/Cds2/Gnb1/Cacnb4/Scn1a/Rcvrn/Pde6d/Guca1a/Gngt1/Reep6/Gnat2/Cngb1/Gucy2f/Pde6c/Gnat1/Rs1/Prph2/Pde6b/Guca1b/Rom1/Rho
7d_IR	GO:0047496	vesicle transport along microtubule	48	0.0025099	-1.8415	Rasgrp1/Dync1i1/Kif5b/Cnih2/Mecp2/Borcs5/Dync1h1/Ap3s2/Prkcz/Fbxw11/Ap3s1/Trak1/Bloc1s5/Ap3m2/Ap3b2/Madd/Map2/Pafah1b1/Bicdl1/Rab1a/Kif5a/Map2k1
7d_IR	GO:0007033	vacuole organization	169	0.00252418	-1.60657	Tmem106b/Fez1/Mtmr3/Trp53inp1/Clvs1/Epm2a/Pikfyve/Trappc8/Atp6v0c/Pacs2/Mtor/Ubxn2b/Tmem199/Rab3gap1/Pink1/Rab39/Atg14/Atg2b/Pik3c3/Gba/Emc6/Vps11/Ext1/Rab33b/Arf1/C9orf72/Lrsam1/Tmem41b/Rb1cc1/Scfd1/Rab7/Lamtor1/Hook3/Tbc1d12/Rab14/Ift20/Atg5/Map1lc3b/Chmp4b/Stx12/Ubqln1/Eno2/Fig4/Ccdc115/Chmp5/Mfn2/Vps35/Aktip/Rab1a/Eno1/Vps33a/Gabarapl2/Hook1/Vmp1/Atp6ap2/Sec22b/Vps4a/Gabarapl1/Laptm4b/Ubxn2a
7d_IR	GO:0009612	response to mechanical stimulus	129	0.00252555	1.68848	Sox9/Ankrd23/P2rx7/Pkd1/Dag1/Ednra/Rela/Cd36/Piezo1/Thbs1/F11r/Pde2a/Slc1a3/Bag3/Mdk/Foxp2/Kalrn/Atp1a2/Col11a1/Asic3/Ucn/Cav1/Scx/Asic2/Nos1/Rest/Stra6/Tacr1/Chuk/Pkd2/Tlr4/Igf1/Cnn2/Slc9a1/Ptn/Pdzd7
7d_IR	GO:0032330	regulation of chondrocyte differentiation	47	0.00256297	1.8783	Sox9/Ccn2/Gli2/Rflna/Bmp4/Ltbp3/Gli3/Rela/Maf/Efemp1/Por/Zbtb16/Mdk/Pkdcc/Rarb/Bmp6/Smad7/Rarg/Smad3/Adamts12/Mustn1
7d_IR	GO:0051893	regulation of focal adhesion assembly	59	0.00261452	1.76373	Vegfa/Ptprj/Limch1/Vcl/Peak1/Sdc4/Lrp1/Wnt4/Phldb2/Abl1/Camsap3/Mmp14/Arhgap6/Slk/Iqgap1/Fam107a/Map4k4/Enpp2/Nrp1/Smad3/Ldb1/Efna5/Rock1
7d_IR	GO:0090109	regulation of cell-substrate junction assembly	59	0.00261452	1.76373	Vegfa/Ptprj/Limch1/Vcl/Peak1/Sdc4/Lrp1/Wnt4/Phldb2/Abl1/Camsap3/Mmp14/Arhgap6/Slk/Iqgap1/Fam107a/Map4k4/Enpp2/Nrp1/Smad3/Ldb1/Efna5/Rock1
7d_IR	GO:0007007	inner mitochondrial membrane organization	32	0.00265525	-1.93363	Opa1/Apoo/Dnajc11/Micos13/Timm22/Bax/Agk/Timm10/Afg3l1/Spg7/Timm13/Chchd10/Pink1/Chchd6/Immt/Romo1/Timm29/Oma1/Chchd3/Uqcc3
7d_IR	GO:0014065	phosphatidylinositol 3-kinase signaling	107	0.00269423	1.68262	Cryba1/Zfp36l1/Sox9/Egfr/F2rl1/Slc9a3r1/Plxnb1/Wnt16/Pdgfrb/Flt1/Ror2/Reln/Ntrk2/Ptpn13/Rgl2/Cntf/Tgfb2/Ptpn6/Ror1/Pik3ip1/Erbb2/Igf1/Pik3c2b/Prr5l/Igf1r/Pld2/Unc5b/Erbb4/Lime1/Cbl/Dab2ip/Pdgfa/Irs1/Serpine2/Cat/Edn1/Fbxl2/Sema4d/Pik3ap1/Klf4/Erbb3/Dcn/Ncf1/Agt/Pdgfd
7d_IR	GO:0042116	macrophage activation	77	0.00270869	1.79625	Myo18a/Ager/Wnt5a/Grn/Adgrf5/Thbs1/Nr1h3/Clu/Crtc3/App/Tlr3/Slc11a1/C1qa/Ticam1/Syk/Ctsc/Tyrobp/Tlr4/Il33/Cd84/Nr1d1/Pla2g4a/Aif1/Cx3cl1/Tnip2/Ttbk1/Tlr7/Il4ra/Slc7a2/Itgam/Sbno2/Edn2/Pla2g5/Tlr9/Gpr137b/C5ar1/Tlr2/Ulbp1/Cx3cr1/Cd1d1/Cst7/Tmem106a
7d_IR	GO:0002685	regulation of leukocyte migration	166	0.00270952	1.66388	Vegfa/F2rl1/Ptprj/Lyn/Ager/Wnt5a/Nbl1/Swap70/Ednra/Lgals3/Ano6/Adtrp/Mmp14/Csf1r/Csf1/Serpine1/Trp53/Thbs1/Thbs4/Cd99l2/Ccl27a/Mdk/Rarres2/S100a14/App/Ccl25/Cd74/Capn1/Ptk2b/Tmem102/Tacr1/Aoc3/Il33/Icam1/Dpp4/Slc8b1/Adam17/Ptn/Anxa1/Aif1/Nod2/Cd81/Gas6/Itga2b/Cx3cl1/Mtus1/Cd9/Il1r1/Fadd/Edn1/Trpv4/Edn3/Rhoh/Il1a/Slit2/Edn2/Ccl12/Ptafr/Rhog/C5ar1/Ecm1/Tlr2/Dapk2/Adam8/Pgf/Pdgfd/Cx3cr1/Wnk1/C3ar1/C…
7d_IR	GO:1903557	positive regulation of tumor necrosis factor superfamily cytokine production	51	0.00273224	1.84578	Ptprj/Ripk1/Pf4/Zbtb20/Nfatc4/Cd36/Fcer1g/Clu/Tnfrsf1a/Tlr3/Ticam1/Ptprc/Arhgef2/Tlr4/Card9/Nod1/Mavs/Nod2/Zfp64/Cd14/Cyba/Fadd/Ptafr/Tlr9/H2-T23/Tlr2/Adam8
7d_IR	GO:0034502	protein localization to chromosome	82	0.00273431	-1.72042	Brca2/Spidr/Gnl3l/Ttk/Ctcf/Rad21/Msh2/Mis12/Bod1/Ruvbl2/Tinf2/Tnks/Pot1a/Rpa1/Tasor/Ezh2/Tnks2/Rb1/Cct6a/Tcp1/Dkc1/Stag3/Cct5/Cct4/Cct2/Cct8/Cct3/Wapl/Cct7
7d_IR	GO:0008202	steroid metabolic process	223	0.00273431	1.59593	Hsd17b11/Fgfr1/Dkk3/Lrp5/Abca2/Sult1a1/H6pd/Ldlrap1/Npc2/Igfbp7/Dab2/Apoc1/Apoe/Sgpl1/Lrp1/Wnt4/Srd5a2/Hsd3b7/Lmf1/Adora2b/Akr1c14/Lipa/Bmp2/Cyb5r3/Por/Dhh/App/Nr1h4/Lpcat3/Rdh5/Cyp39a1/Igf2/Fmo5/Med1/Bmp6/Soat1/Rest/Arv1/Cyp1b1/Ces1d/Tspo/Hmgcs2/Igf1/Prkg1/Nr1d1/Clcn2/Baat/Acadvl/Hsd17b2/Igf1r/Cyp26b1/Tm7sf2/Sf1/Cyp46a1/Disp3/Acaa1a/Cftr/Lima1/Cacna1h/Acadl/Cubn/Dhrs11/Ch25h/Agtr1a/H2-Ke6/Pon1/M…
7d_IR	GO:0048483	autonomic nervous system development	35	0.00274084	1.88095	Hes1/Ednra/Phactr4/Ntf3/Plxna3/Trp63/Nav2/Kif26a/Nrp2/Vcam1/Erbb2/Nrp1/Sox10
7d_IR	GO:0002067	glandular epithelial cell differentiation	43	0.00277351	1.88234	Pax6/Hes1/Wnt5a/Bmp4/Wnt4/Bmp2/Fgfr2/Smo/Notch1/Dll1/Trp63/Foxp1/Sidt2/Rarb/Bmp6/Rarg/Hnf4a/Cftr
7d_IR	GO:0009314	response to radiation	383	0.0027834	-1.40894	Ube2a/Abl2/Uimc1/Mapk10/Fmr1/Fbxl3/Nlgn3/Tigar/Ap1s2/Bax/Ccar2/Tulp1/Neto1/Mc1r/Cry1/Mecp2/Creb1/Lig4/Drd1/Brca2/Rad51ap1/Mbd4/Spidr/Ercc5/H2ax/Trp53inp1/Wrn/Zmpste24/Cacna2d4/Primpol/Slc4a10/Trim32/Nf1/Pde1b/Opn1sw/Mdm2/Ric8a/Rnf4/Rfwd3/Rgs9bp/Mtor/Opn5/Mtch2/Tlk2/Usf1/Apbb1/Adra1b/Grk1/Slc1a2/Msh2/Hus1/Babam2/Akt1/Ppp1cc/Ruvbl2/Casp3/Atm/Ext1/Cops9/Cabp4/Pcna/Fbxl17/Fbxl21/Eif2s1/Irx6/Ppp1ca/Cu…
7d_IR	GO:0050922	negative regulation of chemotaxis	48	0.00291757	1.80542	Wnt5a/Nbl1/Sema6a/Sema3b/Thbs1/Sema4a/Plxna3/Notch1/Robo1/Sema6c/Ryk/Sema3e/Nrp1/Dpp4/Sema4g/Aif1/Sema6d/Sema4d/Slit2/Ccl12/Sema4b/Sema3c/Sema5b/Sema4c/Grem1/Wnt3/Sema3g/St6gal1/Cxcl13/Sema3a
7d_IR	GO:0072009	nephron epithelium development	94	0.00292544	1.74479	Vegfa/Sox9/Wnt7b/Klf15/Wnk4/Hes1/Fat4/Lama5/Bmp4/Gli3/Wnt4/Eya1/Notch2/Asxl1/Wwtr1/Kif26b/Bmp2/Nog/Smo/Notch1/Dll1/Lamb2/Yap1/Gpc3/Tacstd2/Ptch1/Sall1/Lgr4/Cd44/Lzts2/Mtss1/Agtr1a
7d_IR	GO:1901224	positive regulation of NIK/NF-kappaB signaling	65	0.00294516	1.78311	Actn4/Egfr/Ager/Trip6/Rela/Edaradd/Malt1/Irak1/Chil1/Nfat5/App/Tlr3/Rbck1/Tlr4/Tcim/Sash1/Nod1/Nr3c2/Nod2/Crebbp/Eda/Phb2/Eif2ak2/Cd14/Ago3/Ep300/Ago1/Edn1/Tlr7
7d_IR	GO:0045600	positive regulation of fat cell differentiation	67	0.00296979	1.78102	Zfp36l1/Lrp5/Klf5/Bmp7/Bmp2/Fndc3b/Trpm4/Zbtb16/Rarres2/Carm1/Rreb1/Sfrp1/Mecom/Sh3pxd2b/Pim1/Zfp36/Metrnl/Id2/Prdm16/Wif1/Igf1/Wdfy2/Cebpb/Aamdc
7d_IR	GO:0038061	NIK/NF-kappaB signaling	97	0.00297952	1.71257	Actn4/Egfr/Uaca/Ager/Rassf2/Trip6/Hdac7/Tspan6/Rela/Edaradd/Malt1/Adgrg3/C1qtnf3/Irak1/Chil1/Nfat5/App/Tlr3/Rbck1/Capn1/Chuk/Tlr4/Tcim/Sash1/Nod1/Nr3c2/Nod2/Crebbp/Eda/Lime1/Birc3/Phb2/Eif2ak2/Cd14/Ago3/Ep300/Ago1/Edn1/Tlr7
7d_IR	GO:0048644	muscle organ morphogenesis	72	0.00304789	1.78044	Vangl2/Wnt5a/Heg1/Fzd2/Dsp/Tbx20/Tgfbr3/Sirt6/Bmp2/Fzd1/Nog/Lrp2/Fgfr2/Notch1/Col11a1/Tnnt2/Arid5b/Cntf/Tgfb2/Med1/Lrp6/Tcf15/Smad7/Col3a1/Pkp2/Pitx2/Chd7/Ly6e/Foxh1/Lif/Tpm1
7d_IR	GO:0032210	regulation of telomere maintenance via telomerase	47	0.00305083	-1.87366	Dcp2/Hnrnpc/Gnl3l/Ten1/Tent4b/Ctnnb1/Atm/Tinf2/Tnks/Pot1a/Xrcc5/Stn1/Cct6a/Tcp1/Dkc1/Cct5/Cct4/Cct2/Cct8/Nek7/Cct3/Cct7
7d_IR	GO:0001959	regulation of cytokine-mediated signaling pathway	96	0.00305083	1.72474	Ptprf/F2rl1/Ripk1/Wnt5a/Irf3/Ticam2/Ikbke/Csf1/Cd24a/Irak1/Nr1h4/Cav1/Cd74/Robo1/Mul1/Syk/Hpx/Med1/Irgm1/Mettl3/Il1rn/Ptprc/Slit3/Nlrc5/Parp14/Adam17/Mavs/Parp9/Gas6/Il6st/Il1r1/Fadd/Irak2/Axl/Irgm2/Adar/Slit2/Rffl
7d_IR	GO:0019827	stem cell population maintenance	157	0.00306986	1.60716	Sox9/Fgfr1/Tead1/Zc3h13/Lrp5/Tead3/Fgfr3/Vangl2/Hes1/Zfp36l2/Ncoa3/Tcf7l1/Tcf7l2/Bmp7/Igf2bp1/Bcl9l/Cnot3/Fzd7/Ski/Nog/Stat3/Med12/Zhx2/Smo/Arid1a/Kat2a/Dll1/Trp63/Sfrp1/Yap1/Prrx1/Vps72/Mettl3/Rest/Prdm16/Med15/Sall1/Ptn/Elf5/Crebbp/Ldb1/Bcl9/Med30/Tead4/Srrt/Wnt7a/Setd1a/Gnl3/Myc/Lif
7d_IR	GO:0110053	regulation of actin filament organization	257	0.00307397	1.53931	Ccn2/Wasf2/F2rl1/Id1/Rapgef3/Capg/Limch1/Sorbs3/Naa80/Swap70/Vasp/Sdc4/Pxn/Whamm/Wnt4/Arhgap18/Phldb2/Gsn/Eln/Abl1/Cotl1/Arhgef5/Sptbn1/Plekhg2/Ssh3/Kank2/Gm14137/Hip1r/Arhgap6/F11r/Cgnl1/Ppfia1/Svil/Iqgap2/Baiap2l2/Rhoc/Myadm/Fhod1/Arpc1b/Carmil1/Baiap2l1/Sh3pxd2b/Capn1/Pdlim4/Ptk2b/Myo1c/Lmod1/Flna/Synpo/Tacr1/Tacstd2/Cttn/Nrp1/Plekhh2/Snx9/Shank1/Icam1/Tmsb4x/Lpar1/Baiap2/Asap3/Smad3/Tmsb10/Me…
7d_IR	GO:0014013	regulation of gliogenesis	131	0.00307882	1.6575	Fgfr3/Tenm4/Hes1/Lyn/Vim/Tcf7l2/Dag1/Bmp4/Lrp1/Rela/Daam2/Tnfrsf21/Cers2/Csf1/Bmp2/Ski/Nog/Ntf3/Lrp2/Efemp1/Idh2/Mdk/Notch1/E2f1/Tnfrsf1b/Id2/Enpp2/Tspo/Gsx2/Igf1/Sox10/Tmem98/Nr1d1/Spint1/Plag1/Trf/Fas/Ptn/Cx3cl1/Clcf1/Il6st/Aspa/Pmp22/Serpine2/Fubp1/Myc/Lif
7d_IR	GO:0051496	positive regulation of stress fiber assembly	53	0.00309138	1.78156	Ccn2/Rapgef3/Limch1/Sorbs3/Sdc4/Pxn/Wnt4/Abl1/Arhgef5/Rhoc/Carmil1/Sh3pxd2b/Pdlim4/Tacr1/Nrp1/Lpar1/Smad3/Nox4/Cd47/Epha1/Arhgef10/Gpr65/Prkcq/Tgfb3/Tpm1/Tsc1/S100a10
7d_IR	GO:0098656	anion transmembrane transport	196	0.00310969	1.57032	Slc7a8/Gabrq/Abcd1/Ripk1/Slc5a5/Fxyd1/Slc16a2/Folr1/Slc27a1/Slc6a9/Slc2a1/Abcb1a/Ano6/Slc7a11/Itgb1/Slc13a3/Thbs1/Slc12a4/Slc16a12/Akt2/Lrp2/Per2/Slc1a3/Slc7a5/Ano5/Slc3a2/Slc20a2/Slc37a2/Slc6a13/Lrrc8c/Best2/Slc26a4/Slc12a7/Slc46a1/Slc13a4/Slc6a14/Slc25a19/Stra6/Abcc1/Lrrc8a/Slc17a1/Casr/Slc6a6/Tcaf2/Ano1/Slc6a20a/Slc7a10/Slc19a1/Slc38a8/Gabrr1/Emb/Glra1/Gabrr2/Slc25a22/Slc7a3/Gabrb1/Abcc3/Slc44…
7d_IR	GO:0042180	cellular ketone metabolic process	168	0.00310969	1.61694	Sox9/Ncor2/Dkk3/Abcd1/H6pd/Cpt1a/Pdk2/Dab2/Nr4a3/Wnt4/Srd5a2/Slc7a11/Akr1c14/Bmp2/Nr1h3/Akt2/Mfsd2a/Acacb/Mlxipl/Dbi/Afmid/Nr1h4/Slc37a2/Cyp4f15/Cav1/Cd74/Bmp6/Cacna1a/Rest/Gpd1/Sirt4/Appl2/Ces1d/Pdss1/Prkg1/Nr1d1/Clcn2/Rdh10/Acadvl/Coq4/Pla2g4a/Anxa1/Hnf4a/Cyp46a1/Kyat3/Dgat1/Cacna1h/Acadl
7d_IR	GO:0007173	epidermal growth factor receptor signaling pathway	98	0.00310969	1.67262	Rhbdf1/Sox9/Ptprf/Egfr/Ceacam1/Gab1/Ptprj/Mvp/Plce1/Rassf2/Gprc5a/Abl1/Hip1r/Hbegf/Efemp1/Shc1/Iqgap1/Arf4/App/Shkbp1/Rhbdf2/Fam83a/Ptk2b/Adra2a/Plcg1/Adam17/Bcar1/Cblc/Cbl/Caml/Dab2ip/Zgpat/Fam83b/Cblb/Mvb12a/Cnot9/Tgfa/Nppa/Erbb3/Ereg/Ncf1/Agt/Psen2/Tfap2a/Vil1/Neurl1a/Itga1
7d_IR	GO:0032655	regulation of interleukin-12 production	39	0.00313597	1.86928	Ager/Irf1/Rela/Cd36/Thbs1/Mdk/Arrb2/Tlr3/Syk/H2-M3/Tlr4/Unc93b1/Jak3/Nod2/Cd47/Tnfsf9/Tlr9/Tlr2/Rel
7d_IR	GO:0098727	maintenance of cell number	161	0.00316619	1.65366	Sox9/Fgfr1/Tead1/Zc3h13/Lrp5/Tead3/Fgfr3/Vangl2/Hes1/Zfp36l2/Ncoa3/Tcf7l1/Tcf7l2/Bmp7/Igf2bp1/Bcl9l/Selenon/Cnot3/Fzd7/Ski/Nog/Stat3/Med12/Zhx2/Smo/Arid1a/Kat2a/Dll1/Trp63/Sfrp1/Yap1/Mecom/Prrx1/Vps72/Mettl3/Rest/Prdm16/Igf1/Med15/Sall1/Ptn/Elf5/Crebbp/Ldb1/Bcl9/Med30/Tead4/Srrt/Wnt7a/Setd1a/Gnl3/Myc/Lif
7d_IR	GO:0050919	negative chemotaxis	43	0.00316619	1.87009	Igfals/Wnt5a/Sema6a/Sema3b/Sema4a/Plxna3/Robo1/Nrp2/Unc5c/Slit3/Sema6c/Ryk/Sema3e/Sema4g/Lgr4/Sema6d/Lrtm2/Ntn1/Rtn4rl1/Pdgfa/Sema4d/Slit2/Sema4b/Itgav/Sema3c/Sema4c
7d_IR	GO:0002790	peptide secretion	436	0.00320803	1.42695	Rhbdf1/Myo18a/P2rx7/Egfr/Ceacam1/Pax6/Ptpn23/Lrp5/Ildr2/Zfp384/F2rl1/Rab11fip1/Lyn/Cacna1d/Cpt1a/Cd2ap/Tcf7l2/Irf3/Slc16a2/Cckar/Apoe/P3h1/Traf3ip2/Pou2f2/Lrp1/Rcn3/C1qtnf5/Hmgn3/Npff/Adtrp/Hps1/Cd36/Abat/Lmf1/Ptbp1/Nr1h3/Per2/C1qtnf3/Idh2/Trpm4/Myom1/Ucp2/Hadh/Neo1/Ezr/Inhbb/Kalrn/Frmd4a/Crhbp/Nr1h4/Sfrp1/Ildr1/Rhbdf2/Ucn/Cd74/Sidt2/Gja1/Pde1c/Anxa5/Tgfb2/Map4k4/Syk/Midn/Pask/Rab13/Nlgn2/Dio2/Il…
7d_IR	GO:0021782	glial cell development	111	0.00325486	1.68622	Egfr/Abca2/Fgfr3/Tenm4/Ager/Vim/Tcf7l2/Mxra8/Ror2/Pard3/Dag1/Cspg5/Lrp1/Myrf/Grn/Ski/Clu/Akt2/Ntrk2/Med12/Smo/Mdk/Dll1/Ndrg1/App/Prdm8/Lamb2/Cntf/C1qa/Ror1/Id2/Tlr4/Sox10/Nr1d1
7d_IR	GO:0050830	defense response to Gram-positive bacterium	66	0.00327238	1.75701	P2rx7/Ssc5d/Cd36/Pglyrp1/Defb11/Mpeg1/Tnfaip8/Lyz2/Gbp4/Rarres2/App/Defb9/Defb1/B2m/Krt6a/Gbp2/Gbp7/Mr1/Card9/Nod1/Adam17/Epha2/Nod2/Vip/Gbp9/Gbp10/Gbp6/Myo1f/C5ar1/H2-T23/Tlr2/Npy/Ncf1/Pld1/Gbp3/Gsdmd/Scd1
7d_IR	GO:0007520	myoblast fusion	34	0.00329685	1.88264	Myh9/Cdon/Ehd2/Ntn3/Adgrb1/Neo1/Dyrk1b/Capn2/Myof/Flt3l/Tanc1/Gdf15/Cd81/Cd9/Plekho1/Pitx2/Il4ra
7d_IR	GO:0048488	synaptic vesicle endocytosis	65	0.00329685	-1.74624	Bcl2l1/Tor1a/Btbd8/Vamp2/Nlgn3/Itsn2/Synj1/Syt2/4932438A13Rik/Syt11/Syp/Btbd9/Dnm1/Amph/Dnm1l/Ap2m1/Syt1/Scamp5/Vamp4/Sncg/Snap91/Mff/Cltc/Napb/Ppp3cc/Ppp3cb/Dnajc6/Slc17a7/Sh3gl2/Canx
7d_IR	GO:0140238	presynaptic endocytosis	65	0.00329685	-1.74624	Bcl2l1/Tor1a/Btbd8/Vamp2/Nlgn3/Itsn2/Synj1/Syt2/4932438A13Rik/Syt11/Syp/Btbd9/Dnm1/Amph/Dnm1l/Ap2m1/Syt1/Scamp5/Vamp4/Sncg/Snap91/Mff/Cltc/Napb/Ppp3cc/Ppp3cb/Dnajc6/Slc17a7/Sh3gl2/Canx
7d_IR	GO:0001838	embryonic epithelial tube formation	145	0.00329685	1.65914	Tulp3/Sox9/Lhx2/Vangl2/Wnt5a/Folr1/Vasp/Sdc4/Fzd2/Bmp4/Bmp7/Rgma/Wnt4/Abl1/Celsr1/Plxnb2/Phactr4/Ski/Zic2/Fzd1/Nog/Lrp2/Med12/Arid1a/Ptk7/Kat2a/Sfrp1/Zic5/Tead2/Fuz/Tgfb2/Tctn1/Dvl3/St14/Lrp6/Spint2/Ptch1/Spint1/Rarg/Sall1
7d_IR	GO:0072080	nephron tubule development	83	0.00329685	1.736	Vegfa/Sox9/Wnt7b/Wnk4/Hes1/Fat4/Lama5/Bmp4/Gli3/Wnt4/Eya1/Notch2/Wwtr1/Kif26b/Bmp2/Nog/Smo/Notch1/Dll1/Yap1/Gpc3/Tacstd2/Ptch1/Sall1/Lgr4/Cd44/Lzts2/Mtss1/Agtr1a
7d_IR	GO:0051894	positive regulation of focal adhesion assembly	25	0.00331742	1.95241	Vegfa/Ptprj/Sdc4/Wnt4/Abl1/Iqgap1/Map4k4/Enpp2/Nrp1/Smad3/Rock1/Tsc1/S100a10/Col16a1
7d_IR	GO:0045665	negative regulation of neuron differentiation	236	0.00332868	1.54158	Notch3/Sox9/Pax6/Tnr/Id1/Ephb2/Ctdsp1/Hes1/Lrp4/Wnt5a/Dab2/Sema6a/Vim/Mylip/Apoe/Gli3/Bmp7/Nfatc4/Rgma/Lrp1/Meis1/Itgb1/H2-K1/Ptprs/Cers2/Ctsz/Spock1/Ptbp1/Sema3b/Cd24a/Sema4a/Efemp1/Plxna3/Nr2f1/Zhx2/Cspg4/Neo1/Sez6/Notch1/Dll1/App/Carm1/Cav1/Cntf/Map4k4/Prag1/B2m/Med1/Efnb2/Adcy6/Flna/Six3/Il15ra/Rest/Sema6c/Id2/Efna1/Ryk/Sema3e/Nrp1/Inppl1/Lpar1/Syngap1/Lgals1/Sema4g/Adam17
7d_IR	GO:0001704	formation of primary germ layer	83	0.00334818	1.73484	Fgfr1/Fn1/Col12a1/Wnt5a/Lef1/Bmp4/Bmp7/Nr4a3/Eya1/Col5a1/Fzd7/Nog/Tnrc6c/Txnrd1/Arid1a/Gja1/Scx/Crb2/Kdm6b/Sox17/Col5a2/Srf/Ext2/Epha2/Smad3/Twsg1/Elf5/Atoh8/Wls
7d_IR	GO:0032651	regulation of interleukin-1 beta production	61	0.00345362	1.76683	Trim16/P2rx7/Ager/Fzd5/Wnt5a/Pml/Ifi211/S1pr3/Malt1/Stat3/Arrb2/App/Ifnar1/Hspb1/Tyrobp/Tlr4/Igf1/Nod1/Smad3/Nod2/Ifi204/Mndal/Casp8
7d_IR	GO:0002053	positive regulation of mesenchymal cell proliferation	35	0.00346253	1.84615	Vegfa/Sox9/Fgfr1/Lrp5/Wnt5a/Gas1/Fgfr2/Smo/Foxp2/Trp63/Foxp1/Prrx1/Lrp6/Tgfbr2/Pdgfa/Syne1/Irs1/Myc
7d_IR	GO:0048017	inositol lipid-mediated signaling	143	0.00355464	1.63831	Cryba1/Zfp36l1/Sox9/Egfr/F2rl1/Slc9a3r1/Plxnb1/Wnt16/Pdgfrb/Flt1/Plce1/Ror2/Npr3/Reln/Gsn/Csf1r/Ntrk2/Ptpn13/Ezr/Rgl2/Ogt/Cntf/Tgfb2/Ptpn6/Ror1/Pik3ip1/Erbb2/Igf1/Pik3c2b/Prr5l/Igf1r/Pld2/Plcd1/Unc5b/Erbb4/Lime1/Kcnh1/Cbl/Dab2ip/Pdgfra/Pdgfa/Pitpnm2/Irs1/Tnfaip8l3/Serpine2/Cat/Edn1/Fbxl2/Sema4d/Ptafr/Pik3ap1/Klf4/Erbb3/Dcn/Ncf1/Agt/Gpr143/Pdgfd/Plcb2/Plcb3/Pld1
7d_IR	GO:0045601	regulation of endothelial cell differentiation	34	0.00361197	1.87152	Vegfa/Ceacam1/Id1/Vcl/Bmp4/S1pr3/F11r/Tnfrsf1a/Cul7/Notch1/Ikbkb/Cdh5/Bmp6/Atoh8/S1pr2/Rock1/Cldn5
7d_IR	GO:0002705	positive regulation of leukocyte mediated immunity	113	0.00363429	1.6728	P2rx7/F2rl1/Kmt5c/Fzd5/C3/Tnfsf13/H2-Q10/H2-K1/Fcer1g/Fcgr3/Adora2b/Malt1/Stxbp2/Cd24a/H2-Q4/Ticam1/Syk/B2m/Hpx/Tyrobp/Ptprc/Tap2/H2-M3/Mr1/Pld2/Mavs/Nod2/Cd81/Ddx58/Clcf1/Tbx21/Arid5a/Il1r1/Nectin2/Foxp3/Paxip1/Fadd/Crhr1/Itgb2/Rsad2/Il4ra/Stat6/Itgam/Ptafr/Nppa/Gata2/Sphk2/H2-T23/Ulbp1/Lag3/Cd1d1/Arg1/Kmt5b
7d_IR	GO:0003170	heart valve development	53	0.00363429	1.77068	Sox9/Ccn1/Bmp4/Notch2/Smad6/Tbx20/Bmp2/Mdm4/Pde2a/Tnfrsf1a/Notch1/Tnfrsf1b/Robo1/Scx/Tgfb2/Fgfrl1/Stra6/Slit3/Efna1/Tgfbr2/Adamts9/Dchs1/Tbx5/Pitx2
7d_IR	GO:0021675	nerve development	69	0.00376398	1.6977	Mafb/Fgfr3/Ephb2/Hes1/Bdnf/Dag1/Gli3/Ntf3/Plxna3/Slc1a3/Nav2/Sulf1/Nrp2/Sulf2/Vcam1/Nrp1/Prkcg/Lrig1/Tcirg1/Sall1
7d_IR	GO:0007157	heterophilic cell-cell adhesion via plasma membrane cell adhesion molecules	41	0.00379666	1.8942	Tenm4/Cd164/Tenm2/Fat4/Scarf2/Amigo2/Cd24a/Hmcn1/Nectin3/Adgrl1/Tenm3/Crb2/Ptprd/Vcam1/Cdh4/Mcam/Lgals1
7d_IR	GO:1903036	positive regulation of response to wounding	61	0.00381001	1.7572	Plpp3/Ptprj/Pdpn/Lrp1/Grn/Ano6/Cd36/Itgb1/Serpine1/Thbs1/F11r/Hbegf/Cd24a/Mdk/Rreb1/Cldn1/Cntf/Flna/Adra2a/Tlr4/Igf1r/Cldn4/Pla2g4a/Ptn/Anxa1
7d_IR	GO:0014015	positive regulation of gliogenesis	78	0.00383688	1.73289	Tenm4/Hes1/Lyn/Vim/Dag1/Lrp1/Rela/Csf1/Bmp2/Nog/Ntf3/Lrp2/Mdk/Notch1/E2f1/Tnfrsf1b/Id2/Enpp2/Tspo/Gsx2/Igf1/Sox10/Spint1/Plag1/Trf/Ptn/Cx3cl1/Clcf1/Il6st/Aspa/Serpine2/Fubp1/Myc/Lif
7d_IR	GO:0001895	retina homeostasis	54	0.00384074	-1.80808	Rp1l1/Tulp1/Cib2/Vhl/Clcn3/Usp45/Ush2a/Lca5/Dram2/Cep290/Crb1/Nxnl2/Iqcb1/Aipl1/Esrrb/Rp1/Bbs4/Cngb1/Nxnl1/Cdhr1/Pde6a/Prom1/Abca4/Rho
7d_IR	GO:0006399	tRNA metabolic process	168	0.00385959	-1.55944	Tyw1/Exosc10/Trmt11/Rpp30/Wars2/Mto1/Trub1/Wdr4/Trmt1l/Lars/Aars/Wars/Nsun2/Elp4/Trub2/Trmt5/Mars1/Clp1/Mettl6/Nsun3/Rtraf/Exosc2/Exosc9/Sepsecs/Rars/Trmt112/Polr3k/Pop7/Dtd2/Trmo/Pop5/Rpp14/Gatc/Trmt10c/Eprs/Tyw3/Osgep/Trmt2b/Sars/Ssb/Tsen34/Dars2/Rars2/Tyw5/Dph3/Farsb/Hars/Adat2/Trnt1/Kars/Dars/Cdkal1/Elp1/Grsf1/Rtcb/Elp5/Yars/Elp3/Alkbh8/Ctu1/Exosc8/Ddx1/Thumpd1/Nars/Gars/Aarsd1
7d_IR	GO:0070555	response to interleukin-1	69	0.00386375	1.69322	Fn1/Hyal1/Irf1/Rela/Mylk3/Serpine1/Irak1/Ikbkb/Map2k7/App/Ccl25/Il1rn/Nr1d1/Cebpb/Anxa1/Adamts12/Cx3cl1/Mapk13/Cd47/Tnfrsf11a/Dab2ip/Il1r1/Saa3/Tnip2/Hdac4/Irak2/Il1a/Ccl12
7d_IR	GO:0002688	regulation of leukocyte chemotaxis	92	0.0038861	1.68627	Vegfa/F2rl1/Ptprj/Lyn/Wnt5a/Nbl1/Swap70/Ednra/Ano6/Csf1r/Csf1/Serpine1/Thbs1/Thbs4/Ccl27a/Mdk/Rarres2/S100a14/App/Cd74/Ptk2b/Tmem102/Dpp4/Slc8b1/Adam17/Ptn/Aif1/Nod2/Gas6/Cx3cl1/Mtus1
7d_IR	GO:0072028	nephron morphogenesis	70	0.00405844	1.74323	Vegfa/Sox9/Wnk4/Hes1/Fat4/Lama5/Bmp4/Gli3/Bmp7/Wnt4/Eya1/Kif26b/Bmp2/Nog/Smo/Gpc3/Tacstd2/Ptch1/Sall1/Lgr4/Cd44/Lzts2/Erbb4/Agtr1a/Dchs1/Myc/Lif/Six1/Agt/Pgf/Ctnnbip1/Adamts16/Irx3/Gdnf/Klhl3/Grem1/Six4/Hes5
7d_IR	GO:0046635	positive regulation of alpha-beta T cell activation	50	0.00409582	1.78483	Ceacam1/H2-Ab1/Irf1/Gli3/Malt1/Cd24a/Zbtb16/Syk/Nfkbiz/Ptprc/Itpkb/Tgfbr2/Anxa1/Ikzf1/Cd81/Il2rg/Rasal3/Foxp3/Prkcq/Il4ra
7d_IR	GO:0021846	cell proliferation in forebrain	31	0.00410117	1.8799	Ncor2/Wnt7b/Fgfr1/Pax6/Numbl/Gli3/Igf2bp1/Tacc2/Fgfr2/Emx2/Six3/Kif1a/Dct/Tacc1/Kif14/Wnt7a/Dock7
7d_IR	GO:0061098	positive regulation of protein tyrosine kinase activity	42	0.00410117	1.82626	Gprc5b/Reln/Ace/Csf1r/Agrn/Nedd9/Hbegf/Adra1a/App/Efna1/Adra2a/Adam17/Gas6/Nox4/Ptpn1/Tgfa/Erbb3/Ereg/Ncf1/Agt/Dvl2/Neurl1a/Il34/Fcgr1/Grem1/Adora1/Pdgfb
7d_IR	GO:0016064	immunoglobulin mediated immune response	90	0.00412239	1.72528	C1qc/Kmt5c/C3/Swap70/H2-Ab1/Tnfsf13/Pou2f2/Fcer1g/Fcgr3/Cr1l/C1ra/C1rl/Serping1/Icosl/Parp3/Cd74/C1qb/C1qa/Ptpn6/Fcgr2b/Hpx/C4b/Ptprc/Masp2/Tcirg1/Nod2/Supt6/Cd81/Clcf1/Tbx21/Nectin2/Foxp3/Paxip1/C2/Il4ra/Stat6/Prkcd/Bcl6/H2-T23/C1s1/Thoc1/Cfi/Kmt5b/Crp/Crlf2
7d_IR	GO:0007059	chromosome segregation	283	0.00412744	-1.44911	Haspin/Smarcad1/Mei1/Knl1/Cdc20/Arl8a/Rmi1/Psrc1/Brca2/Ska2/Dync1h1/Gem/Fen1/Smc6/Ccne1/Ttk/Ctcf/Ago4/Ciao1/Usp9x/Spice1/Nup37/Naa50/Tlk2/Cenpc1/Rad21/Pds5b/Tubg2/Riok2/Chmp2a/Mis12/Cenpw/Nsmce2/Bod1/Ctnnb1/Cdc16/Hfm1/Kpnb1/Atm/Hormad2/Tnks/Setdb2/Sirt2/Anapc11/Rad51c/Arl8b/Hecw2/Nup43/Chmp6/Stag1/Ube2b/Cdc27/Banf1/Fancm/Chmp4b/Spc25/Rb1/Ccne2/Dctn2/Ncaph2/Uvrag/Tlk1/Ciao2a/Rps3/Rab11a/Lcmt1/Stag…
7d_IR	GO:0044743	protein transmembrane import into intracellular organelle	32	0.00421284	-1.8894	Timm23/Pex5l/Tomm40l/Hspd1/Pex6/Pex14/Timm17b/Romo1/Pex7/Pex5/Grpel1/Tomm20/Chchd4/Pex2/Tomm40/Pex13
7d_IR	GO:0071824	protein-DNA complex subunit organization	194	0.00421665	-1.53589	Psme4/Chaf1a/H3c3/H2bc22/H2bc21/H2aw/Pias1/Chaf1b/H4c8/Brf1/H3c13/Taf7/Brd2/H2bc14/Mcm4/Creb1/Cenpi/H3c7/H4f16/Mcm6/H3c15/Nap1l4/Kat6b/Znhit1/Hp1bp3/H1f2/Ctcf/Rnf4/Supt16/Smarca4/H4c11/Cenpc1/H3c11/Ptma/Actr6/H2bu2/Mis12/Nap1l2/Cenpw/Asf1a/Rpl23/Orc3/Psmc4/Smarca5/Psmc5/H4c18/Rad51c/Psmc6/Gtf2f2/Gtf2h5/Npm1/Mcm2/Gtf2e1/Nap1l5/Hat1/H2bc4/H3c4/Rbbp4/H4c3/Cand1/Nap1l3/Psmc3/Itgb3bp/Psmc2/H1f4/H3f3a/…
7d_IR	GO:0061077	chaperone-mediated protein folding	49	0.00423495	-1.84251	Hspa8/Dnajb12/Hsph1/Ppid/Pex19/Tor1a/Pdcl3/Chordc1/Dnajb1/Hspa5/Pdia4/Hspa1l/Fkbp1a/Dnajc18/Dffa/Dnajb14/Dnajb6/Fkbp1b/Hspa14/Hspb6/Fkbp4/Hspa13/Dnajb2/Cct2/Ptges3/Bag1/Hspa9/Ero1a/Dnajc5/Sgtb
7d_IR	GO:0002573	myeloid leukocyte differentiation	172	0.00427285	1.60642	Vegfa/Zfp36l1/Mafb/Ceacam1/C1qc/Fgfr3/F2rl1/Ripk1/Pf4/Lyn/Rassf2/Ror2/Lef1/Bmp4/Ltbr/Notch2/Ppargc1b/Fcer1g/Fbn1/Csf1r/Csf1/Rbp1/App/Sfrp1/Cd74/Gpc3/Med1/Tyrobp/Id2/Chuk/L3mbtl3/Prdm16/Tgfbr2/Clec2d/Cebpb/Fstl3/Tcirg1/Epha2/Trf/Pirb/Prxl2a/Ikzf1/Cd81/Anxa2/Gpr137/Tjp2/Tnfrsf11a/Sh3pxd2a/Fadd/Casp8/Tnfsf9/Evi2b/Myc/Itgam/Pias3/Lif/Sbno2/Gpr137b/Gata2/Tlr2/Mitf/Cd4/Psen2/Adam8/Ctnnbip1/Batf2/Lrrk1
7d_IR	GO:0002224	toll-like receptor signaling pathway	89	0.00433148	1.6796	F2rl1/Lyn/Colec12/Irf3/Irf1/Ticam2/Cd36/Ptprs/Mapkapk3/Nr1h3/Irak1/S100a14/Arrb2/App/Nr1h4/Cav1/Tlr3/Sarm1/Ticam1/Treml4/Appl2/Tlr4/Mapkapk2/Trim30a/Nr1d1/Unc93b1/Lgr4/Nod2/Dab2ip/Cd14/Cyba/Tnip2/Rsad2/Irak2/Tlr7/Gramd4/Pik3ap1/Tlr9/Tlr2/Nfkbia/Tril/Gps2/Rftn1/Smpdl3b/Lgals9/Rab7b/Cd300a
7d_IR	GO:0009880	embryonic pattern specification	55	0.0043551	1.80177	Fzd5/Wnt5a/Tcf7l1/Bmp7/Meis1/Smad6/Disp1/Fgfr2/Zbtb16/Dll1/Efnb1/Tdrd5/Nrp2/Lrp6/Nrp1/Ptch1/Smad3/Erbb4/Ripply3/Pcsk6/Wnt7a/Frs2/Cobl/Tbx6
7d_IR	GO:1902668	negative regulation of axon guidance	27	0.00439469	1.85855	Wnt5a/Sema6a/Sema3b/Sema4a/Plxna3/Sema6c/Ryk/Sema3e/Nrp1/Sema4g/Sema6d/Sema4d/Slit2/Sema4b/Sema3c/Sema5b/Sema4c/Wnt3/Sema3g/Sema3a
7d_IR	GO:0032623	interleukin-2 production	53	0.00444575	1.74467	Ceacam1/Prkd2/Hdac7/Abl1/Fcer1g/Sptbn1/Malt1/Ezr/Nr1h4/Slc11a1/Il1rap/Ptprc/Zfp36/Card9/Anxa1/Nod2/Tbx21/Foxp3/Prkcq/Nav3/Il1a/Cd247
7d_IR	GO:0006805	xenobiotic metabolic process	48	0.00447779	1.77262	Gsta1/Sult1a1/Gsta3/Gstm1/Gsta2/Gsto1/Gstm2/Fmo2/Pon3/Acsl1/Abcc2/Acaa1b/Cyp1b1/Gsta4/Cyp2b19/Cyp26b1/Gstm4/Hnf4a/Cyp46a1/Acaa1a/Cyp2f2
7d_IR	GO:1902903	regulation of supramolecular fiber organization	349	0.00456286	1.45121	Ankrd23/Ccn2/Wasf2/F2rl1/Id1/Slain2/Cryab/Rapgef3/Capg/Limch1/Numa1/Hspg2/Sorbs3/Naa80/Swap70/Apoe/Vasp/Sdc4/Pxn/Whamm/Wnt4/Arhgap18/Phldb2/Gsn/Eln/Abl1/Camsap3/Cotl1/Arhgef5/Sptbn1/Plekhg2/Ssh3/Gda/Mylk3/Kank2/Gm14137/Hip1r/Arhgap6/F11r/Cgnl1/Clu/Ppfia1/Svil/Iqgap2/Baiap2l2/App/Cav1/Aebp1/Rhoc/Myadm/Fhod1/Arpc1b/Carmil1/Gas2l1/Baiap2l1/Sh3pxd2b/Cdh5/Capn1/Pdlim4/Ptk2b/Myo1c/Lmod1/Mid1/Flna/Synpo…
7d_IR	GO:0051092	positive regulation of NF-kappaB transcription factor activity	126	0.00459243	1.63814	Prkd2/Ripk1/Ager/Wnt5a/Rela/Slco3a1/Cd36/Tgfbr3/Malt1/Clu/Stat3/Irak1/Ikbkb/Trim34a/App/Carm1/Cav1/Traf5/Tlr3/Trim68/Rbck1/Ticam1/Ror1/Il1rap/Trim14/Lrrfip1/Chuk/Arhgef2/Tlr4/Cd84/Trim30a/Icam1/Trim12c/Nod1/Nod2/Eda/Eda2r/Trim21/Cx3cl1/Tnfrsf11a/Eif2ak2/Prkcq/Trim12a/Itgb2/Cat/Irak2/Tlr9/Trim30d/Traf1/Crhr2/Tlr2/Adam8/Flot2/Cx3cr1/Amh/Prkch
7d_IR	GO:0001935	endothelial cell proliferation	130	0.00466648	1.66532	Vegfa/F3/Fgfr1/Prkd2/Fgfr3/Fgfbp1/Ager/Wnt5a/Flt1/Apoe/Sparc/Bmp4/Emc10/Sirt6/Adora2b/Bmp2/Thbs1/Thbs4/Stat3/Mdk/Cav1/Gja1/Sulf1/Igf2/Sp1/Bmp6/Nr2f2/Hmox1/Ptprm/Igf1/Ern1/Plcg1/Adam17/Epha2
7d_IR	GO:0061333	renal tubule morphogenesis	72	0.00471284	1.73882	Vegfa/Sox9/Col4a1/Wnk4/Hes1/Fat4/Lama5/Bmp4/Gli3/Wnt4/Eya1/Kif26b/Bmp2/Nog/Smo/Gpc3/Pkd2/Tacstd2/Ptch1/Sall1/Lgr4/Cd44/Lzts2/Mtss1/Agtr1a/Dchs1/Myc/Six1/Agt/Pgf/Ctnnbip1/Lgr5/Adamts16/Irx3/Gdnf/Hdac5/Klhl3/Grem1/Six4/Hes5
7d_IR	GO:0045580	regulation of T cell differentiation	125	0.00474501	1.64648	Sox12/Irf1/Lef1/Bmp4/Gli3/Abl1/Zfp608/Malt1/Zbtb16/Mdk/Zmiz1/Tcf7/Kat2a/Vsir/Cd74/Syk/Mettl3/Nfkbiz/Ptprc/Erbb2/H2-M3/Itpkb/Tgfbr2/Smad7/Jak3/Cyp26b1/Vnn1/Anxa1/Cd44/Ikzf1/Tbx21/H2-Aa/Il2rg/Foxp3/Loxl3/Tnfsf9/Il4ra/Il1rl2/Rhoh/Ctla2a/Il1a/Bcl6/Dtx1/H2-Oa/Tmem131l/Adam8/Lag3/Egr3/Sart1/Cd1d1
7d_IR	GO:0046640	regulation of alpha-beta T cell proliferation	27	0.00474501	1.84999	Ceacam1/Irf1/Cd24a/Cd274/Vsir/Syk/Ptprc/Tgfbr2/Twsg1/Cd44/Cd81/Rasal3/Cblb/Btla/H2-T23
7d_IR	GO:0009144	purine nucleoside triphosphate metabolic process	79	0.00475561	-1.72479	Atp5g2/Rab23/Atp5a1/Nme2/Gtpbp1/Impdh2/Adk/Atp5g3/Cyc1/Nme3/Atp5pb/Atp5e/Atp5g1/Atp5o/Ak4/Atp5o/Nudt15/Vcp/Itpa/Pkm/Ran/Guk1/Rhoa/Atp5c1/Impdh1/Aldoa/Atp5b/Uqcc3/Map2k1
7d_IR	GO:0048660	regulation of smooth muscle cell proliferation	149	0.00479889	1.61556	Vegfa/Notch3/Egfr/Map3k5/Ager/Ldlrap1/Pdgfrb/Tcf7l2/Abcc4/Npr3/Gnai2/Bmp4/Nr4a3/Trp53/Thbs1/Hbegf/Tgm2/Fgfr2/Irak1/Shc1/Adamts1/Cav1/Npr1/Gja1/Hmox1/Tacr1/Pde1a/Id2/Tgfbr2/Igf1/Prkg1/Rps6kb1/Ern1/Igf1r/Irak4/Aif1/Sf1/Vip/Mnat1/Cx3cl1/Mef2d/Vipr2/Igfbp5/Cdkn1a/Cyba/Hdac4/Tgfb3/Frs2/Rgs5/Edn1/Myc
7d_IR	GO:0043038	amino acid activation	44	0.00480461	-1.78508	Wars2/Lars/Aars/Wars/Mars1/Rars/Gatc/Eprs/Sars/Aasdh/Dars2/Rars2/Farsb/Hars/Kars/Dars/Yars/Nars/Gars/Aarsd1
7d_IR	GO:0051591	response to cAMP	48	0.00487619	1.7618	Zfp36l1/Per1/Rapgef3/Aldh3a1/Cdk2/Pde2a/Itpr3/Ezr/Crhbp/Carm1/Gpd1/Pkd2/Aanat/Cdo1/Itpr2/Mat2a/Inpp5k/Cftr/Kcnq1/Igfbp5
7d_IR	GO:0043624	cellular protein complex disassembly	134	0.00489809	-1.58416	Map1b/Dmtn/Ogfod1/Stmn4/Cfl1/Etf1/Mid1ip1/Shroom2/2810006K23Rik/Napa/Fgf13/Ttbk2/Pex14/Gspt1/Tmod2/Map6d1/Taok1/Stmn1/Mtpn/Eif5a2/Add1/Twf1/Clasp2/Nsf/Map2/Rp1/Plek/Evl/Napb/Capzb/Capza2/Dnajc6/Bmerb1/Dstn/Sh3gl2/Vps4a/Hdgfl3/Capza1/Stmn2
7d_IR	GO:0010812	negative regulation of cell-substrate adhesion	55	0.00497394	1.78409	Actn4/Muc21/Fzd4/Plet1/Lrp1/Phldb2/Mmp14/Spock1/Fzd7/Serpine1/Arhgap6/Thbs1/Notch1/Fam107a/Fbln1/Enpp2/Tacstd2/Sema3e/Lgals1/Bcar1/Gcnt2/Coro2b/Efna5/Meltf
7d_IR	GO:0002253	activation of immune response	197	0.00497642	1.5256	C1qc/Prkd2/Ptprj/Lyn/Blnk/Rbm14/C3/Ifi211/A2m/Nr4a3/Lgals3/Abl1/Rela/Tnfrsf21/Fcer1g/Cfp/Malt1/Cfb/Cr1l/C1ra/C1rl/Ezr/Serping1/Icosl/C1qb/Rbck1/Fyb/C1qa/Ptpn6/Syk/Fcgr2b/Ifi209/C4b/Mill2/Nfkbiz/Ptprc/Masp2/Cfh/Appl2/Sfpq/Tlr4/Cd22/Mfap4/Plscr1/C4a/Plcg1/Mavs/Nod2/Bcar1/Cd81/Lime1/Ifi204/Cd47/Mndal/Nectin2/Foxp3/Sting1/Ermap/Themis2/Cmtm3/Dgkz/C2/Lat2/Cblb/Ifi203/Cd247/Lcp2/Tlr9/C5ar1/Lpxn/Tlr2/C1…
7d_IR	GO:1990266	neutrophil migration	78	0.00500425	1.71172	Pf4/Ednra/Lgals3/Fcer1g/Fcgr3/Thbs4/Cd99l2/Mdk/Ccl25/Cd74/Syk/Ppib/Cklf/Dpp4/Irak4/Nod2/Zpld2/Prex1/Cx3cl1/Il1r1/Itgb2/Edn1/Edn3/Itgam/Rhoh/Il1a/Slit2/Edn2/Ccl12/Rhog/Csf3r/C5ar1/Dapk2/Vav3/Adam8/Itga1/C3ar1/Gbf1
7d_IR	GO:0048146	positive regulation of fibroblast proliferation	62	0.00510444	1.74047	Egfr/Fn1/Fosl2/Ager/Pdgfrb/Wnt5a/Pml/Ccna2/Sirt6/Serpine1/Fndc3b/Ddr2/Zmiz1/E2f1/Fbrs/Cd74/Cdk4/Fbln1/Igf1/Gas6/Anxa2/Pdgfra/Cdkn1a/Tgif1/Pdgfa
7d_IR	GO:0065002	intracellular protein transmembrane transport	49	0.00510444	-1.8223	Hspd1/Hspa5/Sec63/Sec61g/Pex6/Pex14/Timm17b/Romo1/Tram1l1/Pex7/Pex5/Grpel1/Tomm20/Chchd4/Srp54a/Pex2/Tomm40/Rtn2/Tram1/Srp54c/Pex13
7d_IR	GO:1903825	organic acid transmembrane transport	109	0.00515987	1.6371	Slc7a8/Abcd1/Slc16a2/Folr1/Slc27a1/Slc6a9/Slc2a1/Slc7a11/Itgb1/Slc13a3/Thbs1/Slc16a12/Akt2/Lrp2/Per2/Slc1a3/Slc7a5/Slc3a2/Slc6a13/Lrrc8c/Slc46a1/Slc6a14/Stra6/Abcc1/Lrrc8a/Slc6a6/Slc6a20a/Slc7a10/Slc19a1/Slc38a8/Emb/Slc25a22/Slc7a3
7d_IR	GO:0031099	regeneration	130	0.00515987	1.65812	Ptprf/Tnr/Ccnd1/Plau/Bdnf/Klf5/Folr1/Rgma/Lrp1/Grn/Ace/Selenon/Ptprs/Gli1/Cers2/Fzd7/Serpine1/Neo1/Mdk/Lamb2/Yap1/Gja1/Cntf/Matn2/Map4k4/Prrx1/Med1/Flna/Sulf2/Igsf10/Hmox1/Igf1/Cebpb/Igf1r/Adam17/Fas/Ptn/Anxa1/Cd81/Erbb4/Mustn1/Cd9/Bcl9/Ninj1/Rtn4rl1/Fzd9/Cdkn1a/Kremen1/Bin3
7d_IR	GO:0007416	synapse assembly	183	0.00520438	1.56486	Sdk2/Ephb3/Igfn1/Gpc4/Ephb2/Sdk1/Plxnb1/Bdnf/Lrp4/Fzd5/Wnt5a/Flrt1/Reln/Eif4g1/Ptprs/Agrn/Plxnb2/Amigo2/Fzd1/Adgrb1/Ntrk2/Sema4a/Npas4/Bsn/Adgrl1/App/Slitrk3/Gpc6/Tpbg/Efnb1/Farp1/Lrrn1/Flrt2/Il1rap/Asic2/Ptprd/Efnb2/Cdh1/Adgrl2/Nlgn2/Shank2/Cacna1a/Thbs2/Pdlim5/Shank1/Dlg5/Obsl1/Pclo/Erbb4/Srpx2/Lrfn1/Lrtm2/Ntn1/Efna5/Wnt7a/Sptbn2/Sdcbp/Eef2k/Sema4d/Rab17/Lgi2/Adgrf1/Magi2/Six1/Lingo2
7d_IR	GO:0035265	organ growth	172	0.00525375	1.59035	Sox9/Fgfr1/Ripk1/Tenm4/Col9a1/Pdgfrb/Wwc1/Tcf7l2/Col27a1/Heg1/Vgll4/Meis1/Gli1/Tbx20/Tgfbr3/Sirt6/Thbs1/Nog/Adra1a/Por/Fgfr2/Ddr2/Acacb/Smo/Notch1/Dll1/Carm1/Dusp6/Foxp1/Yap1/Gja1/Stc1/Tgfb2/Pim1/Rarb/Col14a1/Tbx2/Sorbs2/Evc/Pdlim5/Fbln5/Tgfbr2/Igf1/Prkg1/Plag1/Rarg/Akap13/Lmx1b/Cacna2d2/Adrb1/Erbb4/Psapl1/Pdgfra/Fgf7/Ep300/Bcl2l11/Tbx5/Edn1/Ly6e
7d_IR	GO:0048015	phosphatidylinositol-mediated signaling	140	0.00525375	1.62076	Cryba1/Zfp36l1/Sox9/Egfr/F2rl1/Slc9a3r1/Plxnb1/Wnt16/Pdgfrb/Flt1/Plce1/Ror2/Npr3/Reln/Gsn/Csf1r/Ntrk2/Ptpn13/Ezr/Rgl2/Ogt/Cntf/Tgfb2/Ptpn6/Ror1/Pik3ip1/Erbb2/Igf1/Pik3c2b/Prr5l/Igf1r/Pld2/Plcd1/Unc5b/Erbb4/Lime1/Kcnh1/Cbl/Dab2ip/Pdgfra/Pdgfa/Pitpnm2/Irs1/Serpine2/Cat/Edn1/Fbxl2/Sema4d/Ptafr/Pik3ap1/Klf4/Erbb3/Dcn/Ncf1/Agt/Gpr143/Pdgfd/Plcb2/Plcb3
7d_IR	GO:1902106	negative regulation of leukocyte differentiation	82	0.00525375	1.70663	Mafb/Ceacam1/C1qc/Lyn/Irf1/Bmp4/Gli3/Pglyrp1/Zfp608/Fbn1/Mdk/Tmem176a/Sfrp1/Cd74/Tmem176b/Id2/Prdm16/Erbb2/H2-M3/Clec2d/Fstl3/Smad7/Jak3/Anxa1/Cd44/Gpr137/Tjp2/Tbx21/Foxp3/Loxl3/Il4ra/Myc/Pias3/Bcl6/Gpr137b/Gata2/Dtx1/Tmem131l/Lag3
7d_IR	GO:0042326	negative regulation of phosphorylation	424	0.005258	1.39968	Cryba1/Pkn1/Ctdsp2/Psca/P2rx7/Plpp3/Ceacam1/Pax6/Stk38/Lrp5/Per1/Pmepa1/F2rl1/Ptprj/Ephb2/Slc9a3r1/Ctdsp1/Lyn/Ager/Dab2/Sh3rf2/Ldlrad4/Mvp/Eif3a/Sema6a/Rassf2/Irf1/Pard3/Dag1/Apoe/Heg1/Bmp4/Bmp7/Gprc5a/Eif4g1/Wwtr1/Smad6/Abl1/Nupr1/Niban1/Timp3/Sirt6/Fem1a/Nog/Stat3/Gbp4/Ptpn13/Ntf3/Pde2a/Cnksr3/Ezr/Mlxipl/Zbed3/Arrb2/Gckr/Cep85/Spry1/Tfap4/Hspb1/Sfrp1/Ogt/Cav1/Dusp6/Myadm/Mecom/Ptpn6/Midn/Pik3ip…
7d_IR	GO:0051648	vesicle localization	167	0.005258	-1.54681	Rasgrp1/Kif5c/Cep19/Bcl2l1/Tmed10/Rab11b/Tor1a/Btbd8/Pef1/Ap1ar/Gosr1/Tbc1d23/Dync1i1/Nlgn3/Kif5b/Ap1s2/Synj1/Cnih2/Mecp2/Myo5a/Borcs5/Dync1h1/Eipr1/Nrxn1/Ikbkg/Syt11/Uso1/Tpgs1/Ap3s2/Prkcz/Rab3gap1/Syt4/Fbxw11/Ap3s1/Shroom2/Trak1/Ctnnb1/Dctn1/Arf1/Bloc1s5/Ap3m2/Dnm1/Sar1a/Ap3b2/Rab3a/Dctn2/Clasp2/Madd/Ppfia2/Dipk2a/Rab11a/Map2/Snap91/Pafah1b1/Pten/Sar1b/Bicdl1/Rab1a/5730455P16Rik/Syndig1/Vps33a/…
7d_IR	GO:2000514	regulation of CD4-positive, alpha-beta T cell activation	46	0.00526075	1.80046	Ceacam1/Ager/Irf1/Malt1/Cd274/Vsir/Nfkbiz/Tgfbr2/Smad7/Jak3/Twsg1/Anxa1/Cd44/Cd81/Tbx21/Il2rg/Foxp3/Prkcq/Loxl3/Il4ra
7d_IR	GO:0099637	neurotransmitter receptor transport	60	0.00526843	-1.75127	Vamp2/Mapk10/Kif5b/Synj1/Eps15/Stx1b/Nsg1/Stx4a/Nedd4/Ap2b1/Arhgap44/Sirt2/Dnm1/Rab8a/Ap2m1/Rab11a/Ppp3r1/Cplx1/Usp46/Snap25/Vps35/Kif5a/Atad1/Snap47/Clstn1/Stx3
7d_IR	GO:0042273	ribosomal large subunit biogenesis	71	0.00527056	-1.71069	Rsl1d1/Rrp15/Ebna1bp2/Nip7/Rplp0/Ddx18/Snu13/Nifk/Znhit3/Heatr3/Rsl24d1/Mrpl1/Rpf2/Npm1/Brix1/Nop53/Mrpl20/Rpl10/Rpl10a/Rpl26/Rpl11/Rpl7/Rpl7a/Pes1/Rpl6/Rpl3
7d_IR	GO:0002711	positive regulation of T cell mediated immunity	41	0.00535101	1.86141	P2rx7/Fzd5/H2-Q10/H2-K1/Malt1/Cd24a/H2-Q4/B2m/Ptprc/Tap2/H2-M3/Mr1/Cd81/Arid5a/Il1r1/Nectin2/Foxp3/Fadd/Rsad2
7d_IR	GO:0045445	myoblast differentiation	78	0.00538726	1.70622	Zfp36l1/Sox9/Boc/Map3k5/Tcf7l2/Ddx17/Sdc1/Cdon/Bmp4/Id3/Sostdc1/Notch1/Dll1/Flt3l/Rest/Tbx2/Epas1/Igf1/Klhl41/Srf/Lgals1/Maml1/Dubr
7d_IR	GO:0048701	embryonic cranial skeleton morphogenesis	42	0.00541346	1.79558	Tulp3/Bmp4/Gli3/Mmp14/Gas1/Chst11/Fgfr2/Med12/Fuz/Tgfb2/Prrx1/Tgfbr2/Rdh10/Ift140/Smad3/Tbx15/Pdgfra/Slc39a1/Ndst1/Tgfb3
7d_IR	GO:0099054	presynapse assembly	47	0.00543221	1.81676	Gpc4/Lrp4/Fzd5/Eif4g1/Ptprs/Fzd1/Bsn/App/Slitrk3/Gpc6/Efnb1/Farp1/Il1rap/Ptprd/Efnb2/Nlgn2
7d_IR	GO:0010470	regulation of gastrulation	31	0.00543637	1.85788	Fgfr1/Tenm4/Dag1/Phldb2/Col5a1/Fzd7/Phldb1/Myadm/Gja1/Scx/Crb2/Il1rn/Col5a2/Osr2/Hnf4a
7d_IR	GO:0060711	labyrinthine layer development	48	0.00543669	1.7548	Zfp36l1/Wnt7b/Ccn1/Gab1/Hes1/Ncoa3/Fzd5/Lef1/Bmp7/Fgfr2/Syde1/Hs6st1/St14/Vcam1/Spint2/Spint1/Plcd1/Erf/Fbxw8
7d_IR	GO:0006405	RNA export from nucleus	78	0.0054418	-1.66851	Eif6/Eny2/Pcid2/Nup107/Xpot/Eif5a/Fyttd1/Nup88/Thoc7/Dhx9/Ddx25/Ncbp1/Ddx39a/Ddx19b/Riok2/Ssb/Nup188/Phax/Nup153/Zc3h11a/Ddx19a/Rbm27/Npm1/Nup85/Thoc2/Srsf3/Alkbh5/Ran/Rps15/Xpo1/Thoc5/Ltv1/Khdrbs1
7d_IR	GO:0071347	cellular response to interleukin-1	55	0.0054563	1.76178	Fn1/Hyal1/Irf1/Rela/Mylk3/Serpine1/Irak1/Ikbkb/Map2k7/Ccl25/Il1rn/Nr1d1/Cebpb/Adamts12/Cx3cl1/Mapk13/Cd47/Dab2ip/Il1r1/Saa3/Tnip2/Irak2/Il1a/Ccl12
7d_IR	GO:0034113	heterotypic cell-cell adhesion	38	0.0054563	1.8218	Ager/Perp/Bmp7/Dsp/Itgb1/Dsc2/Dsg2/Myadm/Il1rn/Ptprc/Vcam1/Itgax/Itga7/Cd44/Gcnt2/Pkp2/Itgb2/Klf4/Itgav/Wnk1/Mapk7/Ctnna3/Itgb3/Jup/Itga4
7d_IR	GO:0038083	peptidyl-tyrosine autophosphorylation	36	0.00547294	1.78282	Vegfa/Egfr/Ctnnd1/Lyn/Frk/Ace/Abl1/Ddr1/Iqgap1/Cav1/Syk/Ptk2b
7d_IR	GO:1903859	regulation of dendrite extension	30	0.00550106	-1.86432	Itsn2/Slc23a2/Mecp2/Syt2/Syt4/Rnf157/Syt1/Syt3/Plaa/Spag9/Rtn4/Rims2/Hnrnpk/Rims1
7d_IR	GO:0016579	protein deubiquitination	105	0.00554667	-1.63828	Usp1/Usp13/Taf10/Babam1/Cyld/Otub1/Eny2/Cops5/Uimc1/Otud6b/Usp5/Usp34/Otud7b/Usp39/Park7/Usp27x/Usp22/Usp4/Usp45/Usp9x/Wdr48/Usp31/Psmd14/Bap1/Uchl5/Mindy2/Usp7/Vcp/Nop53/Itch/Dnajb2/Usp46/Vcpip1/Otub2/Desi2/Atxn3/Usp14/Usp33/Uchl1/Zranb1/Usp12/Brcc3/Abraxas1/Eif3f
7d_IR	GO:0071402	cellular response to lipoprotein particle stimulus	27	0.00556424	1.83315	Cd68/Mylip/Apoe/Adtrp/Cd36/Itgb1/Fcer1g/Ticam1/Syk/Ces1d/Tlr4/Adam17/Cd81/Cd9/Itgb2
7d_IR	GO:0030501	positive regulation of bone mineralization	39	0.0055708	1.81473	P2rx7/Ccn1/Fgfr3/Bmp4/Bmp7/Wnt4/Ano6/Fbn2/Bmp2/Pkdcc/Bmp6/Smad3/Osr2/Ptn/Fzd9/Adrb2
7d_IR	GO:0060675	ureteric bud morphogenesis	59	0.00568824	1.70035	Vegfa/Sox9/Hes1/Fat4/Lama5/Bmp4/Gli3/Wnt4/Eya1/Kif26b/Bmp2/Nog/Smo/Gpc3/Tacstd2/Ptch1/Sall1/Lgr4/Cd44/Lzts2/Agtr1a/Dchs1/Myc/Six1/Agt/Pgf/Ctnnbip1
7d_IR	GO:0072171	mesonephric tubule morphogenesis	59	0.00568824	1.70035	Vegfa/Sox9/Hes1/Fat4/Lama5/Bmp4/Gli3/Wnt4/Eya1/Kif26b/Bmp2/Nog/Smo/Gpc3/Tacstd2/Ptch1/Sall1/Lgr4/Cd44/Lzts2/Agtr1a/Dchs1/Myc/Six1/Agt/Pgf/Ctnnbip1
7d_IR	GO:0048841	regulation of axon extension involved in axon guidance	32	0.00568824	1.87615	Vegfa/Wnt5a/Sema6a/Sema3b/Sema4a/Plxna3/Sema6c/Ryk/Sema3e/Nrp1/Sema4g/Sema6d/Megf8/Sema4d/Sema4b/Sema3c/Sema5b/Sema4c
7d_IR	GO:0014009	glial cell proliferation	49	0.00570115	1.74717	Hes1/Lyn/Vim/Cers2/Csf1r/Csf1/Ski/Clu/Idh2/Notch1/E2f1/Dbi/Tspo/Igf1/Il33/Sox10/Plag1/Fas/Ptn/Cx3cl1
7d_IR	GO:0150116	regulation of cell-substrate junction organization	62	0.00570115	1.73153	Vegfa/Ptprj/Limch1/Vcl/Peak1/Sdc4/Lrp1/Wnt4/Phldb2/Abl1/Camsap3/Mmp14/Arhgap6/Slk/Iqgap1/Fam107a/Map4k4/Enpp2/Nrp1/Smad3/Ldb1/Efna5/Rock1
7d_IR	GO:0048009	insulin-like growth factor receptor signaling pathway	33	0.00570383	1.80646	Igfbp2/Igfbp4/Cdh3/Bmp2/Gigyf1/Igfbp6/Inppl1/Igf1/Myorg/Igf1r/Trim72/Ghr/Igfbp5/Irs1
7d_IR	GO:0042098	T cell proliferation	161	0.00582663	1.60276	P2rx7/Ceacam1/Igfbp2/Hes1/Ager/H2-Ab1/Irf1/Cd151/Sdc4/Bmp4/Wnt4/Lgals3/Abl1/Tnfrsf21/Malt1/Trp53/Cd24a/Tnfrsf1b/Cd274/Icosl/Vsir/Efnb1/Slc11a1/Gja1/Igf2/Ptpn6/Syk/Ptprc/Elf4/Vcam1/Pde5a/Erbb2/Gpnmb/H2-M3/Tgfbr2/Igf1/Dlg5/Cebpb/Lmbr1l/Jak3/Twsg1/Anxa1/Aif1/Cd44/Cd81/H2-Aa/Ccnd3/Il6st/Rasal3/Foxp3/Prkcq/Gnrh1/Fadd/Scrib/Itgb2/Lilrb4a/Tnfsf9/Itgam/Dock2/Cblb/Il1a
7d_IR	GO:1905039	carboxylic acid transmembrane transport	108	0.00589909	1.64835	Slc7a8/Abcd1/Slc16a2/Folr1/Slc27a1/Slc6a9/Slc2a1/Slc7a11/Itgb1/Slc13a3/Thbs1/Slc16a12/Akt2/Lrp2/Per2/Slc1a3/Slc7a5/Slc3a2/Slc6a13/Lrrc8c/Slc46a1/Slc6a14/Stra6/Abcc1/Lrrc8a/Slc6a6/Slc6a20a/Slc7a10/Slc19a1/Slc38a8/Emb/Slc25a22/Slc7a3
7d_IR	GO:0007204	positive regulation of cytosolic calcium ion concentration	248	0.00593726	1.50604	P2rx7/Pkd1/F2rl1/Npsr1/Lyn/Pml/Swap70/Cckar/Fzd2/Bmp4/Cherp/Lrp1/Ednra/Abl1/Npff/Selenon/Cd36/Gsto1/Cd24a/Adra1a/Tgm2/Ackr3/Trpm4/Itpr3/Trpm1/Dbi/Ackr4/Ryr3/Cav1/Gpr4/Gja1/Tgfb2/Ptpn6/Ptk2b/Asph/Cacna1a/Ptprc/Synpo/Gna13/Lrp6/Tacr1/C1qtnf1/Pkd2/Grin2d/Lpar4/Prkg1/Lpar1/Slc8b1/Itpr2/Plcg1/Jak3/Plcd1/Ccr9/F2rl3/Adrb1/Lime1/Glp1r/Cx3cl1/Grin2b/Mchr1/Agtr1a/Gpr65/Pdgfra/Ptger1/Nmur2/Ank2/Cyba/Akap5/A…
7d_IR	GO:0014911	positive regulation of smooth muscle cell migration	60	0.00594187	1.7187	F3/Plau/Ager/Rapgef3/Pdgfrb/Dock5/Lrp1/Nr4a3/Has2/Iqgap1/Smo/Mdk/Adamts1/Cyp1b1/Igf1/Rps6kb1/Tmsb4x/Lpar1/Aif1/Sema6d/Nox4/Il6st/Igfbp5/Hdac4/Pcsk5/Dock7/Myc/P2ry2
7d_IR	GO:0031069	hair follicle morphogenesis	27	0.0059841	1.82942	Gli2/Sostdc1/Fgfr2/Smo/Notch1/Trp63/Ctsl/Tgfb2/Fst/Krt17/Igfbp5/Fgf7
7d_IR	GO:0046579	positive regulation of Ras protein signal transduction	57	0.00600918	1.73396	Auts2/F2rl1/Pdgfrb/Adgrg1/Notch2/Csf1/F11r/Notch1/Gpr4/Robo1/Map4k4/Prag1/Erbb2/Itpkb/Lpar4/Igf1/Lpar1/Akap13/F2rl3/Rasgrp4/Arhgef3/Col3a1/Gpr65/Stk19/Dock2/Lrrd1
7d_IR	GO:0031128	developmental induction	33	0.00604197	1.80407	Sox9/Fgfr1/Fzd5/Wnt5a/Bmp4/Wnt4/Hipk2/Bmp2/Spry1/Robo1/Six3
7d_IR	GO:0002761	regulation of myeloid leukocyte differentiation	99	0.00606745	1.66916	Zfp36l1/Mafb/Ceacam1/C1qc/Fgfr3/Ripk1/Pf4/Lyn/Rassf2/Ror2/Lef1/Notch2/Ppargc1b/Fbn1/Csf1r/Csf1/Rbp1/Sfrp1/Cd74/Tyrobp/Id2/Prdm16/Clec2d/Cebpb/Fstl3/Prxl2a/Ikzf1/Gpr137/Tjp2/Fadd/Casp8/Evi2b/Myc/Itgam/Pias3/Lif/Gpr137b/Gata2/Mitf/Cd4/Adam8/Ctnnbip1
7d_IR	GO:0007249	I-kappaB kinase/NF-kappaB signaling	187	0.00609709	1.55429	Per1/F2rl1/Ripk1/Gprc5b/Wnt5a/Irf3/Irf1/Traf3ip2/Ltbr/Ticam2/Abl1/Rela/Cd36/Edaradd/S100a4/Malt1/Tgm2/Irak1/Ikbkb/Trim34a/Nr1h4/Hspb1/Traf5/Cd74/Tlr3/Tle1/Azi2/Trim68/Rbck1/Ticam1/Ror1/Trim14/Trim39/Btrc/Ajuba/Chuk/Tlr4/Pim2/Trim30a/Nr1d1/Card9/Trim12c/S100a13/Mapkbp1/Irak4/Nod1/Akap13/Nod2/Eda/Zc3hav1/Eda2r/Lime1/Trim21/Cx3cl1/Alpk1/Tnfsf10/Dab2ip/Saa3/Rock1/Tnip2/Trim12a/Casp8/Irak2/Tlr7/Tab2/U…
7d_IR	GO:2001236	regulation of extrinsic apoptotic signaling pathway	147	0.00610856	1.58214	Vegfa/Tmbim1/Fgfr1/Col2a1/Ripk1/Pf4/Dab2/Pml/Tcf7l2/Bmp4/Ltbr/Eya1/Lgals3/Rela/Timp3/Gas1/Srpx/Serpine1/Thbs1/Tmc8/Sfrp1/Mal/Cav1/Yap1/Rbck1/Tgfb2/Ptprc/Hmox1/Cttn/Nrp1/Igf1/Icam1/Rps6kb1/Tnfrsf12a/Jak3/Unc5b/Sgk3/Itprip/Cx3cl1/Lmna/Tnfsf10/Eya2/Fadd/Casp8/Siglec1/Bcl2l10/Itga6/Eya4/Deptor/Rffl/Traf1/Agt/Psen2/Htra2/Itgav/Stk4
7d_IR	GO:0071692	protein localization to extracellular region	397	0.00617439	1.41933	Rhbdf1/Myo18a/P2rx7/Egfr/Ceacam1/Ptpn23/Lrp5/Ildr2/Zfp384/F2rl1/Rab11fip1/Lyn/Cacna1d/Cpt1a/Cd2ap/Nbl1/Tcf7l2/Irf3/Cckar/Apoe/P3h1/Traf3ip2/Pou2f2/Lrp1/Ltbp1/Rcn3/C1qtnf5/Hmgn3/Npff/Fbn2/Adtrp/Hps1/Cd36/Abat/Fbn1/Lmf1/Ptbp1/Nr1h3/Per2/C1qtnf3/Idh2/Trpm4/Myom1/Ucp2/Hadh/Neo1/Ezr/Inhbb/Frmd4a/Nr1h4/Sfrp1/Rhbdf2/Sidt2/Gja1/Pde1c/Anxa5/Tgfb2/Map4k4/Syk/Midn/Rab13/Nlgn2/Il1rn/Nos1/Rest/Sirt4/Casr/Adra…
7d_IR	GO:0071675	regulation of mononuclear cell migration	42	0.00625106	1.77744	Ptprj/Lyn/Ager/Nbl1/Lgals3/Ano6/Csf1r/Csf1/Serpine1/Thbs1/Ccl27a/Mdk/Rarres2/S100a14/App
7d_IR	GO:0045833	negative regulation of lipid metabolic process	80	0.00626259	1.68056	Sox9/Sik1/Ceacam1/Dkk3/Abca2/Apoc1/Apoe/Slc27a1/Wnt4/Bmp2/Mfsd2a/Crtc3/Acacb/Dbi/Nr1h4/Pik3ip1/Rest/Sirt4/Appl2/Adra2a/Acadvl/Acadl/Dab2ip/Rubcn/Pdgfa/Sorl1/Sod1/Trib3/Etfbkmt/Malrd1/Snai2/Hrh1/Bscl2/Pibf1/Dkkl1/Adora1/Cidea/Pdgfb
7d_IR	GO:0030901	midbrain development	38	0.00629438	1.80645	Fgfr1/Fgfr3/Hes1/Wnt5a/Msx1/Fgfr2/Otx1/Kat2a/Sfrp1/Dvl3/Lrp6/Ryk/Dlg5/Lmx1b/Wls/Fzd6/Ndst1
7d_IR	GO:0002687	positive regulation of leukocyte migration	120	0.00630807	1.60806	Vegfa/F2rl1/Ptprj/Ager/Wnt5a/Swap70/Ednra/Lgals3/Ano6/Mmp14/Csf1r/Csf1/Serpine1/Trp53/Thbs1/Thbs4/Cd99l2/Ccl27a/Mdk/Rarres2/S100a14/App/Cd74/Capn1/Ptk2b/Tmem102/Tacr1/Aoc3/Icam1/Adam17/Ptn/Aif1/Gas6/Itga2b/Cx3cl1/Il1r1/Fadd/Edn1/Trpv4/Edn3/Il1a/Edn2/Ccl12/Ptafr/C5ar1/Tlr2/Dapk2/Adam8/Pgf/Pdgfd/Cx3cr1/Wnk1/C3ar1
7d_IR	GO:0051865	protein autoubiquitination	73	0.00633522	-1.67579	Bfar/Mdm2/Rnf4/Trim17/Rchy1/Amfr/Klhl24/Rnf115/Lrsam1/Ube2d3/Rnf187/Ube2b/Rnf181/Rnf157/Rnf141/Itch/Ube3a/Rnf10/Rnf220/Marchf5/Trim37/Ube2cbp/Rnf11/Cul3/Rnf185
7d_IR	GO:0060191	regulation of lipase activity	65	0.00634481	1.70996	Ccn1/Fgfr1/Fgfr3/Pdgfrb/Flt1/Apoc1/Lrp1/Abl1/Anxa8/Lmf1/Arhgap6/Nr1h3/Adra1a/Por/Fgfr2/Arf4/Rhoc/Gna13/Angptl4/Lpar1/Plcd1/Anxa1/Phb2/Agtr1a/Pdgfra/Nmur2
7d_IR	GO:0071674	mononuclear cell migration	55	0.0064071	1.74068	Ptprj/Myo9b/Lyn/Ager/Flt1/Nbl1/Lgals3/Ano6/Csf1r/Csf1/Serpine1/Thbs1/Ccl27a/Mdk/Rarres2/S100a14/App/Ccl25
7d_IR	GO:0034332	adherens junction organization	50	0.0064212	1.7416	Vegfa/Plekha7/Ptpn23/Numbl/Zfp703/Vcl/Dsp/Camsap3/Cdh19/Cdh5/Efnb2/Cdh1/Bmp6/Dlg5/Smad7/Cdh20/Tjp1/Cdh11/Mtss1/Pkp2/Dchs1
7d_IR	GO:1904019	epithelial cell apoptotic process	100	0.00645329	1.64585	Zfp36l1/Ager/Tcf7l2/Bmp4/Gsn/Abl1/Ano6/Nupr1/Col18a1/Serpine1/Thbs1/Mdk/E2f1/Arrb2/Yap1/Cdh5/Six3/Cast/Zfp36/Cd248/Hmox1/H2-M3/Angptl4/Tgfbr2/Igf1/Icam1/Igf1r/Plcg1/Fas/Gas6/Jag2/Srsf6/Tnip2/Casp8/Ramp2/Ccl12/Krt8/Pdcd4/Gata2/Stk4/Nfe2l2
7d_IR	GO:0003179	heart valve morphogenesis	43	0.00646867	1.79117	Sox9/Ccn1/Bmp4/Notch2/Smad6/Tbx20/Bmp2/Mdm4/Notch1/Robo1/Scx/Tgfb2/Fgfrl1/Stra6/Slit3/Efna1/Tgfbr2
7d_IR	GO:0002792	negative regulation of peptide secretion	97	0.00653038	1.6414	Rhbdf1/Rab11fip1/Apoe/Npff/Adtrp/Nr1h3/Idh2/Ucp2/Hadh/Neo1/Inhbb/Kalrn/Frmd4a/Crhbp/Sfrp1/Rhbdf2/Cd74/Pde1c/Anxa5/Map4k4/Midn/Nos1/Rest/Sirt4/Adra2a/Cd22/Il33/Sytl4/Lgr4/Anxa1/Cx3cl1/Idua/Kcnq1/Foxp3/Irs1/Rsad2/Oit1
7d_IR	GO:0032984	protein-containing complex disassembly	200	0.00662713	-1.47108	Smarca4/Map1b/Dmtn/Ogfod1/Stmn4/Cfl1/Atg14/Etf1/Tecpr1/Mid1ip1/Gba/Shroom2/Scaf8/Rpl23/2810006K23Rik/Napa/Fgf13/Ttbk2/Setx/Pex14/Gspt1/Ddit4/Tmod2/Map6d1/Map1lc3b/Taok1/Stmn1/Mtpn/Eif5a2/Vcp/Add1/Twf1/Clasp2/Uvrag/Ubqln1/Nsf/Map2/Snx14/Bnip3/Rp1/Plek/Evl/Napb/Vps33a/Capzb/Capza2/Dnajc6/Bmerb1/Dstn/Sh3gl2/Vps4a/Hdgfl3/Capza1/Stmn2
7d_IR	GO:0003203	endocardial cushion morphogenesis	30	0.00672361	1.79669	Sox9/Msx1/Bmp7/Tbx20/Bmp2/Mdm4/Nog/Notch1/Robo1/Tgfb2/Tbx2/Tgfbr2
7d_IR	GO:0062012	regulation of small molecule metabolic process	302	0.00672361	1.44768	Sox9/Sik1/Ncor2/P2rx7/Dkk3/Abcd1/H6pd/Cpt1a/Pdk2/Foxk1/Sirt7/Dab2/Zbtb20/Tcf7l2/Apoe/Igfbp4/Nr4a3/Wnt4/Soga1/Clk2/Slc7a11/Nupr1/Lmf1/Sirt6/Adora2b/Trp53/Bmp2/Nr1h3/Stat3/Akt2/C1qtnf3/Mfsd2a/Por/Acacb/Has2/Mlxipl/Kat2a/Dbi/Gckr/App/Nr1h4/Slc4a4/Lpcat3/Ogt/Cav1/Cd74/Igf2/Cd320/Ptk2b/Fmo5/Midn/Pask/Bmp6/Cacna1a/Nos1/Rest/Arv1/Gpd1/Antkmt/C1qtnf1/Sirt4/Taz/Appl2/Ces1d/Atpsckmt/Igf1/Prkg1/Nr1d1/Clcn2/…
7d_IR	GO:0001755	neural crest cell migration	52	0.00673955	1.77583	Pax6/Sema6a/Folr1/Lama5/Bmp4/Bmp7/Phactr4/Sema3b/Sema4a/Smo/Efnb1/Nrp2/Sema6c/Sema3e/Nrp1/Sox10/Sema4g/Sema6d/Erbb4/Pitx2/Edn3/Sema4d/Sema4b/Sema3c/Sema5b/Sema4c
7d_IR	GO:0060914	heart formation	27	0.00674785	1.81292	Hes1/Wnt5a/Folr1/Bmp4/Eya1/Bmp2/Lrp2/Notch1/Robo1/Gng5/Pim1/Lemd2
7d_IR	GO:0048791	calcium ion-regulated exocytosis of neurotransmitter	25	0.00675327	-1.90063	Atp2a2/Syt2/Stx1b/Rab3gap1/Syt4/Unc13c/Cadps/Rims3/Syt6/Syt1/Syt3/Snap25/Rims2/Stxbp1/Rims1
7d_IR	GO:0032729	positive regulation of interferon-gamma production	48	0.00679638	1.73199	Fzd5/Wnt5a/Ticam2/Abl1/Slc7a5/App/Ifnar1/Tlr3/Slc11a1/H2-M3/Tlr4/Arid5a/Il1r1/Cd14/Fadd/Scrib/Tnfsf9/Tlr7/Tlr9/Ulbp1/Cd1d1/Pycard/Nras/Runx1
7d_IR	GO:0015872	dopamine transport	50	0.00685152	-1.7698	Syt12/Slc18a1/Rab3b/Kcna2/Chrnb2/Snca/Syt5/Slc29a4/Tor1a/Drd1/Park7/Syt2/Pcp4/Syt11/Syt15/Htr6/Nat8l/Syt4/Pink1/Htr2a/Cnr1/Htr1b/Gabbr1/Syt6/Rab3a/Syt1/Syt3/Sncg/Rtn4/Chrna6
7d_IR	GO:1904888	cranial skeletal system development	55	0.00690491	1.7356	Tulp3/Bmp4/Gli3/Mmp14/Gas1/Chst11/Fgfr2/Med12/Trp63/Frem1/Irf6/Fuz/Tgfb2/Sh3pxd2b/Prrx1/Tgfbr2/Rdh10/Ift140/Smad3/Tbx15/Pdgfra/Slc39a1/Ndst1/Tgfb3/Megf8
7d_IR	GO:0097191	extrinsic apoptotic signaling pathway	203	0.006965	1.51727	Vegfa/Tmbim1/P2rx7/Fgfr1/Col2a1/Fgfr3/Ripk1/Pf4/Dab2/Pml/Tcf7l2/Bmp4/Ltbr/Eya1/Lcn2/Lgals3/Rela/Timp3/Gas1/Srpx/Serpine1/Thbs1/Tmc8/Bag3/Tnfrsf1b/Sfrp1/Mal/Cav1/Tlr3/Yap1/Rbck1/Tgfb2/Ptprc/Hmox1/Cttn/Nrp1/Igf1/Il33/Icam1/Rps6kb1/Dele1/Tnfrsf12a/Jak3/Unc5b/Sgk3/Fas/Smad3/Itprip/Cx3cl1/Mknk2/Lmna/Tnfsf10/Dab2ip/Bcl2l11/Eya2/Fadd/Casp8/Siglec1/Bcl2l10/Itga6/Il1a/Eya4/Deptor/Rffl/Krt8/Traf1/Erbb3/Agt…
7d_IR	GO:0032204	regulation of telomere maintenance	78	0.00699474	-1.64356	Tent4b/Ctnnb1/Atm/Tinf2/Tnks/Pot1a/Xrcc5/Tnks2/Xrcc4/Stn1/Smg5/Cct6a/Tcp1/Dkc1/Cct5/Cct4/Cct2/Mcrs1/Dhx36/Cct8/Nek7/Naf1/Cct3/Cct7
7d_IR	GO:0048265	response to pain	35	0.00699474	1.77059	Reln/Thbs1/Thbs4/Kalrn/Capn2/Cacna1a/Tacr1/Tspo/Prkcg/Grin2b/Nmur2/Crhr1/Lpar5/Cacna1e/Kcnip3/Git2
7d_IR	GO:1903725	regulation of phospholipid metabolic process	67	0.00700619	1.68112	Abca2/Fgfr3/Lyn/Pdgfrb/Flt1/Slc27a1/Adgrf5/Pcx/Acsl3/App/Capn2/Nr1h4/Ptk2b/Vav2/Pik3ip1/Taz/Nod2/Rab38/Cd81/Phb2/Dab2ip/Pdgfra/Rubcn/Pdgfa/Irs1/Tnfaip8l3/Dgkz
7d_IR	GO:0090151	establishment of protein localization to mitochondrial membrane	25	0.00703478	-1.89223	Oxa1l/Timm22/Bax/Agk/Timm10/Timm13/Mtch2/Hspa4/Romo1/Timm29/Tomm40/Tomm22/Hsp90aa1
7d_IR	GO:0001910	regulation of leukocyte mediated cytotoxicity	53	0.00703486	1.69387	P2rx7/Ceacam1/F2rl1/Ager/H2-Q10/H2-K1/Arrb2/H2-Q4/Tap1/Igf2/Serpinb9/B2m/Tyrobp/Ptprc/Tap2/H2-M3/Mr1/Clec2d
7d_IR	GO:0060415	muscle tissue morphogenesis	67	0.00709661	1.67703	Vangl2/Wnt5a/Heg1/Fzd2/Dsp/Tbx20/Tgfbr3/Sirt6/Bmp2/Fzd1/Nog/Lrp2/Fgfr2/Notch1/Col11a1/Tnnt2/Tgfb2/Med1/Lrp6/Smad7/Col3a1/Pkp2/Pitx2/Chd7/Ly6e/Foxh1/Tpm1
7d_IR	GO:0046850	regulation of bone remodeling	49	0.00716132	1.73224	Vegfa/P2rx7/Egfr/Ceacam1/Fgfr3/Plekhm1/Ltbp3/Ppargc1b/Csf1r/Mdk/Sfrp1/Gja1/Syk/Lrp6/Trf/Gpr137/Idua/Tnfrsf11a
7d_IR	GO:2000106	regulation of leukocyte apoptotic process	73	0.00717126	1.68781	P2rx7/Ceacam1/Lyn/Wnt5a/Bmp4/Nr4a3/Lgals3/Slc7a11/Fcer1g/Trp53/Cd24a/Cd274/Mertk/Cd74/Tgfb2/Fcgr2b/Serpinb9/Efna1/Itpkb/Jak3/Adam17/Anxa1/Nod2/Cd44/Gas6/Prkcq/Fadd/Casp8/Siglec1/Myc/Axl
7d_IR	GO:0022900	electron transport chain	73	0.00718074	-1.66035	Sdhd/Ndufa12/Sdhb/Slc25a12/Afg1l/Uqcr10/Sdha/Ndufb6/Park7/Coq9/Ndufs8/Cyc1/Mtch2/Pink1/Coq7/Uqcrfs1/Bid/Uqcrq/Sdhaf2/Ndufv1/Ndufa8/Dld/Cox4i1/Cycs/Etfrf1/Ndufs1/Ndufb9/Ndufa10/Uqcrc1/Ndufv2/Ndufs2/Ndufb8/Sod2/Uqcc3
7d_IR	GO:0050808	synapse organization	465	0.00723276	1.39545	Sdk2/Ptprf/Wnt7b/Prrt1/Wasf2/Ephb3/Col4a1/Igfn1/Palld/C1qc/Tnr/Gpc4/Ephb2/Dmpk/Sdk1/Plxnb1/Bdnf/Pdzrn3/Lrp4/Actn1/Fzd5/Wnt5a/Nfia/Flrt1/C3/Utrn/Malat1/Dag1/Apoe/Sparc/Ppfibp2/Nfatc4/Reln/Eif4g1/Abl1/Slc7a11/Nfasc/Ptprs/Snta1/Agrn/Plxnb2/Amigo2/Fzd1/Adgrb1/Ppfia1/Ntrk2/Sema4a/Fgfr2/Chrnb1/Grip2/Arf4/Npas4/Bsn/Sez6/Kalrn/Adgrl1/Col4a5/Ndrg1/Itga3/App/Slitrk3/Gpc6/Tpbg/Lamb2/Efnb1/Farp1/Frmpd4/Lrrn1…
7d_IR	GO:0032732	positive regulation of interleukin-1 production	45	0.00726405	1.75703	Trim16/P2rx7/Ager/Fzd5/Wnt5a/Ifi211/Malt1/Stat3/App/Ifnar1/Hspb1/Tyrobp/Tlr4/Nod1/Smad3/Nod2/Ifi204/Mndal/Casp8
7d_IR	GO:0061005	cell differentiation involved in kidney development	44	0.007281	1.7673	Klf15/Hes1/Glis2/Fat4/Bmp4/Gli3/Wnt4/Notch2/Asxl1/Wwtr1/Smo/Notch1/Lamb2/Gpr4/Yap1/Ptch1/Sall1/Lgr4
7d_IR	GO:0022904	respiratory electron transport chain	70	0.00738168	-1.70621	Uqcrh/Snca/Dnajc15/Sdhd/Ndufa12/Sdhb/Slc25a12/Afg1l/Uqcr10/Sdha/Ndufb6/Park7/Coq9/Ndufs8/Cyc1/Mtch2/Pink1/Coq7/Uqcrfs1/Bid/Uqcrq/Sdhaf2/Ndufv1/Ndufa8/Dld/Cox4i1/Cycs/Etfrf1/Ndufs1/Ndufb9/Ndufa10/Uqcrc1/Ndufv2/Ndufs2/Ndufb8/Sod2/Uqcc3
7d_IR	GO:0043114	regulation of vascular permeability	40	0.00739789	1.79546	Vegfa/Ceacam1/Ptprj/Apoe/Mylk3/Pde2a/Tjp3/Ucn/Gpr4/Cdh5/Capn1/Bmp6/Tacr1/Akap12/Tjp1/Tjp2/Cldn5/Trpv4/Ramp2/Slit2/Amot/Ctnnbip1/Adora2a/Tacr2/Hrh1
7d_IR	GO:0071806	protein transmembrane transport	51	0.00748688	-1.78477	Hspd1/Hspa5/Sec63/Sec61g/Pex6/Pex14/Timm17b/Romo1/Tram1l1/Pex7/Pex5/Grpel1/Tomm20/Chchd4/Srp54a/Pex2/Tomm40/Rtn2/Tram1/Srp54c/Pex13
7d_IR	GO:0045071	negative regulation of viral genome replication	46	0.0076369	1.76637	Ceacam1/Ifitm1/Oasl1/Srpk1/Ifitm2/Setdb1/Oas1a/Plscr1/Mavs/Zc3hav1/Inpp5k/Ccnk/Oas1g/Mphosph8/Eif2ak2/Isg20/Eif2ak4/Ifitm3/Oas1c/Rsad2/Parp10/Adar/Oas2/Oasl2/Bst2/Apobec3/Isg15/Zfp809/Fam111a
7d_IR	GO:0032206	positive regulation of telomere maintenance	49	0.00763794	-1.78047	Ctnnb1/Atm/Tnks/Pot1a/Xrcc5/Tnks2/Cct6a/Tcp1/Dkc1/Cct5/Cct4/Cct2/Dhx36/Cct8/Nek7/Naf1/Cct3/Cct7
7d_IR	GO:0000768	syncytium formation by plasma membrane fusion	47	0.00763794	1.77976	Rapgef3/Myh9/Cdon/Ehd2/Ntn3/Adgrb1/Neo1/Dyrk1b/Capn2/Myof/Flt3l/Tyrobp/Tanc1/Gdf15/Cd44/Cd81/Cd9/Sh3pxd2a/Plekho1/Pitx2/Il4ra/Sbno2
7d_IR	GO:0140253	cell-cell fusion	47	0.00763794	1.77976	Rapgef3/Myh9/Cdon/Ehd2/Ntn3/Adgrb1/Neo1/Dyrk1b/Capn2/Myof/Flt3l/Tyrobp/Tanc1/Gdf15/Cd44/Cd81/Cd9/Sh3pxd2a/Plekho1/Pitx2/Il4ra/Sbno2
7d_IR	GO:0072078	nephron tubule morphogenesis	66	0.00764642	1.68342	Vegfa/Sox9/Wnk4/Hes1/Fat4/Lama5/Bmp4/Gli3/Wnt4/Eya1/Kif26b/Bmp2/Nog/Smo/Gpc3/Tacstd2/Ptch1/Sall1/Lgr4/Cd44/Lzts2/Agtr1a/Dchs1/Myc/Six1/Agt/Pgf/Ctnnbip1/Adamts16/Irx3/Gdnf/Klhl3/Grem1/Six4/Hes5
7d_IR	GO:0051048	negative regulation of secretion	190	0.00764671	1.50378	Rhbdf1/Wnk4/Rab11fip1/Npsr1/Apoe/Gnai2/Anpep/Ace/Npff/Adtrp/Abat/Nr1h3/Idh2/Ucp2/Hadh/Tnfrsf1a/Neo1/Inhbb/Kalrn/Notch1/Frmd4a/Crhbp/Tnfrsf1b/Sfrp1/Rhbdf2/Ucn/Cd74/Gja1/Pde1c/Maob/Anxa5/Map4k4/Midn/Il1rn/Nos1/Rest/Hmox1/Sirt4/Adra2a/Cd22/Il33/Prkg1/Cd84/Inha/Sytl4/Lgr4/Ptgs1/Anxa1/Cx3cl1/Cbarp/Idua/Kcnq1/Foxp3/Irs1/Crhr1/Rsad2/Edn1/Edn3
7d_IR	GO:0070169	positive regulation of biomineral tissue development	43	0.00768304	1.77702	P2rx7/Ccn1/Fgfr3/Bmp4/Bmp7/Wnt4/Ano6/Fbn2/Bmp2/Pkdcc/Bmp6/Cebpb/Smad3/Osr2/Ptn/Fzd9/Adrb2
7d_IR	GO:0110151	positive regulation of biomineralization	43	0.00768304	1.77702	P2rx7/Ccn1/Fgfr3/Bmp4/Bmp7/Wnt4/Ano6/Fbn2/Bmp2/Pkdcc/Bmp6/Cebpb/Smad3/Osr2/Ptn/Fzd9/Adrb2
7d_IR	GO:0072577	endothelial cell apoptotic process	44	0.00778068	1.7603	Ager/Bmp4/Abl1/Ano6/Col18a1/Serpine1/Thbs1/Cdh5/Cd248/H2-M3/Angptl4/Icam1/Plcg1/Gas6/Tnip2/Ramp2/Ccl12/Pdcd4/Gata2/Nfe2l2/Mapk7
7d_IR	GO:0035195	gene silencing by miRNA	70	0.00778541	1.67922	Ncor2/Egfr/Mir124a-1hg/Tnrc6a/Ripk1/Bmp4/Eif4g1/Mov10/Trp53/Stat3/Nr2f1/Tnrc6c/Bcdin3d/Hnrnpa2b1/Mir124-2hg/Mettl3/Zc3h7a/Zfp36/Ajuba/Limd1/Wtip/Lin28b
7d_IR	GO:0098739	import across plasma membrane	142	0.00778541	1.5558	Slc7a8/Wnk4/Slc9a3r1/Slc16a2/Folr1/Slc27a1/Slc6a9/Slc2a1/Slc7a11/Itgb1/Thbs1/Slc12a4/Slc39a4/Akt2/Lrp2/Per2/Trpm4/Slc1a3/Atp1b3/Slc7a5/Slc15a2/Atp1a2/Slc3a2/Slc9a5/Slc6a13/Slc12a7/Slc46a1/Slc6a14/Kcnj8/Abcc1/Abcc9/Kcnj15/Slc6a6/Slc6a20a/Slc9a1/Slc19a1/Slc2a10/Adrb1/Wnk2/Slc7a3/Slc12a8/Slc31a1/Slc39a12/Agtr1a/Kcnj13/Slc5a1/Slc39a8/Adrb2/Cltrn/Trpv4/Slc7a2/Slc12a9/Slc1a1/Kcnh2/Hfe/Prkcd/Slc12a2
7d_IR	GO:0120178	steroid hormone biosynthetic process	25	0.00778541	1.87387	Dkk3/Dab2/Wnt4/Srd5a2/Bmp2/Med1/Bmp6/Rest/Clcn2/Hsd17b2/Cacna1h/H2-Ke6
7d_IR	GO:0150117	positive regulation of cell-substrate junction organization	29	0.00778541	1.8278	Vegfa/Ptprj/Sdc4/Wnt4/Abl1/Iqgap1/Map4k4/Enpp2/Nrp1/Smad3/Rock1/Tsc1/S100a10/Col16a1
7d_IR	GO:0010324	membrane invagination	65	0.00781998	1.68547	F2rl1/Ager/Myh9/C3/Snx33/Gsn/Ano6/Cd36/Fcer1g/Fcgr3/Thbs1/Adgrb1/Xkr6/Fcgr2b/Fcho2/Treml4/Appl2/Snx9/Rab31/Aif1/Snx18/Rhobtb2/Itgb2/Itgam/Rhoh/Rhog/Gata2/Xkr8/Msr1/Xkr7/Bin2/Alkbh4/Abca7/Cd300a/Fcgr1
7d_IR	GO:0051650	establishment of vesicle localization	148	0.00783198	-1.55492	Dnm3/Lin7a/Mapk8/Wdr11/Trip11/Rasgrp1/Kif5c/Cep19/Tmed10/Rab11b/Tor1a/Btbd8/Pef1/Ap1ar/Gosr1/Tbc1d23/Dync1i1/Kif5b/Ap1s2/Synj1/Cnih2/Mecp2/Myo5a/Borcs5/Dync1h1/Eipr1/Ikbkg/Syt11/Ap3s2/Prkcz/Rab3gap1/Syt4/Fbxw11/Ap3s1/Shroom2/Trak1/Ctnnb1/Dctn1/Arf1/Bloc1s5/Ap3m2/Dnm1/Sar1a/Ap3b2/Rab3a/Dctn2/Clasp2/Madd/Ppfia2/Dipk2a/Rab11a/Map2/Snap91/Pafah1b1/Sar1b/Bicdl1/Rab1a/5730455P16Rik/Ykt6/Kif5a/Mreg/Tmem…
7d_IR	GO:0070227	lymphocyte apoptotic process	64	0.00783198	1.68238	Pkn1/P2rx7/Ceacam1/Ripk1/Lyn/Wnt5a/Traf3ip2/Bmp4/Gli3/Lgals3/Tnfrsf21/Trp53/Cd24a/Cd274/Cd74/Tgfb2/Serpinb9/Efna1/Lmbr1l/Jak3/Fas/Cd44/Prkcq/Bcl2l11/Fadd/Casp8/Siglec1/Myc
7d_IR	GO:0034308	primary alcohol metabolic process	51	0.00783198	1.75849	Dkk3/Adh1/H6pd/Dab2/Wnt4/Chka/Akr1c14/Bmp2/Rbp1/Slc37a2/Aldh1a1/Bmp6/Rest/Gpd1/Rpe65/Ttr/Cyp1b1/Clcn2/Rdh10/Adh7/Cacna1h/Lrat/Dhrs3
7d_IR	GO:0072088	nephron epithelium morphogenesis	68	0.00783198	1.69163	Vegfa/Sox9/Wnk4/Hes1/Fat4/Lama5/Bmp4/Gli3/Wnt4/Eya1/Kif26b/Bmp2/Nog/Smo/Gpc3/Tacstd2/Ptch1/Sall1/Lgr4/Cd44/Lzts2/Agtr1a/Dchs1/Myc/Lif/Six1/Agt/Pgf/Ctnnbip1/Adamts16/Irx3/Gdnf/Klhl3/Grem1/Six4/Hes5
7d_IR	GO:0046320	regulation of fatty acid oxidation	35	0.00783198	1.75104	Sox9/Abcd1/Cpt1a/Nr4a3/Akt2/Mfsd2a/Acacb/Dbi/Sirt4/Appl2/Acadvl/Dgat1/Acadl/Irs1
7d_IR	GO:2000351	regulation of endothelial cell apoptotic process	41	0.00785104	1.81035	Ager/Bmp4/Abl1/Ano6/Col18a1/Serpine1/Thbs1/Cdh5/Cd248/H2-M3/Angptl4/Icam1/Plcg1/Gas6/Tnip2/Ramp2/Ccl12/Pdcd4/Gata2/Nfe2l2/Mapk7
7d_IR	GO:0070536	protein K63-linked deubiquitination	31	0.00785922	-1.86374	Usp13/Babam1/Cyld/Uimc1/Otud7b/Usp27x/Psmd14/Usp7/Vcp/Nop53/Otub2/Atxn3/Usp33/Zranb1/Brcc3/Abraxas1
7d_IR	GO:0016082	synaptic vesicle priming	25	0.00793967	-1.8768	Synj1/Stx1b/Rab3gap1/Unc13c/Stxbp5/Napa/Cadps/Rab3a/Vamp1/Snap25/Napb/Rims2/Snap47/Stxbp1/Rims1
7d_IR	GO:0006913	nucleocytoplasmic transport	287	0.00795579	-1.40339	Xpo4/Shh/Camk4/Rab23/Eif5a/Drd1/Ranbp2/Ranbp17/Park7/Fyttd1/Epm2a/Ipo8/Nup88/Thoc7/Dhx9/Ddx25/Nup98/Nf1/Ywhae/Snupn/Ncbp1/Mdm2/Zpr1/Ddx39a/Ankrd54/Kpna6/Ddx19b/Adam10/Riok2/Cfl1/Prkag1/Styx/Akt1/Ppp1cc/Nup35/Kpnb1/Ipo9/Ssb/Tnpo3/Kpna3/Dnajc27/Heatr3/Gsk3b/Nup188/Jak2/Nupl2/Hcls1/Phax/Nup153/Zc3h11a/Kpna1/Ddx19a/Ptpn11/Rbm27/Npm1/Ppp2ca/Hikeshi/Pkig/Ipo7/Ipo11/Ing1/Nup85/Thoc2/Kpna4/Ppp3r1/Ranbp6/…
7d_IR	GO:0051169	nuclear transport	287	0.00795579	-1.40339	Xpo4/Shh/Camk4/Rab23/Eif5a/Drd1/Ranbp2/Ranbp17/Park7/Fyttd1/Epm2a/Ipo8/Nup88/Thoc7/Dhx9/Ddx25/Nup98/Nf1/Ywhae/Snupn/Ncbp1/Mdm2/Zpr1/Ddx39a/Ankrd54/Kpna6/Ddx19b/Adam10/Riok2/Cfl1/Prkag1/Styx/Akt1/Ppp1cc/Nup35/Kpnb1/Ipo9/Ssb/Tnpo3/Kpna3/Dnajc27/Heatr3/Gsk3b/Nup188/Jak2/Nupl2/Hcls1/Phax/Nup153/Zc3h11a/Kpna1/Ddx19a/Ptpn11/Rbm27/Npm1/Ppp2ca/Hikeshi/Pkig/Ipo7/Ipo11/Ing1/Nup85/Thoc2/Kpna4/Ppp3r1/Ranbp6/…
7d_IR	GO:0015931	nucleobase-containing compound transport	179	0.00800967	-1.51823	Slc25a36/Eif6/Eny2/Slc35c2/Kif5c/Ncbp2/Pcid2/Slc35a5/Slc25a32/Nup107/Parp11/Xpot/Fmr1/Cetn3/Eif5a/Bicd2/Ranbp2/Ranbp17/Fyttd1/Sec13/Nup88/Srsf7/Slc35b4/Thoc7/Dhx9/Ddx25/Nup98/Snupn/Ncbp1/Alyref/Nup37/Ddx39a/Ddx19b/Riok2/Nup35/Ssb/Slc35b1/Tnks/Nup188/Nupl2/Nup43/Phax/Mrpl18/Nup153/Zc3h11a/Ddx19a/Rbm27/Npm1/Eif5a2/Magoh/Lrpprc/G3bp2/Tomm20/Stau2/Nup85/Thoc2/Cetn2/Srsf3/Slc25a4/Ybx1/Alkbh5/Ran/Hnrnp…
7d_IR	GO:0043122	regulation of I-kappaB kinase/NF-kappaB signaling	162	0.00800967	1.56365	Per1/F2rl1/Ripk1/Gprc5b/Wnt5a/Irf3/Traf3ip2/Ltbr/Ticam2/Abl1/Rela/Cd36/S100a4/Tgm2/Irak1/Ikbkb/Trim34a/Nr1h4/Hspb1/Traf5/Cd74/Tlr3/Tle1/Trim68/Rbck1/Ticam1/Ror1/Trim14/Trim39/Btrc/Ajuba/Chuk/Tlr4/Pim2/Trim30a/Nr1d1/Card9/Trim12c/S100a13/Mapkbp1/Irak4/Nod1/Akap13/Nod2/Eda/Zc3hav1/Eda2r/Lime1/Trim21/Cx3cl1/Alpk1/Tnfsf10/Dab2ip/Tnip2/Trim12a/Casp8/Tab2/Ube2i/Rhoh/Lurap1/Il1a
7d_IR	GO:0042832	defense response to protozoan	25	0.00801608	1.87178	Pf4/Gbp4/Slc11a1/Gbp2/Gbp7/Gbp9/Cd37/Iigp1/Il4ra/Irgm2/Gbp10/Gbp6/Batf2/Gbp3/Arg1/Nras
7d_IR	GO:0007586	digestion	89	0.00807389	1.62513	Sox9/Wnk4/Cckar/Npr3/Chrm1/Aqp5/Abcb1a/Cd36/Hip1r/F11r/Nr1h3/Ezr/Lpcat3/Ucn/Slc22a5/Cyp39a1/Tacr1/Zfp830/Tlr4/Nod2/Adrb1/Dgat1/Tjp2/Lima1/Rsc1a1/Kcnq1/Slc26a7/Slc5a1/Ptger1
7d_IR	GO:0016485	protein processing	184	0.00810547	1.52075	P2rx7/Ctnnd1/F3/Plau/Myh9/Perp/Spon1/Gli3/Asprv1/Myrf/Cpz/Gsn/Adamts2/Disp1/Chac1/Ggt1/Mmp14/Ece1/Ctsz/Gas1/Serpine1/Thbs1/C1ra/C1rl/Mme/Dhh/Capn2/Pitrm1/Vsir/Lpcat3/Ogt/Aebp1/Furin/Pcsk7/Ctsh/Fuz/Ctsl/Nkd2/Capn1/Asph/Cdh1/Cast/H13/Sirt4/Ccbe1/Sec11a/Tmem98/Tmprss2/Ptch1/Aph1c/Klkb1
7d_IR	GO:0070527	platelet aggregation	39	0.00811091	1.77327	Fn1/Ceacam1/Lyn/Pdpn/Slc7a11/Abat/F11r/Ptpn6/Syk/Cfh/C1qtnf1/Prkg1/Itga2b/Vps33b/Cd9/Pdgfra/Adrb2/Prkcq/Serpine2
7d_IR	GO:0048002	antigen processing and presentation of peptide antigen	47	0.00811091	1.7711	H2-DMb1/H2-Ab1/H2-Q10/H2-K1/Fcer1g/Fcgr3/H2-Q4/Ifi30/Cd74/Slc11a1/Tap1/Ctsl/Fcgr2b/B2m/Tap2/H2-M3/Mr1/Unc93b1/H2-Aa/H2-Eb1/Ctss/Hfe/H2-T23/Tapbpl/H2-Oa
7d_IR	GO:0014909	smooth muscle cell migration	88	0.00814119	1.63526	F3/Plau/Ager/Rapgef3/Pdgfrb/Dock5/Lrp1/Nr4a3/Ace/Ddr1/Serpine1/Has2/Iqgap1/Smo/Mdk/Kalrn/Adamts1/Zfp950/Tacr1/Cyp1b1/Igf1/Prkg1/Rps6kb1/Tmsb4x/Lpar1/Aif1/Plxna1/Sema6d/Nox4/Il6st/Igfbp5/Pdgfa/Hdac4/Pcsk5/Dock7/Myc/P2ry2/Sorl1/Slit2
7d_IR	GO:0010257	NADH dehydrogenase complex assembly	47	0.00822587	-1.77917	Ndufaf1/Ndufs4/Tmem126b/Ndufs7/Ndufa6/Foxred1/Ndufb11/Oxa1l/Ndufb6/Ndufa9/Ndufa11/Ndufaf5/Ndufa3/Ndufb2/Ndufs8/Ndufs5/Dmac1/Ndufa2/Ndufaf4/Ndufa8/Ndufb9/Ndufa10/Acad9/Ndufb8
7d_IR	GO:0032981	mitochondrial respiratory chain complex I assembly	47	0.00822587	-1.77917	Ndufaf1/Ndufs4/Tmem126b/Ndufs7/Ndufa6/Foxred1/Ndufb11/Oxa1l/Ndufb6/Ndufa9/Ndufa11/Ndufaf5/Ndufa3/Ndufb2/Ndufs8/Ndufs5/Dmac1/Ndufa2/Ndufaf4/Ndufa8/Ndufb9/Ndufa10/Acad9/Ndufb8
7d_IR	GO:0002221	pattern recognition receptor signaling pathway	125	0.0083059	1.59677	F2rl1/Lyn/Colec12/Irf3/Irf1/Ticam2/Tspan6/Rela/Cd36/Ptprs/Mapkapk3/Nr1h3/Irak1/S100a14/Arrb2/App/Nr1h4/Cav1/Tlr3/Sarm1/Ticam1/Treml4/Appl2/Tlr4/Mapkapk2/Trim30a/Nr1d1/Unc93b1/Nod1/Mavs/Lgr4/Nod2/Zc3hav1/Ddx58/Phb2/Alpk1/Dab2ip/Cd14/Cyba/Ifih1/Tnip2/Rsad2/Irak2/Tlr7/Ddx60/Irgm2/Gramd4/Pik3ap1/Tlr9
7d_IR	GO:0009615	response to virus	227	0.00849571	1.50954	Hyal1/F2rl1/Ifitm1/Pml/Ifnlr1/Irf3/Irf1/Gli2/Ddx17/Traf3ip2/Pou2f2/Ticam2/Ikbke/Tspan6/Lcn2/Mov10/Ifit1bl1/Slfn9/Gbp4/Trim34a/Ifnar1/Trim56/Trim11/Tlr3/Mul1/Ticam1/Oasl1/Polr3g/Ifitm2/Mill2/Kcnj8/Ifnar2/Traf3ip1/Ptprc/Itgax/Abcc9/Treml4/Chuk/Ercc6/Oas1a/Dtx3l/Ttc4/Il33/Ifit1bl2/Htra1/Trim30a/Unc93b1/Plscr1/Ifit3/Card9/Ifit3b/Mavs/Parp9/Crebbp/Zc3hav1/Zdhhc1/Ddx58/Oas1g/Unc13d/Phb2/Eif2ak2/Isg20/C…
7d_IR	GO:0008217	regulation of blood pressure	158	0.00855659	1.52425	Lrp5/F2rl1/Npr3/Anpep/Ace/Npff/Smtn/Cd36/Abat/Ece1/F11r/Adra1a/Slc4a5/Grip2/Rarres2/Atp1a2/Dll1/Nav2/Col1a2/Ucn/Adra2b/Gja1/Emp2/Asic2/Nr2f2/Nos1/Hmox1/Tacr1/Id2/Aoc3/Ext2/Smad3/Ptgs1/Kcnk6/Adrb1/Acta2/Gas6/Glp1r/Coro2b/Agtr1a/Scpep1/Cyba/Adrb2/Edn1/Edn3/Rnpep/Arhgap42/Tpm1/Ramp2/Edn2/Ptafr/Sod1/Nppa/Crhr2/Enpep/Npy/Agt/Oxtr/Plcb3/Wnk1/Ace2/C3ar1
7d_IR	GO:0007338	single fertilization	95	0.00855659	-1.60295	Park7/Trim36/Ly6k/Pithd1/Trpc6/Plcd4/Adam32/Snu13/Wdr48/Hspa1l/Adam5/Mfge8/Syt6/Hyal3/Vdac2/Rab3a/Cct6a/Tcp1/Ube3a/Cct5/Cct4/Cct2/Glrb/Trpc3/Stxbp1/Cct8/Aldoa/H3f3a/Cct3/Cct7/Rims1/H3f3b
7d_IR	GO:0043491	protein kinase B signaling	166	0.00858733	1.57019	Cryba1/Vegfa/Zfp36l1/Sox9/Egfr/F3/Fgfr1/Ptprj/Slc9a3r1/Tcf7l2/Dag1/Lox/Rcn3/Adtrp/Itgb1/Thbs1/Hbegf/Akt2/Ntrk2/Lrp2/C1qtnf3/Chil1/Arrb2/Mertk/Mul1/Igf2/Rps6kb2/Cavin3/Lemd2/C1qtnf1/H2-M3/Igf1/Pik3c2b/Myorg/Rps6kb1/Igf1r/Epha2/Met/Gdf15/Inpp5k/Gas6/Cx3cl1/Nox4/Clcf1/Gcnt2/Igfbp5/Ep300/Pdgfa/Irs1/Tnfaip8l3/Axl/Sfrp5/Magi2/Ccl12/Meis3/Klf4/Xdh/Pkhd1/Spry2/Hsp90ab1/Itsn1
7d_IR	GO:0001938	positive regulation of endothelial cell proliferation	82	0.00858733	1.66626	Vegfa/F3/Fgfr1/Prkd2/Fgfr3/Fgfbp1/Wnt5a/Bmp4/Emc10/Sirt6/Adora2b/Bmp2/Thbs4/Stat3/Mdk/Cav1/Igf2/Sp1/Bmp6/Hmox1/Igf1/Plcg1/Adam17/Vip/Agtr1a/Cyba/Jcad
7d_IR	GO:0009205	purine ribonucleoside triphosphate metabolic process	71	0.00859907	-1.6614	Atp5g2/Rab23/Atp5a1/Nme2/Gtpbp1/Impdh2/Atp5g3/Cyc1/Nme3/Atp5pb/Atp5e/Atp5g1/Atp5o/Ak4/Atp5o/Vcp/Itpa/Pkm/Ran/Rhoa/Atp5c1/Impdh1/Aldoa/Atp5b/Uqcc3/Map2k1
7d_IR	GO:0021872	forebrain generation of neurons	61	0.00859907	1.64327	Fgfr1/Pax6/Hes1/Wnt5a/Lef1/Gli3/Csf1r/Plxna3/Fgfr2/Zmiz1/Robo1/B2m/Nrp2/Mettl3/Lrp6/Nrp1/Gsx2/Dct/Sall1/Erbb4
7d_IR	GO:1902692	regulation of neuroblast proliferation	37	0.00859907	1.77883	Vegfa/Pax6/Bdnf/Gli3/Trp53/Cd24a/Smo/Notch1/Six3/Zfp335/Sox10/Dct/Dmrta2/Ptn/Cx3cl1
7d_IR	GO:0001913	T cell mediated cytotoxicity	37	0.00869796	1.77315	P2rx7/Ager/Raet1e/H2-Q10/Rab27a/H2-K1/H2-Q4/Ctsh/Emp2/Serpinb9/B2m/Ctsc/Ptprc/Tap2/H2-M3/Mr1
7d_IR	GO:0072348	sulfur compound transport	37	0.00869796	1.77526	Slc9a3r1/Slc27a1/Slc7a11/Slc22a8/Slc13a3/Slc35f3/Slc6a13/Lrrc8c/Slc26a4/Slc25a19/Abcc1/Lrrc8a/Slc6a6/Slc44a4/Slc26a7
7d_IR	GO:0061614	pri-miRNA transcription by RNA polymerase II	51	0.00871294	1.74046	Sox9/Tead1/Klf5/Ddx17/Nfib/Bmp4/Nfatc4/Smad6/Rela/Trp53/Bmp2/Stat3/App/Tgfb2/Srf/Smad3/Atoh8/Hdac4/Gnl3/Klf4/Gata2/Srebf2
7d_IR	GO:0009199	ribonucleoside triphosphate metabolic process	75	0.00877188	-1.66307	Atp5g2/Rab23/Atp5a1/Nme2/Gtpbp1/Impdh2/Atp5g3/Cyc1/Nme3/Atp5pb/Atp5e/Atp5g1/Atp5o/Ak4/Atp5o/Vcp/Itpa/Ctps/Pkm/Ran/Rhoa/Atp5c1/Impdh1/Aldoa/Atp5b/Uqcc3/Map2k1
7d_IR	GO:0009410	response to xenobiotic stimulus	59	0.00882036	1.63744	Gsta1/Sult1a1/Gsta3/Gstm1/Gsta2/Gsto1/Gstm2/Fmo2/E2f1/Pon3/Acsl1/Abcc2/Nqo1/Acaa1b/Cyp1b1/Gsta4/Cyp2b19/Cyp26b1/Gstm4/Hnf4a/Cyp46a1/Acaa1a/Cyp2f2
7d_IR	GO:0046939	nucleotide phosphorylation	93	0.00885241	-1.6137	Htr2a/Ak5/Ogdh/Prxl2c/Gm10358/Prkaa2/Pfkfb2/Hk1/Gpi1/Ak4/Ddit4/Aldoc/Eno2/Pkm/Esrrb/Tpi1/Hk2/Eno1/Ak1/Hif1a/Pgk1/Guk1/Prkaa1/Pgam1/Gapdh/Pfkm/Aldoa/Pfkl/Cmpk1
7d_IR	GO:0048843	negative regulation of axon extension involved in axon guidance	26	0.00885402	1.82783	Wnt5a/Sema6a/Sema3b/Sema4a/Plxna3/Sema6c/Ryk/Sema3e/Nrp1/Sema4g/Sema6d/Sema4d/Sema4b/Sema3c/Sema5b/Sema4c/Wnt3/Sema3g/Sema3a
7d_IR	GO:0044060	regulation of endocrine process	50	0.00886429	1.69959	Fgfr1/F2rl1/Rab11fip1/Dab2/C1qtnf3/Inhbb/Crhbp/Ucn/Gja1/Bmp6/C1qtnf1/Inha/Adrb1/Ecrg4/Agtr1a/Crhr1/Lif/Crhr2/Agt/Npvf/Tacr2/Runx1/Fgfr4/Rab11fip3/Cry2/Gdf9
7d_IR	GO:0043039	tRNA aminoacylation	43	0.00886429	-1.74459	Wars2/Lars/Aars/Wars/Mars1/Rars/Gatc/Eprs/Sars/Dars2/Rars2/Farsb/Hars/Kars/Dars/Yars/Nars/Gars/Aarsd1
7d_IR	GO:0002042	cell migration involved in sprouting angiogenesis	52	0.00886429	1.74637	Vegfa/Fgfbp1/Hdac7/Clec14a/Abl1/Adtrp/Itgb1/Stard13/Thbs1/Rhoj/Notch1/Map3k3/Robo1/Ephb4/Efnb2/Hmox1/Nrp1/Srf/Anxa1/Mmrn2/Srpx2
7d_IR	GO:1903115	regulation of actin filament-based movement	42	0.00886429	1.72953	Rnf207/Pdpn/Fxyd1/Dsp/Dsc2/Trpm4/Dsg2/Atp1a2/Cav1/Tnnt2/Stc1/Flna/Nos1/Adrb1/Acta2/Cacna1h/Pkp2/Ank2
7d_IR	GO:0035909	aorta morphogenesis	33	0.00887074	1.7633	Hes1/Pdgfrb/Lrp1/Eya1/Fkbp10/Notch1/Ephb4/Tgfb2/Efnb2/Tbx2/Srf/Col3a1/Adamts9/Chd7/Foxh1/Six1/Hey2
7d_IR	GO:0050810	regulation of steroid biosynthetic process	60	0.00896799	1.67867	Dkk3/H6pd/Igfbp7/Dab2/Apoe/Wnt4/Adora2b/Bmp2/Por/Dhh/Lpcat3/Igf2/Bmp6/Rest/Ces1d/Tspo/Igf1/Prkg1/Nr1d1/Clcn2/Igf1r/Sf1
7d_IR	GO:0001933	negative regulation of protein phosphorylation	385	0.00898697	1.40575	Cryba1/Pkn1/Ctdsp2/Psca/P2rx7/Plpp3/Ceacam1/Pax6/Stk38/Lrp5/Per1/Pmepa1/F2rl1/Ptprj/Ephb2/Slc9a3r1/Ctdsp1/Lyn/Ager/Dab2/Sh3rf2/Ldlrad4/Mvp/Eif3a/Sema6a/Rassf2/Irf1/Pard3/Dag1/Apoe/Heg1/Bmp4/Bmp7/Gprc5a/Eif4g1/Wwtr1/Smad6/Abl1/Niban1/Timp3/Fem1a/Nog/Gbp4/Ptpn13/Ntf3/Cnksr3/Ezr/Mlxipl/Zbed3/Arrb2/Cep85/Spry1/Tfap4/Hspb1/Sfrp1/Ogt/Cav1/Dusp6/Myadm/Mecom/Ptpn6/Nr2f2/Traf3ip1/Nos1/Ptprc/Lrp6/Lemd2/Spr…
7d_IR	GO:1902893	regulation of pri-miRNA transcription by RNA polymerase II	49	0.00899466	1.70407	Sox9/Tead1/Klf5/Nfib/Bmp4/Nfatc4/Smad6/Rela/Trp53/Bmp2/Stat3/App/Tgfb2/Srf/Smad3/Atoh8/Hdac4/Gnl3/Klf4/Gata2/Srebf2
7d_IR	GO:1903522	regulation of blood circulation	210	0.00900323	1.50918	Egfr/Ccn2/Rnf207/F2rl1/Dmpk/Ager/Cacna1d/Fxyd1/Dock5/Smad6/Dsp/Npff/Smtn/Snta1/Dsc2/Agrn/Mdm4/Hbegf/Per2/Adra1a/Trpm4/Shc1/Dsg2/Atp1a2/App/Ucn/Cav1/Adra2b/Kcne1l/Tnnt2/Gja1/Stc1/S100a1/Tgfb2/Asic2/Flna/Nos1/Tacr1/Abcc9/Pde5a/Casr/Adra2a/Epas1/Prkg1/Icam1/Smad7/Slc9a1/Sptbn4/Gaa/Ptgs1/Cacna2d2/Adrb1/Glp1r/Cx3cl1/Tbxas1/Cacna1h/Kcne4/Slc4a3/Kcnq1/Agtr1a/Pkp2/Ank2/Adrb2/Hdac4/Edn1/Popdc2/Edn3/Kcnn2/…
7d_IR	GO:0021510	spinal cord development	77	0.0090128	1.67934	Tulp3/Pax6/Sox12/Gli2/Gli3/Reln/Zic1/Vit/Daam2/Ptprs/Tbx20/Nog/Med12/Smo/Dll1/Foxp1/Fuz/Tctn1/Cacna1a/Gsx2/Ptch1
7d_IR	GO:1901998	toxin transport	38	0.00913181	-1.75298	Vps11/Scfd1/Dnm1/Copz1/Cct6a/Tcp1/Trip4/Vamp4/Cct5/Bnip3/Cct4/Cct2/Cct8/Cct3/Rab28/Cct7
7d_IR	GO:0043367	CD4-positive, alpha-beta T cell differentiation	59	0.00913181	1.63571	Irf1/Lef1/Malt1/Stat3/Sema4a/Foxp1/Ctsl/Nfkbiz/Tmem98/Smad7/Jak3/Gadd45g/Anxa1/Tbx21/Il2rg/Ly9/Foxp3/Loxl3/Rsad2/Il4ra/Stat6
7d_IR	GO:0032735	positive regulation of interleukin-12 production	25	0.00915694	1.86326	Ager/Irf1/Rela/Cd36/Mdk/Tlr3/Syk/H2-M3/Tlr4/Unc93b1/Nod2/Tnfsf9/Tlr9/Tlr2/Rel
7d_IR	GO:0060571	morphogenesis of an epithelial fold	25	0.00915694	1.86331	Egfr/Wnt5a/Gli2/Bmp4/Bmp7/Nog/Sostdc1/Fgfr2/Trp63/Sulf1/Rdh10
7d_IR	GO:0050868	negative regulation of T cell activation	91	0.00940358	1.60811	Ceacam1/Pag1/H2-Ab1/Irf1/Sdc4/Bmp4/Gli3/Lgals3/Tnfrsf21/Zfp608/Cd24a/Mdk/Cd274/Vsir/Cd74/Ptpn6/Pde5a/Erbb2/Gpnmb/H2-M3/Dlg5/Cebpb/Smad7/Jak3/Twsg1/Anxa1/Cd44/Tbx21/H2-Aa/Foxp3/Gnrh1/Loxl3/Scrib/Il4ra/Cblb/Hfe/Btla/Bcl6/Dtx1/Mad1l1/Tmem131l/Lag3/Adora2a/Arg1/Pla2g2f/Lrrc32/Lgals9/Cd300a/Runx1/Il20rb
7d_IR	GO:0009201	ribonucleoside triphosphate biosynthetic process	61	0.00940358	-1.63882	Flcn/Bcl2l1/Atp5g2/Atp5a1/Nme2/Impdh2/Atp5g3/Cyc1/Nme3/Atp5pb/Atp5e/Atp5g1/Atp5o/Ak4/Atp5o/Vcp/Ctps/Pkm/Atp5c1/Impdh1/Aldoa/Atp5b/Uqcc3/Map2k1
7d_IR	GO:0016202	regulation of striated muscle tissue development	143	0.00958181	1.55714	Fgfr1/Boc/Ripk1/Bdnf/Tcf7l2/Mrtfb/Ddx17/Lef1/Hdac7/Cdon/Usp2/Vgll4/Bmp4/Meis1/Lox/Gli1/Tbx20/Tgfbr3/Fzd7/Bmp2/Nog/Fgfr2/Notch1/Kat2a/Dll1/Arrb2/Foxp1/Yap1/Gja1/Pim1/Efnb2/Col14a1/Lrp6/Tbx2/Tgfbr2/Igf1/Klhl41/Rps6kb1/Cyp26b1/Smad3/Adrb1/Erbb4
7d_IR	GO:0007051	spindle organization	170	0.00970926	-1.49244	Chmp2a/Haus2/Mapre2/Cenpw/Gpsm2/Gnai1/Eml1/Kpnb1/Bccip/Dctn1/Efhc1/Tnks/Tppp/Pde4dip/Tasor/Stag1/Kif11/Cep120/Limk2/Chmp4b/Stmn1/Spc25/Kif2a/Cep126/Vcp/Dctn2/Clasp2/Ripor2/Uvrag/Spast/Rps3/Tubgcp2/Rab11a/Dlg1/Chmp5/Cltc/Stag2/Tubb5/Ckap5/Haus6/Rhoa/Kiz/Xiap/Abraxas1/Mzt1
7d_IR	GO:0008333	endosome to lysosome transport	46	0.00970926	-1.74451	Atg14/Trak1/Vps11/Vps39/Rab7/Gprasp1/Mgrn1/Hook3/Rnf157/Vcp/Snx16/Chmp5/Stx8/Aktip/Tsg101/Vps33a/Hook1
7d_IR	GO:0060964	regulation of gene silencing by miRNA	40	0.00976612	1.75618	Ncor2/Egfr/Ripk1/Bmp4/Eif4g1/Trp53/Stat3/Nr2f1/Tnrc6c/Bcdin3d/Zfp36/Ajuba/Limd1/Wtip/Lin28b
7d_IR	GO:0001562	response to protozoan	27	0.00976612	1.782	Pf4/Gbp4/Slc11a1/Gbp2/Gbp7/Gbp9/Cd37/Iigp1/Il4ra/Irgm2/Gbp10/Gbp6/Batf2/Gbp3/Arg1/Nras
7d_IR	GO:0007339	binding of sperm to zona pellucida	28	0.00976612	-1.85323	Adam32/Hspa1l/Adam5/Vdac2/Cct6a/Tcp1/Cct5/Cct4/Cct2/Cct8/Aldoa/Cct3/Cct7
7d_IR	GO:0060323	head morphogenesis	41	0.00980418	1.7833	Tcf7l2/Lef1/Msx1/Sgpl1/Ankrd11/Ski/Nog/Arid5b/Scx/Tgfb2/Asph/Zfp950/Stra6/Lrp6/Crebbp/Pdgfra/Ep300/Tgfb3/Crispld1/Crispld2/Tfap2a/Col1a1/Kat6a/Csrnp1/Wnt3/Ssbp3
7d_IR	GO:0022411	cellular component disassembly	354	0.00980418	-1.37905	Stmn4/Slc25a46/Cfl1/Pink1/Fis1/Mapre2/Atg14/Etf1/Atg2b/Tecpr1/Mid1ip1/Gba/Shroom2/Scaf8/Rpl23/Blcap/2810006K23Rik/Napa/Dctn1/Fgf13/Rb1cc1/Ttbk2/Dffa/Ufl1/Setx/Fbxo7/Pex14/Gspt1/Ddit4/Tmod2/Map6d1/Atg5/Map1lc3b/Taok1/Stmn1/Mtpn/Dnm1l/Eif5a2/Vcp/Add1/Exog/Twf1/Clasp2/Vdac1/Uvrag/Spast/Ubqln1/Nsf/Map2/Snx14/Optn/Mfn2/Bnip3/Pafah1b1/Rp1/Hk2/Cisd2/Plek/Evl/Bnip3l/Napb/Hif1a/Vps33a/Fundc2/Gabarapl2/Cap…
7d_IR	GO:0032613	interleukin-10 production	42	0.00980418	1.71637	F2rl1/Ager/Tnfrsf21/Fcer1g/Stat3/Dll1/Cd274/Vsir/Syk/Fcgr2b/Tyrobp/Tlr4/Cd84/Jak3/Nod2/Cd47/Foxp3/Prkcd/Tlr9/Tlr2/Isg15/Lgals9/Pycard/Pibf1/Il20rb
7d_IR	GO:1902667	regulation of axon guidance	44	0.00980418	1.72568	Vegfa/Wnt5a/Sema6a/Agrn/Sema3b/Sema4a/Plxna3/Zswim8/Sema6c/Ryk/Sema3e/Nrp1/Sema4g/Sema6d/Megf8/Sema4d/Slit2/Sema4b/Sema3c/Sema5b/Sema4c/Zswim6/Wnt3/Sema3g/Sema3a
7d_IR	GO:0001707	mesoderm formation	52	0.00983034	1.7346	Fgfr1/Wnt5a/Lef1/Bmp4/Bmp7/Nr4a3/Eya1/Nog/Txnrd1/Gja1/Scx/Crb2/Kdm6b/Srf/Ext2/Epha2/Smad3/Twsg1/Wls
7d_IR	GO:0051258	protein polymerization	269	0.00983034	-1.41257	Chmp3/Mecp2/Drg1/Psrc1/Jmy/Eps8/Septin2/Add2/Cdkn1b/Spire1/Prune1/Ppp1r9a/Kank4/Ube2k/Map1b/Mtor/Rasa1/Rictor/Eml2/Dmtn/Tubg2/Chmp2a/Cfl1/Bag4/Arhgap28/Mid1ip1/Septin2/Washc3/Actr3b/Gba2/Pak3/Dctn1/Arf1/Fgf13/Arpc1a/Tppp/Esam/Pde4dip/Hcls1/Dnm1/Dyrk1a/Tmod2/Vdac2/Chmp4b/Stmn1/Coro1b/Mtpn/Dnm1l/Add1/Twf1/Clasp2/Fer/Rps3/Arpin/Tubgcp2/Fkbp4/Dlg1/Map2/Ctnna2/Gpx4/Actr3/Pak1/Fhod3/Rp1/Evl/Diaph3/Actr…
7d_IR	GO:1903524	positive regulation of blood circulation	75	0.00983034	1.66279	Egfr/Ccn2/Rnf207/F2rl1/Smad6/Smtn/Adra1a/Trpm4/Shc1/Ucn/Cav1/Gja1/Tgfb2/Tacr1/Pde5a/Casr/Icam1/Ptgs1/Adrb1/Glp1r/Tbxas1/Cacna1h/Kcnq1/Adrb2/Edn1/Edn3/Slc1a1/Tpm1/Edn2/Adra2c/Ptafr/Nppa/Hey2/Crhr2/Oxtr/Ace2/Hrh1
7d_IR	GO:0002089	lens morphogenesis in camera-type eye	27	0.00989849	1.77801	Cryaa/Lctl/Fgfr3/Crygb/Bmp4/Meis1/Hipk2/Ski/Nectin3
7d_IR	GO:1901861	regulation of muscle tissue development	146	0.00989849	1.54734	Fgfr1/Boc/Ripk1/Bdnf/Tcf7l2/Mrtfb/Ddx17/Lef1/Hdac7/Cdon/Usp2/Vgll4/Bmp4/Meis1/Lox/Gli1/Tbx20/Tgfbr3/Fzd7/Bmp2/Nog/Fgfr2/Notch1/Kat2a/Dll1/Arrb2/Foxp1/Yap1/Gja1/Pim1/Efnb2/Col14a1/Lrp6/Tbx2/Tgfbr2/Igf1/Klhl41/Rps6kb1/Cyp26b1/Smad3/Adrb1/Erbb4/Igfbp5/Ep300/Adrb2/Tbx5/Hdac4/Frs2/Edn1
7d_IR	GO:0002702	positive regulation of production of molecular mediator of immune response	80	0.00990398	1.63341	Ceacam1/F2rl1/Kmt5c/Gprc5b/Fzd5/Wnt5a/Tnfsf13/Nr4a3/Cd36/Fcer1g/Malt1/Cd74/Foxp1/Ticam1/B2m/Hpx/Ptprc/H2-M3/Tlr4/Il33/Mavs/Nod2/Cd81/Ddx58/Clcf1/Tbx21/Arid5a/Cd37/Il1r1/Paxip1/Rsad2/Il4ra/Stat6
7d_IR	GO:0048525	negative regulation of viral process	82	0.00992395	1.6537	Ceacam1/Ifitm1/Pml/Gsn/Trim56/Trim11/Tfap4/Oasl1/Trim14/Srpk1/Ifitm2/Rest/Zfp36/Fbln1/Setdb1/Oas1a/Plscr1/Mavs/Crebbp/Zc3hav1/Inpp5k/Ccnk/Trim21/Ubp1/Oas1g/Mphosph8/Eif2ak2/Isg20/Eif2ak4/Ifitm3/Oas1c/Rsad2/Parp10/Adar/Oas2/Oasl2/Bst2/Apobec3/Rad50/Isg15/Zfp809/Fam111a/Crp/Trim26/Trim8/Tardbp/Mid2/Trim62/Mre11a/Oas3/Prkn/Prox1
7d_IR	GO:0009914	hormone transport	312	0.00992395	1.42561	Snap23/Egfr/Fgfr1/Slc7a8/Pax6/Lrp5/Ildr2/Rab11fip1/Lyn/Fzd4/Cacna1d/Cpt1a/Dab2/Tcf7l2/Slc16a2/Cckar/Niban2/Lrp1/Abcb1a/Hmgn3/Npff/Abat/Ptbp1/Lrp2/Per2/C1qtnf3/Trpm4/Ucp2/Hadh/Slc7a5/Inhbb/Kalrn/Crhbp/Nr1h4/Sfrp1/Ildr1/Ucn/Abcc2/Sidt2/Gja1/Pde1c/Cntf/Anxa5/Map4k4/Midn/Pask/Bmp6/Nlgn2/Dio2/Il1rn/Nos1/Rest/Tacr1/C1qtnf1/Sirt4/Casr/Ttr/Adra2a/Nr1d1/Inha/Ano1/Slc8b1/Tcirg1/Sytl4/Pclo/Anxa1/Hnf4a/Ltbp4…
7d_IR	GO:0035088	establishment or maintenance of apical/basal cell polarity	49	0.00992395	1.68974	Pard3b/Lhx2/Slc9a3r1/Vangl2/Wnt5a/Pard3/Mtcl1/Eya1/Fat1/Camsap3/Ezr/Arf4/Ptk7/Mark2/Crb2/Tcf15/Dlg5
7d_IR	GO:0061245	establishment or maintenance of bipolar cell polarity	49	0.00992395	1.68974	Pard3b/Lhx2/Slc9a3r1/Vangl2/Wnt5a/Pard3/Mtcl1/Eya1/Fat1/Camsap3/Ezr/Arf4/Ptk7/Mark2/Crb2/Tcf15/Dlg5
7d_IR	GO:0002698	negative regulation of immune effector process	104	0.0100153	1.59763	Ceacam1/Irf3/Irf1/A2m/Tspan6/Grn/Lgals3/Pglyrp1/Enpp3/Cr1l/Serping1/Arrb2/Parp3/Vsir/Tap1/Mul1/Igf2/Tgfb2/Ptpn6/Fcgr2b/Serpinb9/Mill2/Traf3ip1/Ptprc/Tap2/Hmox1/H2-M3/Spink5/Cd22/Il33/Htra1/Cd84/Clec2d/Smad7/Jak3/Anxa1/Nod2/Cd47/Tbx21/Foxp3/Loxl3/Tgfb3/Il4ra
7d_IR	GO:0034728	nucleosome organization	120	0.0100334	-1.57449	Psme4/Chaf1a/H3c3/H2bc22/H2bc21/H2aw/Chaf1b/H4c8/H3c13/Brd2/H2bc14/H3c7/H4f16/H3c15/Nap1l4/Kat6b/Znhit1/Hp1bp3/H1f2/Ctcf/Supt16/Smarca4/H4c11/H3c11/Ptma/Actr6/H2bu2/Nap1l2/Asf1a/Smarca5/H4c18/Npm1/Mcm2/Nap1l5/Hat1/H2bc4/H3c4/Rbbp4/H4c3/Nap1l3/Itgb3bp/H1f4/Set/Nap1l1/Anp32e
7d_IR	GO:0001658	branching involved in ureteric bud morphogenesis	53	0.0101811	1.66559	Vegfa/Sox9/Fat4/Lama5/Bmp4/Gli3/Wnt4/Eya1/Bmp2/Nog/Smo/Gpc3/Tacstd2/Ptch1/Sall1/Lgr4/Cd44/Agtr1a/Dchs1/Myc/Six1/Agt/Pgf/Ctnnbip1
7d_IR	GO:0009145	purine nucleoside triphosphate biosynthetic process	59	0.0101934	-1.63983	Flcn/Bcl2l1/Atp5g2/Atp5a1/Nme2/Impdh2/Adk/Atp5g3/Cyc1/Nme3/Atp5pb/Atp5e/Atp5g1/Atp5o/Ak4/Atp5o/Vcp/Pkm/Atp5c1/Impdh1/Aldoa/Atp5b/Uqcc3/Map2k1
7d_IR	GO:0070373	negative regulation of ERK1 and ERK2 cascade	68	0.0102146	1.66308	Cryba1/Psca/Ephb2/Slc9a3r1/Lyn/Dab2/Eif3a/Sema6a/Abl1/Timp3/Cnksr3/Ezr/Spry1/Cav1/Dusp6/Ptprc/Spry4/Fbln1/Tlr4/Igf1/Spred2/Spred3/Wnk2
7d_IR	GO:0030593	neutrophil chemotaxis	60	0.0102305	1.65946	Pf4/Ednra/Lgals3/Fcer1g/Fcgr3/Thbs4/Mdk/Ccl25/Cd74/Syk/Ppib/Cklf/Dpp4/Nod2/Prex1/Cx3cl1/Itgb2/Edn1/Edn3/Itgam/Slit2/Edn2/Ccl12/Csf3r/C5ar1/Dapk2/Vav3/Itga1/C3ar1/Gbf1
7d_IR	GO:0022600	digestive system process	83	0.0102305	1.64381	Sox9/Wnk4/Cckar/Npr3/Chrm1/Aqp5/Abcb1a/Cd36/Hip1r/F11r/Nr1h3/Ezr/Lpcat3/Ucn/Slc22a5/Tacr1/Zfp830/Tlr4/Nod2/Adrb1/Dgat1/Tjp2/Lima1/Rsc1a1/Kcnq1/Slc26a7/Slc5a1/Ptger1
7d_IR	GO:0060428	lung epithelium development	45	0.0102475	1.70813	Sox9/Ncor2/Wnt7b/Fgfr3/Numa1/Nfib/Bmp4/Eya1/Rcn3/Fndc3b/Fgfr2/Foxp2/Foxp1/Yap1/Stra6/Igf1
7d_IR	GO:0038066	p38MAPK cascade	44	0.0102725	1.71565	Vegfa/Zfp36l1/Map3k5/Per1/Fgfr3/Ager/Emc10/Bmp2/Ezr/Map3k3/Map2k3/Zfp36/Mapkapk2/Sash1/Gadd45g/Met
7d_IR	GO:0060441	epithelial tube branching involved in lung morphogenesis	30	0.0102977	1.75825	Sox9/Vangl2/Dag1/Bmp4/Celsr1/Ctsz/Esrp2/Fgfr2/Spry1/Yap1/Ctsh/Rdh10/Dlg5
7d_IR	GO:0008589	regulation of smoothened signaling pathway	88	0.0103101	1.60898	Tulp3/Wnt7b/Fgfr3/Gas8/Glis2/Gli2/Gli3/Zic1/Gli1/Gas1/Por/Fgfr2/Smo/Sfrp1/Fuz/Ttc23/Scube3/Gpc3/Prrx1/Stk36/Tctn1/Scube1/Traf3ip1/Evc/Dlg5/Ift140/Ptch1/Sall1
7d_IR	GO:0002526	acute inflammatory response	65	0.0103175	1.65174	F3/Fn1/C3/Ano6/Nupr1/Fcer1g/Fcgr3/Mylk3/Stat3/Fcgr2b/Serpinb9/Il1rn/Cd163/B4galt1/Adra2a/Aoc3/Icam1/Plscr1/Vnn1/Tnfrsf11a/Serpina3n/Saa3/Il1a/H2-T23/Adam8/Ctnnbip1/Crp/Eif2ak1/F2/Fcgr1/Il20rb/Adora1
[truncated: 4,760 more rows]

## Sheet: Table-S5_exclusiveBP
Category	Go_term	p.adjust
[truncated: 326 more rows]

## Sheet: Table-S6_ORA
Group	ID	Description	GeneCount	GeneTotal	pvalue	p.adjust	geneID
[truncated: 216 more rows]

[truncated: 1 more sheets: Table-S7_commonBP]
